# Supplementary material for: Structure and mechanism of a mycobacterial isoniazid efflux pump MsRv1273c/72c with a degenerate nucleotide-binding site
Source: Nat Commun. 2025 Apr 28;16:3969. doi: 10.1038/s41467-025-59300-5 (PMC12038006; doi:10.1038/s41467-025-59300-5)
Supplement: Supplementary file 3 — Supplementary Data 1 [file 41467_2025_59300_MOESM3_ESM.xlsx]

## Sheet: Sheet1
primers	sequence(5'-3')
261-linear-R	ATTGGATTGGAAGTAGGATCCAACTA
261-linear-F	ATTTGGGTGGGATAAAAGCTTTC
D497N-F	GTTCGACAACGCGTTCTCGGCGCTCGACGTG
D497N-R	AACGCGTTGTCGAACAGGTAGATCGCCGGACG
E553Q-F	TCGACCAGGCCACGAGTTCGGTGGACACGC
E553Q-R	GTGGCCTGGTCGAGCACCAGCAGTTTCGGCC
msrv1273-1272-R	GCTTTTATCCCACCCAAATGGACCCGGGTCATCTCCCAG
msrv1273-1272-F	GATCCTACTTCCAATCCAATATGCTCTGGGCGCTGC
