# Supplementary material for: Structure and mechanism of a mycobacterial isoniazid efflux pump MsRv1273c/72c with a degenerate nucleotide-binding site
Source: Nat Commun. 2025 Apr 28;16:3969. doi: 10.1038/s41467-025-59300-5 (PMC12038006; doi:10.1038/s41467-025-59300-5)
Supplement: Supplementary file 4 — Supplementary Data 2 [file 41467_2025_59300_MOESM4_ESM.xlsx]

## Sheet: Sheet1
LC-MS/MS spectra	raw data
INH 0.02 ng/uL (strandard curve)					INH 0.2 ng/uL (strandard curve)					INH 1 ng/uL (strandard curve)					INH 10 ng/uL (strandard curve)					INH 50 ng/uL (strandard curve)																				Experiment 4 INH 50 ug/uL
Experiment 1 INH 5 ug/uL					Experiment 2 INH 5 ug/uL					Experiment 3 INH 5 ug/uL
Experiment 4 INH 50 ug/uL					Experiment 5 INH 50 ug/uL					Experiment 6 INH 50 ug/uL
Experiment 7 INH 500 ug/uL					Experiment 8 INH 500 ug/uL					Experiment 9 INH 500 ug/uL
