# Supplementary material for: Structure and mechanism of a mycobacterial isoniazid efflux pump MsRv1273c/72c with a degenerate nucleotide-binding site
Source: Nat Commun. 2025 Apr 28;16:3969. doi: 10.1038/s41467-025-59300-5 (PMC12038006; doi:10.1038/s41467-025-59300-5)
Supplement: Supplementary file 5 — Supplementary Data 3 [file 41467_2025_59300_MOESM5_ESM.txt]

CRYST1  131.743  131.743  196.963  90.00  90.00  90.00 P 1           1
ATOM      1 MG    MG   630      55.820  54.090  30.320  1.00  0.00          Mg  
ATOM      2  N   SER A  -1      82.720  72.670  68.830  1.00  0.00           N  
ATOM      3  CA  SER A  -1      82.700  73.470  67.630  1.00  0.00           C  
ATOM      4  C   SER A  -1      83.140  74.820  67.840  1.00  0.00           C  
ATOM      5  O   SER A  -1      82.400  75.620  68.450  1.00  0.00           O  
ATOM      6  CB  SER A  -1      81.190  73.390  66.950  1.00  0.00           C  
ATOM      7  OG  SER A  -1      81.100  74.230  65.730  1.00  0.00           O  
ATOM      8  HA  SER A  -1      83.440  72.990  67.010  1.00  0.00           H  
ATOM      9  HB1 SER A  -1      80.470  73.700  67.730  1.00  0.00           H  
ATOM     10  HB2 SER A  -1      80.910  72.340  66.750  1.00  0.00           H  
ATOM     11  HG1 SER A  -1      81.320  73.570  65.060  1.00  0.00           H  
ATOM     12  HT1 SER A  -1      82.100  73.110  69.540  1.00  0.00           H  
ATOM     13  HT2 SER A  -1      83.660  72.750  69.290  1.00  0.00           H  
ATOM     14  HT3 SER A  -1      82.400  71.700  68.650  1.00  0.00           H  
ATOM     15  N   ASN A   0      84.250  75.300  67.250  1.00  0.00           N  
ATOM     16  CA  ASN A   0      84.620  76.730  67.420  1.00  0.00           C  
ATOM     17  C   ASN A   0      83.730  77.590  66.560  1.00  0.00           C  
ATOM     18  O   ASN A   0      83.620  78.770  66.860  1.00  0.00           O  
ATOM     19  CB  ASN A   0      86.210  77.000  67.200  1.00  0.00           C  
ATOM     20  CG  ASN A   0      87.050  76.540  68.410  1.00  0.00           C  
ATOM     21  ND2 ASN A   0      88.380  76.530  68.240  1.00  0.00           N  
ATOM     22  OD1 ASN A   0      86.540  76.200  69.520  1.00  0.00           O  
ATOM     23  HN  ASN A   0      84.780  74.690  66.670  1.00  0.00           H  
ATOM     24  HA  ASN A   0      84.420  76.950  68.460  1.00  0.00           H  
ATOM     25  HB1 ASN A   0      86.250  78.100  67.060  1.00  0.00           H  
ATOM     26  HB2 ASN A   0      86.600  76.660  66.210  1.00  0.00           H  
ATOM     27 HD21 ASN A   0      88.890  76.460  69.100  1.00  0.00           H  
ATOM     28 HD22 ASN A   0      88.790  76.890  67.400  1.00  0.00           H  
ATOM     29  N   MET A   1      83.130  77.080  65.500  1.00  0.00           N  
ATOM     30  CA  MET A   1      82.110  77.760  64.730  1.00  0.00           C  
ATOM     31  C   MET A   1      80.870  78.030  65.550  1.00  0.00           C  
ATOM     32  O   MET A   1      80.460  79.180  65.610  1.00  0.00           O  
ATOM     33  CB  MET A   1      81.810  76.960  63.490  1.00  0.00           C  
ATOM     34  CG  MET A   1      80.730  77.560  62.520  1.00  0.00           C  
ATOM     35  SD  MET A   1      81.000  79.250  62.040  1.00  0.00           S  
ATOM     36  CE  MET A   1      82.240  78.690  60.820  1.00  0.00           C  
ATOM     37  HN  MET A   1      83.380  76.150  65.220  1.00  0.00           H  
ATOM     38  HA  MET A   1      82.520  78.730  64.510  1.00  0.00           H  
ATOM     39  HB1 MET A   1      81.420  75.920  63.560  1.00  0.00           H  
ATOM     40  HB2 MET A   1      82.780  76.910  62.950  1.00  0.00           H  
ATOM     41  HG1 MET A   1      79.760  77.410  63.040  1.00  0.00           H  
ATOM     42  HG2 MET A   1      80.810  76.830  61.680  1.00  0.00           H  
ATOM     43  HE1 MET A   1      81.850  77.880  60.170  1.00  0.00           H  
ATOM     44  HE2 MET A   1      83.080  78.310  61.440  1.00  0.00           H  
ATOM     45  HE3 MET A   1      82.720  79.460  60.170  1.00  0.00           H  
ATOM     46  N   LEU A   2      80.300  77.050  66.270  1.00  0.00           N  
ATOM     47  CA  LEU A   2      79.130  77.180  67.120  1.00  0.00           C  
ATOM     48  C   LEU A   2      79.290  78.200  68.170  1.00  0.00           C  
ATOM     49  O   LEU A   2      78.380  78.980  68.430  1.00  0.00           O  
ATOM     50  CB  LEU A   2      78.760  75.800  67.690  1.00  0.00           C  
ATOM     51  CG  LEU A   2      77.610  75.650  68.720  1.00  0.00           C  
ATOM     52  CD1 LEU A   2      76.250  76.290  68.270  1.00  0.00           C  
ATOM     53  CD2 LEU A   2      77.420  74.210  69.180  1.00  0.00           C  
ATOM     54  HN  LEU A   2      80.670  76.130  66.240  1.00  0.00           H  
ATOM     55  HA  LEU A   2      78.290  77.460  66.500  1.00  0.00           H  
ATOM     56  HB1 LEU A   2      79.690  75.410  68.150  1.00  0.00           H  
ATOM     57  HB2 LEU A   2      78.480  75.120  66.860  1.00  0.00           H  
ATOM     58  HG  LEU A   2      77.930  76.220  69.610  1.00  0.00           H  
ATOM     59 HD11 LEU A   2      76.460  77.330  67.930  1.00  0.00           H  
ATOM     60 HD12 LEU A   2      75.400  76.230  68.990  1.00  0.00           H  
ATOM     61 HD13 LEU A   2      75.910  75.820  67.330  1.00  0.00           H  
ATOM     62 HD21 LEU A   2      78.410  73.750  69.400  1.00  0.00           H  
ATOM     63 HD22 LEU A   2      76.930  73.600  68.390  1.00  0.00           H  
ATOM     64 HD23 LEU A   2      76.740  74.290  70.060  1.00  0.00           H  
ATOM     65  N   TRP A   3      80.460  78.170  68.880  1.00  0.00           N  
ATOM     66  CA  TRP A   3      80.770  79.170  69.890  1.00  0.00           C  
ATOM     67  C   TRP A   3      80.740  80.660  69.370  1.00  0.00           C  
ATOM     68  O   TRP A   3      80.110  81.570  69.890  1.00  0.00           O  
ATOM     69  CB  TRP A   3      82.110  78.730  70.580  1.00  0.00           C  
ATOM     70  CG  TRP A   3      82.560  79.620  71.760  1.00  0.00           C  
ATOM     71  CD1 TRP A   3      83.400  80.680  71.590  1.00  0.00           C  
ATOM     72  CD2 TRP A   3      82.170  79.540  73.120  1.00  0.00           C  
ATOM     73  CE2 TRP A   3      82.750  80.660  73.710  1.00  0.00           C  
ATOM     74  CE3 TRP A   3      81.240  78.740  73.810  1.00  0.00           C  
ATOM     75  NE1 TRP A   3      83.500  81.320  72.730  1.00  0.00           N  
ATOM     76  CZ2 TRP A   3      82.330  81.100  74.960  1.00  0.00           C  
ATOM     77  CZ3 TRP A   3      80.890  79.130  75.110  1.00  0.00           C  
ATOM     78  CH2 TRP A   3      81.470  80.270  75.690  1.00  0.00           C  
ATOM     79  HN  TRP A   3      81.100  77.400  68.850  1.00  0.00           H  
ATOM     80  HA  TRP A   3      80.040  79.020  70.670  1.00  0.00           H  
ATOM     81  HB1 TRP A   3      82.950  78.770  69.850  1.00  0.00           H  
ATOM     82  HB2 TRP A   3      82.090  77.640  70.780  1.00  0.00           H  
ATOM     83  HD1 TRP A   3      83.960  80.900  70.700  1.00  0.00           H  
ATOM     84  HE1 TRP A   3      84.220  81.880  73.060  1.00  0.00           H  
ATOM     85  HE3 TRP A   3      80.840  77.810  73.430  1.00  0.00           H  
ATOM     86  HZ2 TRP A   3      82.810  81.990  75.360  1.00  0.00           H  
ATOM     87  HZ3 TRP A   3      80.190  78.510  75.650  1.00  0.00           H  
ATOM     88  HH2 TRP A   3      81.220  80.530  76.700  1.00  0.00           H  
ATOM     89  N   ALA A   4      81.420  80.870  68.190  1.00  0.00           N  
ATOM     90  CA  ALA A   4      81.390  82.140  67.480  1.00  0.00           C  
ATOM     91  C   ALA A   4      80.020  82.650  67.050  1.00  0.00           C  
ATOM     92  O   ALA A   4      79.680  83.800  67.280  1.00  0.00           O  
ATOM     93  CB  ALA A   4      82.240  82.120  66.200  1.00  0.00           C  
ATOM     94  HN  ALA A   4      82.020  80.200  67.750  1.00  0.00           H  
ATOM     95  HA  ALA A   4      81.710  82.880  68.190  1.00  0.00           H  
ATOM     96  HB1 ALA A   4      81.840  81.300  65.570  1.00  0.00           H  
ATOM     97  HB2 ALA A   4      83.350  82.020  66.280  1.00  0.00           H  
ATOM     98  HB3 ALA A   4      82.120  83.060  65.620  1.00  0.00           H  
ATOM     99  N   LEU A   5      79.230  81.780  66.390  1.00  0.00           N  
ATOM    100  CA  LEU A   5      77.870  82.030  65.950  1.00  0.00           C  
ATOM    101  C   LEU A   5      76.870  82.260  67.040  1.00  0.00           C  
ATOM    102  O   LEU A   5      76.010  83.150  66.920  1.00  0.00           O  
ATOM    103  CB  LEU A   5      77.330  80.670  65.270  1.00  0.00           C  
ATOM    104  CG  LEU A   5      76.260  81.000  64.190  1.00  0.00           C  
ATOM    105  CD1 LEU A   5      76.830  81.830  63.080  1.00  0.00           C  
ATOM    106  CD2 LEU A   5      75.810  79.580  63.740  1.00  0.00           C  
ATOM    107  HN  LEU A   5      79.520  80.820  66.370  1.00  0.00           H  
ATOM    108  HA  LEU A   5      77.900  82.840  65.230  1.00  0.00           H  
ATOM    109  HB1 LEU A   5      77.030  79.910  66.030  1.00  0.00           H  
ATOM    110  HB2 LEU A   5      78.090  80.130  64.670  1.00  0.00           H  
ATOM    111  HG  LEU A   5      75.400  81.540  64.640  1.00  0.00           H  
ATOM    112 HD11 LEU A   5      77.290  82.780  63.410  1.00  0.00           H  
ATOM    113 HD12 LEU A   5      75.980  81.970  62.380  1.00  0.00           H  
ATOM    114 HD13 LEU A   5      77.690  81.400  62.520  1.00  0.00           H  
ATOM    115 HD21 LEU A   5      76.710  79.050  63.380  1.00  0.00           H  
ATOM    116 HD22 LEU A   5      75.140  79.520  62.860  1.00  0.00           H  
ATOM    117 HD23 LEU A   5      75.290  79.010  64.540  1.00  0.00           H  
ATOM    118  N   LEU A   6      77.070  81.620  68.240  1.00  0.00           N  
ATOM    119  CA  LEU A   6      76.280  81.980  69.410  1.00  0.00           C  
ATOM    120  C   LEU A   6      76.460  83.420  69.970  1.00  0.00           C  
ATOM    121  O   LEU A   6      75.560  84.140  70.270  1.00  0.00           O  
ATOM    122  CB  LEU A   6      76.380  80.810  70.420  1.00  0.00           C  
ATOM    123  CG  LEU A   6      75.620  79.550  70.070  1.00  0.00           C  
ATOM    124  CD1 LEU A   6      76.200  78.490  71.000  1.00  0.00           C  
ATOM    125  CD2 LEU A   6      74.120  79.740  70.250  1.00  0.00           C  
ATOM    126  HN  LEU A   6      77.830  81.000  68.400  1.00  0.00           H  
ATOM    127  HA  LEU A   6      75.280  81.970  69.010  1.00  0.00           H  
ATOM    128  HB1 LEU A   6      75.940  81.130  71.380  1.00  0.00           H  
ATOM    129  HB2 LEU A   6      77.470  80.720  70.600  1.00  0.00           H  
ATOM    130  HG  LEU A   6      75.810  79.330  69.000  1.00  0.00           H  
ATOM    131 HD11 LEU A   6      76.040  78.710  72.080  1.00  0.00           H  
ATOM    132 HD12 LEU A   6      77.260  78.290  70.720  1.00  0.00           H  
ATOM    133 HD13 LEU A   6      75.620  77.560  70.830  1.00  0.00           H  
ATOM    134 HD21 LEU A   6      73.700  80.470  69.520  1.00  0.00           H  
ATOM    135 HD22 LEU A   6      73.780  80.060  71.260  1.00  0.00           H  
ATOM    136 HD23 LEU A   6      73.630  78.750  70.080  1.00  0.00           H  
ATOM    137  N   ARG A   7      77.750  83.830  70.030  1.00  0.00           N  
ATOM    138  CA  ARG A   7      78.030  85.100  70.630  1.00  0.00           C  
ATOM    139  C   ARG A   7      77.650  86.260  69.720  1.00  0.00           C  
ATOM    140  O   ARG A   7      77.220  87.370  70.040  1.00  0.00           O  
ATOM    141  CB  ARG A   7      79.520  85.150  71.160  1.00  0.00           C  
ATOM    142  CG  ARG A   7      80.730  85.440  70.260  1.00  0.00           C  
ATOM    143  CD  ARG A   7      82.120  85.000  70.690  1.00  0.00           C  
ATOM    144  NE  ARG A   7      83.080  85.050  69.520  1.00  0.00           N  
ATOM    145  CZ  ARG A   7      84.370  84.920  69.740  1.00  0.00           C  
ATOM    146  NH1 ARG A   7      84.920  84.480  70.860  1.00  0.00           N1+
ATOM    147  NH2 ARG A   7      85.060  85.260  68.740  1.00  0.00           N  
ATOM    148  HN  ARG A   7      78.510  83.220  69.770  1.00  0.00           H  
ATOM    149  HA  ARG A   7      77.370  85.240  71.480  1.00  0.00           H  
ATOM    150  HB1 ARG A   7      79.640  84.170  71.680  1.00  0.00           H  
ATOM    151  HB2 ARG A   7      79.600  85.940  71.930  1.00  0.00           H  
ATOM    152  HG1 ARG A   7      80.760  86.420  69.730  1.00  0.00           H  
ATOM    153  HG2 ARG A   7      80.560  84.750  69.410  1.00  0.00           H  
ATOM    154  HD1 ARG A   7      82.250  83.970  71.070  1.00  0.00           H  
ATOM    155  HD2 ARG A   7      82.470  85.650  71.530  1.00  0.00           H  
ATOM    156  HE  ARG A   7      82.780  85.390  68.630  1.00  0.00           H  
ATOM    157 HH11 ARG A   7      84.330  84.360  71.660  1.00  0.00           H  
ATOM    158 HH12 ARG A   7      85.890  84.680  70.990  1.00  0.00           H  
ATOM    159 HH21 ARG A   7      84.570  85.600  67.940  1.00  0.00           H  
ATOM    160 HH22 ARG A   7      85.930  85.690  68.970  1.00  0.00           H  
ATOM    161  N   GLN A   8      77.820  85.990  68.420  1.00  0.00           N  
ATOM    162  CA  GLN A   8      77.520  86.840  67.270  1.00  0.00           C  
ATOM    163  C   GLN A   8      76.040  87.180  67.120  1.00  0.00           C  
ATOM    164  O   GLN A   8      75.680  88.340  67.090  1.00  0.00           O  
ATOM    165  CB  GLN A   8      78.020  86.300  65.870  1.00  0.00           C  
ATOM    166  CG  GLN A   8      79.550  86.660  65.790  1.00  0.00           C  
ATOM    167  CD  GLN A   8      80.250  86.110  64.590  1.00  0.00           C  
ATOM    168  NE2 GLN A   8      79.540  86.410  63.460  1.00  0.00           N  
ATOM    169  OE1 GLN A   8      81.340  85.540  64.540  1.00  0.00           O  
ATOM    170  HN  GLN A   8      78.240  85.120  68.200  1.00  0.00           H  
ATOM    171  HA  GLN A   8      78.120  87.720  67.440  1.00  0.00           H  
ATOM    172  HB1 GLN A   8      77.550  86.800  64.990  1.00  0.00           H  
ATOM    173  HB2 GLN A   8      77.780  85.210  65.780  1.00  0.00           H  
ATOM    174  HG1 GLN A   8      80.020  86.320  66.740  1.00  0.00           H  
ATOM    175  HG2 GLN A   8      79.690  87.760  65.760  1.00  0.00           H  
ATOM    176 HE21 GLN A   8      79.930  86.110  62.590  1.00  0.00           H  
ATOM    177 HE22 GLN A   8      79.040  87.280  63.460  1.00  0.00           H  
ATOM    178  N   TYR A   9      75.130  86.160  67.170  1.00  0.00           N  
ATOM    179  CA  TYR A   9      73.700  86.470  66.850  1.00  0.00           C  
ATOM    180  C   TYR A   9      72.870  86.720  68.160  1.00  0.00           C  
ATOM    181  O   TYR A   9      71.690  86.960  68.150  1.00  0.00           O  
ATOM    182  CB  TYR A   9      73.100  85.500  65.820  1.00  0.00           C  
ATOM    183  CG  TYR A   9      73.970  85.750  64.540  1.00  0.00           C  
ATOM    184  CD1 TYR A   9      73.550  86.770  63.650  1.00  0.00           C  
ATOM    185  CD2 TYR A   9      75.140  85.000  64.200  1.00  0.00           C  
ATOM    186  CE1 TYR A   9      74.350  87.120  62.570  1.00  0.00           C  
ATOM    187  CE2 TYR A   9      75.860  85.270  63.000  1.00  0.00           C  
ATOM    188  CZ  TYR A   9      75.460  86.340  62.190  1.00  0.00           C  
ATOM    189  OH  TYR A   9      76.390  86.810  61.200  1.00  0.00           O  
ATOM    190  HN  TYR A   9      75.460  85.220  67.180  1.00  0.00           H  
ATOM    191  HA  TYR A   9      73.660  87.460  66.420  1.00  0.00           H  
ATOM    192  HB1 TYR A   9      72.020  85.650  65.610  1.00  0.00           H  
ATOM    193  HB2 TYR A   9      73.320  84.470  66.150  1.00  0.00           H  
ATOM    194  HD1 TYR A   9      72.740  87.420  63.930  1.00  0.00           H  
ATOM    195  HD2 TYR A   9      75.500  84.180  64.820  1.00  0.00           H  
ATOM    196  HE1 TYR A   9      74.060  87.960  61.960  1.00  0.00           H  
ATOM    197  HE2 TYR A   9      76.770  84.730  62.760  1.00  0.00           H  
ATOM    198  HH  TYR A   9      75.980  87.640  60.970  1.00  0.00           H  
ATOM    199  N   VAL A  10      73.540  86.770  69.390  1.00  0.00           N  
ATOM    200  CA  VAL A  10      72.850  87.270  70.520  1.00  0.00           C  
ATOM    201  C   VAL A  10      73.170  88.750  70.860  1.00  0.00           C  
ATOM    202  O   VAL A  10      72.670  89.380  71.790  1.00  0.00           O  
ATOM    203  CB  VAL A  10      73.320  86.340  71.660  1.00  0.00           C  
ATOM    204  CG1 VAL A  10      74.730  86.630  72.300  1.00  0.00           C  
ATOM    205  CG2 VAL A  10      72.150  86.390  72.750  1.00  0.00           C  
ATOM    206  HN  VAL A  10      74.500  86.510  69.470  1.00  0.00           H  
ATOM    207  HA  VAL A  10      71.830  86.940  70.500  1.00  0.00           H  
ATOM    208  HB  VAL A  10      73.340  85.270  71.360  1.00  0.00           H  
ATOM    209 HG11 VAL A  10      74.760  87.460  73.030  1.00  0.00           H  
ATOM    210 HG12 VAL A  10      75.520  86.740  71.530  1.00  0.00           H  
ATOM    211 HG13 VAL A  10      74.970  85.770  72.960  1.00  0.00           H  
ATOM    212 HG21 VAL A  10      72.380  87.290  73.370  1.00  0.00           H  
ATOM    213 HG22 VAL A  10      72.170  85.490  73.400  1.00  0.00           H  
ATOM    214 HG23 VAL A  10      71.150  86.580  72.300  1.00  0.00           H  
ATOM    215  N   ARG A  11      74.080  89.340  69.990  1.00  0.00           N  
ATOM    216  CA  ARG A  11      74.660  90.700  70.190  1.00  0.00           C  
ATOM    217  C   ARG A  11      73.730  91.830  70.510  1.00  0.00           C  
ATOM    218  O   ARG A  11      74.130  92.640  71.340  1.00  0.00           O  
ATOM    219  CB  ARG A  11      75.540  90.970  68.950  1.00  0.00           C  
ATOM    220  CG  ARG A  11      76.110  92.360  68.640  1.00  0.00           C  
ATOM    221  CD  ARG A  11      77.140  92.850  69.760  1.00  0.00           C  
ATOM    222  NE  ARG A  11      77.590  94.180  69.370  1.00  0.00           N  
ATOM    223  CZ  ARG A  11      78.640  94.820  69.740  1.00  0.00           C  
ATOM    224  NH1 ARG A  11      78.810  96.040  69.290  1.00  0.00           N1+
ATOM    225  NH2 ARG A  11      79.540  94.190  70.430  1.00  0.00           N  
ATOM    226  HN  ARG A  11      74.460  88.740  69.290  1.00  0.00           H  
ATOM    227  HA  ARG A  11      75.350  90.490  70.990  1.00  0.00           H  
ATOM    228  HB1 ARG A  11      74.980  90.600  68.060  1.00  0.00           H  
ATOM    229  HB2 ARG A  11      76.390  90.260  68.900  1.00  0.00           H  
ATOM    230  HG1 ARG A  11      75.290  93.100  68.600  1.00  0.00           H  
ATOM    231  HG2 ARG A  11      76.560  92.450  67.630  1.00  0.00           H  
ATOM    232  HD1 ARG A  11      77.980  92.130  69.800  1.00  0.00           H  
ATOM    233  HD2 ARG A  11      76.610  93.000  70.730  1.00  0.00           H  
ATOM    234  HE  ARG A  11      76.960  94.760  68.850  1.00  0.00           H  
ATOM    235 HH11 ARG A  11      78.200  96.250  68.520  1.00  0.00           H  
ATOM    236 HH12 ARG A  11      79.700  96.440  69.490  1.00  0.00           H  
ATOM    237 HH21 ARG A  11      79.260  93.270  70.710  1.00  0.00           H  
ATOM    238 HH22 ARG A  11      80.110  94.780  71.010  1.00  0.00           H  
ATOM    239  N   PRO A  12      72.500  91.980  70.010  1.00  0.00           N  
ATOM    240  CA  PRO A  12      71.630  93.100  70.430  1.00  0.00           C  
ATOM    241  C   PRO A  12      71.080  92.870  71.740  1.00  0.00           C  
ATOM    242  O   PRO A  12      70.710  93.770  72.480  1.00  0.00           O  
ATOM    243  CB  PRO A  12      70.490  93.120  69.380  1.00  0.00           C  
ATOM    244  CG  PRO A  12      71.190  92.610  68.150  1.00  0.00           C  
ATOM    245  CD  PRO A  12      72.150  91.520  68.640  1.00  0.00           C  
ATOM    246  HA  PRO A  12      72.200  94.020  70.480  1.00  0.00           H  
ATOM    247  HB1 PRO A  12      70.050  94.140  69.370  1.00  0.00           H  
ATOM    248  HB2 PRO A  12      69.620  92.510  69.680  1.00  0.00           H  
ATOM    249  HG1 PRO A  12      70.460  92.290  67.380  1.00  0.00           H  
ATOM    250  HG2 PRO A  12      71.880  93.370  67.730  1.00  0.00           H  
ATOM    251  HD1 PRO A  12      71.650  90.530  68.650  1.00  0.00           H  
ATOM    252  HD2 PRO A  12      72.950  91.380  67.890  1.00  0.00           H  
ATOM    253  N   TYR A  13      70.920  91.600  72.170  1.00  0.00           N  
ATOM    254  CA  TYR A  13      70.050  91.050  73.270  1.00  0.00           C  
ATOM    255  C   TYR A  13      70.850  90.750  74.460  1.00  0.00           C  
ATOM    256  O   TYR A  13      70.480  90.090  75.410  1.00  0.00           O  
ATOM    257  CB  TYR A  13      69.320  89.780  72.800  1.00  0.00           C  
ATOM    258  CG  TYR A  13      68.900  90.100  71.370  1.00  0.00           C  
ATOM    259  CD1 TYR A  13      67.740  90.870  71.110  1.00  0.00           C  
ATOM    260  CD2 TYR A  13      69.460  89.470  70.210  1.00  0.00           C  
ATOM    261  CE1 TYR A  13      67.200  91.050  69.830  1.00  0.00           C  
ATOM    262  CE2 TYR A  13      68.920  89.670  68.920  1.00  0.00           C  
ATOM    263  CZ  TYR A  13      67.800  90.400  68.720  1.00  0.00           C  
ATOM    264  OH  TYR A  13      67.140  90.600  67.430  1.00  0.00           O  
ATOM    265  HN  TYR A  13      71.310  90.870  71.620  1.00  0.00           H  
ATOM    266  HA  TYR A  13      69.320  91.800  73.540  1.00  0.00           H  
ATOM    267  HB1 TYR A  13      68.520  89.320  73.410  1.00  0.00           H  
ATOM    268  HB2 TYR A  13      69.980  88.890  72.740  1.00  0.00           H  
ATOM    269  HD1 TYR A  13      67.320  91.450  71.920  1.00  0.00           H  
ATOM    270  HD2 TYR A  13      70.310  88.830  70.360  1.00  0.00           H  
ATOM    271  HE1 TYR A  13      66.370  91.690  69.580  1.00  0.00           H  
ATOM    272  HE2 TYR A  13      69.500  89.160  68.160  1.00  0.00           H  
ATOM    273  HH  TYR A  13      67.850  90.650  66.780  1.00  0.00           H  
ATOM    274  N   ARG A  14      72.070  91.370  74.380  1.00  0.00           N  
ATOM    275  CA  ARG A  14      73.030  91.410  75.510  1.00  0.00           C  
ATOM    276  C   ARG A  14      72.440  91.850  76.920  1.00  0.00           C  
ATOM    277  O   ARG A  14      72.530  91.170  77.970  1.00  0.00           O  
ATOM    278  CB  ARG A  14      74.240  92.240  75.210  1.00  0.00           C  
ATOM    279  CG  ARG A  14      75.310  91.650  74.320  1.00  0.00           C  
ATOM    280  CD  ARG A  14      76.520  92.600  74.190  1.00  0.00           C  
ATOM    281  NE  ARG A  14      75.920  93.700  73.370  1.00  0.00           N  
ATOM    282  CZ  ARG A  14      76.500  94.790  72.900  1.00  0.00           C  
ATOM    283  NH1 ARG A  14      75.750  95.750  72.320  1.00  0.00           N1+
ATOM    284  NH2 ARG A  14      77.800  94.990  72.990  1.00  0.00           N  
ATOM    285  HN  ARG A  14      72.220  91.910  73.560  1.00  0.00           H  
ATOM    286  HA  ARG A  14      73.310  90.390  75.730  1.00  0.00           H  
ATOM    287  HB1 ARG A  14      74.700  92.640  76.130  1.00  0.00           H  
ATOM    288  HB2 ARG A  14      73.950  93.210  74.740  1.00  0.00           H  
ATOM    289  HG1 ARG A  14      74.920  91.270  73.350  1.00  0.00           H  
ATOM    290  HG2 ARG A  14      75.700  90.720  74.790  1.00  0.00           H  
ATOM    291  HD1 ARG A  14      77.280  92.140  73.520  1.00  0.00           H  
ATOM    292  HD2 ARG A  14      77.070  92.860  75.120  1.00  0.00           H  
ATOM    293  HE  ARG A  14      74.940  93.680  73.140  1.00  0.00           H  
ATOM    294 HH11 ARG A  14      74.750  95.780  72.340  1.00  0.00           H  
ATOM    295 HH12 ARG A  14      76.300  96.410  71.820  1.00  0.00           H  
ATOM    296 HH21 ARG A  14      78.390  94.480  73.610  1.00  0.00           H  
ATOM    297 HH22 ARG A  14      78.110  95.810  72.520  1.00  0.00           H  
ATOM    298  N   TRP A  15      71.790  93.000  76.990  1.00  0.00           N  
ATOM    299  CA  TRP A  15      71.400  93.540  78.260  1.00  0.00           C  
ATOM    300  C   TRP A  15      70.100  92.800  78.720  1.00  0.00           C  
ATOM    301  O   TRP A  15      69.880  92.590  79.930  1.00  0.00           O  
ATOM    302  CB  TRP A  15      71.280  95.100  78.140  1.00  0.00           C  
ATOM    303  CG  TRP A  15      72.390  95.690  77.260  1.00  0.00           C  
ATOM    304  CD1 TRP A  15      72.190  96.600  76.260  1.00  0.00           C  
ATOM    305  CD2 TRP A  15      73.790  95.470  77.320  1.00  0.00           C  
ATOM    306  CE2 TRP A  15      74.350  96.300  76.330  1.00  0.00           C  
ATOM    307  CE3 TRP A  15      74.660  94.660  78.180  1.00  0.00           C  
ATOM    308  NE1 TRP A  15      73.390  97.010  75.700  1.00  0.00           N  
ATOM    309  CZ2 TRP A  15      75.690  96.150  76.040  1.00  0.00           C  
ATOM    310  CZ3 TRP A  15      75.980  94.650  77.920  1.00  0.00           C  
ATOM    311  CH2 TRP A  15      76.520  95.440  76.920  1.00  0.00           C  
ATOM    312  HN  TRP A  15      71.730  93.660  76.240  1.00  0.00           H  
ATOM    313  HA  TRP A  15      72.160  93.260  78.980  1.00  0.00           H  
ATOM    314  HB1 TRP A  15      71.370  95.500  79.170  1.00  0.00           H  
ATOM    315  HB2 TRP A  15      70.260  95.380  77.810  1.00  0.00           H  
ATOM    316  HD1 TRP A  15      71.200  96.920  76.000  1.00  0.00           H  
ATOM    317  HE1 TRP A  15      73.510  97.660  74.980  1.00  0.00           H  
ATOM    318  HE3 TRP A  15      74.330  94.070  79.020  1.00  0.00           H  
ATOM    319  HZ2 TRP A  15      76.180  96.750  75.290  1.00  0.00           H  
ATOM    320  HZ3 TRP A  15      76.600  93.980  78.490  1.00  0.00           H  
ATOM    321  HH2 TRP A  15      77.590  95.420  76.820  1.00  0.00           H  
ATOM    322  N   LEU A  16      69.220  92.350  77.770  1.00  0.00           N  
ATOM    323  CA  LEU A  16      68.120  91.500  78.100  1.00  0.00           C  
ATOM    324  C   LEU A  16      68.550  90.170  78.670  1.00  0.00           C  
ATOM    325  O   LEU A  16      67.960  89.700  79.660  1.00  0.00           O  
ATOM    326  CB  LEU A  16      67.320  91.010  76.900  1.00  0.00           C  
ATOM    327  CG  LEU A  16      66.150  91.930  76.540  1.00  0.00           C  
ATOM    328  CD1 LEU A  16      65.660  91.750  75.090  1.00  0.00           C  
ATOM    329  CD2 LEU A  16      64.910  91.800  77.500  1.00  0.00           C  
ATOM    330  HN  LEU A  16      69.400  92.550  76.810  1.00  0.00           H  
ATOM    331  HA  LEU A  16      67.460  92.030  78.770  1.00  0.00           H  
ATOM    332  HB1 LEU A  16      66.880  89.990  76.940  1.00  0.00           H  
ATOM    333  HB2 LEU A  16      68.010  91.100  76.040  1.00  0.00           H  
ATOM    334  HG  LEU A  16      66.410  93.010  76.560  1.00  0.00           H  
ATOM    335 HD11 LEU A  16      65.180  90.760  74.890  1.00  0.00           H  
ATOM    336 HD12 LEU A  16      66.410  91.860  74.280  1.00  0.00           H  
ATOM    337 HD13 LEU A  16      64.870  92.510  74.980  1.00  0.00           H  
ATOM    338 HD21 LEU A  16      65.160  92.160  78.510  1.00  0.00           H  
ATOM    339 HD22 LEU A  16      64.560  90.740  77.500  1.00  0.00           H  
ATOM    340 HD23 LEU A  16      64.010  92.320  77.100  1.00  0.00           H  
ATOM    341  N   LEU A  17      69.630  89.510  78.060  1.00  0.00           N  
ATOM    342  CA  LEU A  17      70.160  88.290  78.520  1.00  0.00           C  
ATOM    343  C   LEU A  17      70.910  88.380  79.810  1.00  0.00           C  
ATOM    344  O   LEU A  17      70.870  87.490  80.660  1.00  0.00           O  
ATOM    345  CB  LEU A  17      70.940  87.780  77.390  1.00  0.00           C  
ATOM    346  CG  LEU A  17      71.380  86.290  77.560  1.00  0.00           C  
ATOM    347  CD1 LEU A  17      70.380  85.300  78.120  1.00  0.00           C  
ATOM    348  CD2 LEU A  17      72.000  85.710  76.250  1.00  0.00           C  
ATOM    349  HN  LEU A  17      70.100  89.880  77.260  1.00  0.00           H  
ATOM    350  HA  LEU A  17      69.340  87.580  78.610  1.00  0.00           H  
ATOM    351  HB1 LEU A  17      71.810  88.390  77.060  1.00  0.00           H  
ATOM    352  HB2 LEU A  17      70.280  87.870  76.490  1.00  0.00           H  
ATOM    353  HG  LEU A  17      72.220  86.260  78.290  1.00  0.00           H  
ATOM    354 HD11 LEU A  17      70.770  84.270  78.060  1.00  0.00           H  
ATOM    355 HD12 LEU A  17      69.480  85.370  77.470  1.00  0.00           H  
ATOM    356 HD13 LEU A  17      70.220  85.480  79.210  1.00  0.00           H  
ATOM    357 HD21 LEU A  17      71.190  85.580  75.500  1.00  0.00           H  
ATOM    358 HD22 LEU A  17      72.430  84.690  76.320  1.00  0.00           H  
ATOM    359 HD23 LEU A  17      72.730  86.400  75.780  1.00  0.00           H  
ATOM    360  N   ALA A  18      71.640  89.560  80.100  1.00  0.00           N  
ATOM    361  CA  ALA A  18      72.330  89.850  81.390  1.00  0.00           C  
ATOM    362  C   ALA A  18      71.250  89.950  82.450  1.00  0.00           C  
ATOM    363  O   ALA A  18      71.490  89.470  83.530  1.00  0.00           O  
ATOM    364  CB  ALA A  18      73.300  91.020  81.330  1.00  0.00           C  
ATOM    365  HN  ALA A  18      71.720  90.200  79.340  1.00  0.00           H  
ATOM    366  HA  ALA A  18      72.860  88.960  81.680  1.00  0.00           H  
ATOM    367  HB1 ALA A  18      73.990  91.000  82.200  1.00  0.00           H  
ATOM    368  HB2 ALA A  18      72.770  91.970  81.100  1.00  0.00           H  
ATOM    369  HB3 ALA A  18      74.010  90.900  80.480  1.00  0.00           H  
ATOM    370  N   VAL A  19      70.070  90.510  82.150  1.00  0.00           N  
ATOM    371  CA  VAL A  19      68.900  90.560  83.010  1.00  0.00           C  
ATOM    372  C   VAL A  19      68.390  89.170  83.310  1.00  0.00           C  
ATOM    373  O   VAL A  19      68.010  88.920  84.450  1.00  0.00           O  
ATOM    374  CB  VAL A  19      67.840  91.590  82.490  1.00  0.00           C  
ATOM    375  CG1 VAL A  19      66.400  91.520  82.990  1.00  0.00           C  
ATOM    376  CG2 VAL A  19      68.370  92.940  82.980  1.00  0.00           C  
ATOM    377  HN  VAL A  19      69.980  90.970  81.270  1.00  0.00           H  
ATOM    378  HA  VAL A  19      69.210  90.900  83.990  1.00  0.00           H  
ATOM    379  HB  VAL A  19      67.900  91.700  81.390  1.00  0.00           H  
ATOM    380 HG11 VAL A  19      65.910  90.630  82.550  1.00  0.00           H  
ATOM    381 HG12 VAL A  19      65.870  92.480  82.810  1.00  0.00           H  
ATOM    382 HG13 VAL A  19      66.370  91.400  84.090  1.00  0.00           H  
ATOM    383 HG21 VAL A  19      68.250  93.150  84.070  1.00  0.00           H  
ATOM    384 HG22 VAL A  19      67.920  93.770  82.390  1.00  0.00           H  
ATOM    385 HG23 VAL A  19      69.450  92.990  82.710  1.00  0.00           H  
ATOM    386  N   VAL A  20      68.280  88.290  82.250  1.00  0.00           N  
ATOM    387  CA  VAL A  20      67.750  86.920  82.390  1.00  0.00           C  
ATOM    388  C   VAL A  20      68.570  86.020  83.320  1.00  0.00           C  
ATOM    389  O   VAL A  20      67.970  85.210  84.090  1.00  0.00           O  
ATOM    390  CB  VAL A  20      67.450  86.370  81.050  1.00  0.00           C  
ATOM    391  CG1 VAL A  20      67.140  84.880  81.250  1.00  0.00           C  
ATOM    392  CG2 VAL A  20      66.320  87.120  80.370  1.00  0.00           C  
ATOM    393  HN  VAL A  20      68.410  88.610  81.310  1.00  0.00           H  
ATOM    394  HA  VAL A  20      66.840  86.950  82.960  1.00  0.00           H  
ATOM    395  HB  VAL A  20      68.340  86.540  80.420  1.00  0.00           H  
ATOM    396 HG11 VAL A  20      66.760  84.360  80.340  1.00  0.00           H  
ATOM    397 HG12 VAL A  20      66.390  84.750  82.060  1.00  0.00           H  
ATOM    398 HG13 VAL A  20      68.050  84.370  81.630  1.00  0.00           H  
ATOM    399 HG21 VAL A  20      66.360  88.200  80.630  1.00  0.00           H  
ATOM    400 HG22 VAL A  20      65.370  86.640  80.670  1.00  0.00           H  
ATOM    401 HG23 VAL A  20      66.390  87.040  79.270  1.00  0.00           H  
ATOM    402  N   ALA A  21      69.890  86.210  83.320  1.00  0.00           N  
ATOM    403  CA  ALA A  21      70.890  85.600  84.210  1.00  0.00           C  
ATOM    404  C   ALA A  21      70.540  86.000  85.620  1.00  0.00           C  
ATOM    405  O   ALA A  21      70.660  85.230  86.590  1.00  0.00           O  
ATOM    406  CB  ALA A  21      72.310  86.080  83.790  1.00  0.00           C  
ATOM    407  HN  ALA A  21      70.320  86.740  82.600  1.00  0.00           H  
ATOM    408  HA  ALA A  21      70.740  84.530  84.190  1.00  0.00           H  
ATOM    409  HB1 ALA A  21      72.620  87.120  84.060  1.00  0.00           H  
ATOM    410  HB2 ALA A  21      72.430  85.870  82.710  1.00  0.00           H  
ATOM    411  HB3 ALA A  21      73.030  85.420  84.310  1.00  0.00           H  
ATOM    412  N   VAL A  22      70.170  87.330  85.870  1.00  0.00           N  
ATOM    413  CA  VAL A  22      69.920  87.820  87.200  1.00  0.00           C  
ATOM    414  C   VAL A  22      68.540  87.360  87.640  1.00  0.00           C  
ATOM    415  O   VAL A  22      68.240  87.270  88.820  1.00  0.00           O  
ATOM    416  CB  VAL A  22      70.010  89.320  87.170  1.00  0.00           C  
ATOM    417  CG1 VAL A  22      69.470  90.030  88.500  1.00  0.00           C  
ATOM    418  CG2 VAL A  22      71.510  89.790  86.960  1.00  0.00           C  
ATOM    419  HN  VAL A  22      70.320  88.020  85.170  1.00  0.00           H  
ATOM    420  HA  VAL A  22      70.680  87.450  87.880  1.00  0.00           H  
ATOM    421  HB  VAL A  22      69.380  89.700  86.330  1.00  0.00           H  
ATOM    422 HG11 VAL A  22      68.360  90.070  88.540  1.00  0.00           H  
ATOM    423 HG12 VAL A  22      69.800  91.090  88.550  1.00  0.00           H  
ATOM    424 HG13 VAL A  22      69.910  89.600  89.430  1.00  0.00           H  
ATOM    425 HG21 VAL A  22      71.910  89.330  86.030  1.00  0.00           H  
ATOM    426 HG22 VAL A  22      72.230  89.510  87.760  1.00  0.00           H  
ATOM    427 HG23 VAL A  22      71.570  90.900  86.970  1.00  0.00           H  
ATOM    428  N   LEU A  23      67.660  87.100  86.690  1.00  0.00           N  
ATOM    429  CA  LEU A  23      66.260  86.510  86.930  1.00  0.00           C  
ATOM    430  C   LEU A  23      66.300  84.950  87.300  1.00  0.00           C  
ATOM    431  O   LEU A  23      65.690  84.640  88.300  1.00  0.00           O  
ATOM    432  CB  LEU A  23      65.290  86.930  85.730  1.00  0.00           C  
ATOM    433  CG  LEU A  23      64.850  88.420  85.630  1.00  0.00           C  
ATOM    434  CD1 LEU A  23      63.650  88.710  84.710  1.00  0.00           C  
ATOM    435  CD2 LEU A  23      64.530  89.010  87.120  1.00  0.00           C  
ATOM    436  HN  LEU A  23      67.820  87.510  85.800  1.00  0.00           H  
ATOM    437  HA  LEU A  23      65.820  86.840  87.860  1.00  0.00           H  
ATOM    438  HB1 LEU A  23      64.290  86.440  85.720  1.00  0.00           H  
ATOM    439  HB2 LEU A  23      65.740  86.640  84.750  1.00  0.00           H  
ATOM    440  HG  LEU A  23      65.680  89.090  85.320  1.00  0.00           H  
ATOM    441 HD11 LEU A  23      63.310  89.770  84.680  1.00  0.00           H  
ATOM    442 HD12 LEU A  23      62.700  88.200  84.960  1.00  0.00           H  
ATOM    443 HD13 LEU A  23      63.930  88.340  83.700  1.00  0.00           H  
ATOM    444 HD21 LEU A  23      65.460  88.910  87.730  1.00  0.00           H  
ATOM    445 HD22 LEU A  23      63.790  88.380  87.650  1.00  0.00           H  
ATOM    446 HD23 LEU A  23      64.210  90.070  87.060  1.00  0.00           H  
ATOM    447  N   GLN A  24      67.140  84.150  86.610  1.00  0.00           N  
ATOM    448  CA  GLN A  24      67.590  82.870  87.040  1.00  0.00           C  
ATOM    449  C   GLN A  24      68.300  82.910  88.410  1.00  0.00           C  
ATOM    450  O   GLN A  24      67.970  82.130  89.300  1.00  0.00           O  
ATOM    451  CB  GLN A  24      68.430  82.110  85.970  1.00  0.00           C  
ATOM    452  CG  GLN A  24      67.770  81.930  84.540  1.00  0.00           C  
ATOM    453  CD  GLN A  24      66.600  80.980  84.620  1.00  0.00           C  
ATOM    454  NE2 GLN A  24      66.400  80.020  83.670  1.00  0.00           N  
ATOM    455  OE1 GLN A  24      65.860  81.010  85.550  1.00  0.00           O  
ATOM    456  HN  GLN A  24      67.650  84.620  85.900  1.00  0.00           H  
ATOM    457  HA  GLN A  24      66.630  82.420  87.240  1.00  0.00           H  
ATOM    458  HB1 GLN A  24      68.790  81.110  86.320  1.00  0.00           H  
ATOM    459  HB2 GLN A  24      69.360  82.690  85.830  1.00  0.00           H  
ATOM    460  HG1 GLN A  24      68.550  81.630  83.800  1.00  0.00           H  
ATOM    461  HG2 GLN A  24      67.400  82.900  84.120  1.00  0.00           H  
ATOM    462 HE21 GLN A  24      65.420  79.820  83.620  1.00  0.00           H  
ATOM    463 HE22 GLN A  24      66.890  80.130  82.800  1.00  0.00           H  
ATOM    464  N   VAL A  25      69.230  83.830  88.640  1.00  0.00           N  
ATOM    465  CA  VAL A  25      69.790  83.910  89.980  1.00  0.00           C  
ATOM    466  C   VAL A  25      68.820  84.170  91.170  1.00  0.00           C  
ATOM    467  O   VAL A  25      68.860  83.590  92.210  1.00  0.00           O  
ATOM    468  CB  VAL A  25      70.900  85.010  89.900  1.00  0.00           C  
ATOM    469  CG1 VAL A  25      71.280  85.560  91.300  1.00  0.00           C  
ATOM    470  CG2 VAL A  25      72.170  84.410  89.300  1.00  0.00           C  
ATOM    471  HN  VAL A  25      69.760  84.280  87.920  1.00  0.00           H  
ATOM    472  HA  VAL A  25      70.120  82.910  90.230  1.00  0.00           H  
ATOM    473  HB  VAL A  25      70.480  85.930  89.430  1.00  0.00           H  
ATOM    474 HG11 VAL A  25      72.110  86.280  91.150  1.00  0.00           H  
ATOM    475 HG12 VAL A  25      71.530  84.610  91.830  1.00  0.00           H  
ATOM    476 HG13 VAL A  25      70.400  85.920  91.880  1.00  0.00           H  
ATOM    477 HG21 VAL A  25      73.000  85.110  89.540  1.00  0.00           H  
ATOM    478 HG22 VAL A  25      72.100  84.320  88.200  1.00  0.00           H  
ATOM    479 HG23 VAL A  25      72.320  83.410  89.770  1.00  0.00           H  
ATOM    480  N   ILE A  26      67.890  85.080  90.960  1.00  0.00           N  
ATOM    481  CA  ILE A  26      66.880  85.310  91.980  1.00  0.00           C  
ATOM    482  C   ILE A  26      65.930  84.040  92.070  1.00  0.00           C  
ATOM    483  O   ILE A  26      65.550  83.670  93.190  1.00  0.00           O  
ATOM    484  CB  ILE A  26      66.160  86.650  91.890  1.00  0.00           C  
ATOM    485  CG1 ILE A  26      67.150  87.770  92.100  1.00  0.00           C  
ATOM    486  CG2 ILE A  26      64.990  86.670  92.970  1.00  0.00           C  
ATOM    487  CD  ILE A  26      66.760  89.110  91.480  1.00  0.00           C  
ATOM    488  HN  ILE A  26      67.870  85.600  90.120  1.00  0.00           H  
ATOM    489  HA  ILE A  26      67.380  85.390  92.940  1.00  0.00           H  
ATOM    490  HB  ILE A  26      65.730  86.830  90.880  1.00  0.00           H  
ATOM    491 HG11 ILE A  26      68.120  87.470  91.660  1.00  0.00           H  
ATOM    492 HG12 ILE A  26      67.300  87.940  93.190  1.00  0.00           H  
ATOM    493 HG21 ILE A  26      64.530  87.680  93.070  1.00  0.00           H  
ATOM    494 HG22 ILE A  26      65.280  86.400  94.000  1.00  0.00           H  
ATOM    495 HG23 ILE A  26      64.120  86.020  92.710  1.00  0.00           H  
ATOM    496  HD1 ILE A  26      66.760  89.100  90.370  1.00  0.00           H  
ATOM    497  HD2 ILE A  26      67.370  89.950  91.880  1.00  0.00           H  
ATOM    498  HD3 ILE A  26      65.740  89.430  91.790  1.00  0.00           H  
ATOM    499  N   SER A  27      65.640  83.450  90.940  1.00  0.00           N  
ATOM    500  CA  SER A  27      64.670  82.250  90.900  1.00  0.00           C  
ATOM    501  C   SER A  27      65.220  81.100  91.730  1.00  0.00           C  
ATOM    502  O   SER A  27      64.540  80.380  92.430  1.00  0.00           O  
ATOM    503  CB  SER A  27      64.580  81.680  89.420  1.00  0.00           C  
ATOM    504  OG  SER A  27      63.640  80.590  89.340  1.00  0.00           O  
ATOM    505  HN  SER A  27      66.130  83.780  90.140  1.00  0.00           H  
ATOM    506  HA  SER A  27      63.690  82.420  91.330  1.00  0.00           H  
ATOM    507  HB1 SER A  27      65.550  81.280  89.040  1.00  0.00           H  
ATOM    508  HB2 SER A  27      64.280  82.590  88.860  1.00  0.00           H  
ATOM    509  HG1 SER A  27      63.540  80.320  88.420  1.00  0.00           H  
ATOM    510  N   ASN A  28      66.550  80.760  91.500  1.00  0.00           N  
ATOM    511  CA  ASN A  28      67.230  79.720  92.230  1.00  0.00           C  
ATOM    512  C   ASN A  28      67.510  80.080  93.710  1.00  0.00           C  
ATOM    513  O   ASN A  28      67.260  79.240  94.600  1.00  0.00           O  
ATOM    514  CB  ASN A  28      68.490  79.210  91.600  1.00  0.00           C  
ATOM    515  CG  ASN A  28      68.230  78.660  90.190  1.00  0.00           C  
ATOM    516  ND2 ASN A  28      66.980  78.150  89.910  1.00  0.00           N  
ATOM    517  OD1 ASN A  28      69.040  78.670  89.260  1.00  0.00           O  
ATOM    518  HN  ASN A  28      67.050  81.310  90.840  1.00  0.00           H  
ATOM    519  HA  ASN A  28      66.570  78.870  92.350  1.00  0.00           H  
ATOM    520  HB1 ASN A  28      68.980  78.400  92.180  1.00  0.00           H  
ATOM    521  HB2 ASN A  28      69.180  80.060  91.430  1.00  0.00           H  
ATOM    522 HD21 ASN A  28      66.750  77.930  88.960  1.00  0.00           H  
ATOM    523 HD22 ASN A  28      66.280  77.950  90.600  1.00  0.00           H  
ATOM    524  N   MET A  29      67.940  81.350  94.020  1.00  0.00           N  
ATOM    525  CA  MET A  29      68.050  81.880  95.390  1.00  0.00           C  
ATOM    526  C   MET A  29      66.730  81.730  96.190  1.00  0.00           C  
ATOM    527  O   MET A  29      66.730  81.230  97.300  1.00  0.00           O  
ATOM    528  CB  MET A  29      68.680  83.280  95.360  1.00  0.00           C  
ATOM    529  CG  MET A  29      70.190  83.320  95.190  1.00  0.00           C  
ATOM    530  SD  MET A  29      71.120  82.650  96.610  1.00  0.00           S  
ATOM    531  CE  MET A  29      72.660  82.560  95.700  1.00  0.00           C  
ATOM    532  HN  MET A  29      68.290  81.890  93.260  1.00  0.00           H  
ATOM    533  HA  MET A  29      68.790  81.330  95.950  1.00  0.00           H  
ATOM    534  HB1 MET A  29      68.510  83.780  96.340  1.00  0.00           H  
ATOM    535  HB2 MET A  29      68.250  83.890  94.530  1.00  0.00           H  
ATOM    536  HG1 MET A  29      70.390  84.410  95.100  1.00  0.00           H  
ATOM    537  HG2 MET A  29      70.470  82.750  94.280  1.00  0.00           H  
ATOM    538  HE1 MET A  29      72.790  83.560  95.230  1.00  0.00           H  
ATOM    539  HE2 MET A  29      72.680  81.710  94.990  1.00  0.00           H  
ATOM    540  HE3 MET A  29      73.560  82.490  96.350  1.00  0.00           H  
ATOM    541  N   ALA A  30      65.640  82.210  95.640  1.00  0.00           N  
ATOM    542  CA  ALA A  30      64.380  82.090  96.290  1.00  0.00           C  
ATOM    543  C   ALA A  30      63.910  80.670  96.530  1.00  0.00           C  
ATOM    544  O   ALA A  30      63.260  80.460  97.510  1.00  0.00           O  
ATOM    545  CB  ALA A  30      63.370  83.040  95.690  1.00  0.00           C  
ATOM    546  HN  ALA A  30      65.620  82.520  94.690  1.00  0.00           H  
ATOM    547  HA  ALA A  30      64.490  82.470  97.290  1.00  0.00           H  
ATOM    548  HB1 ALA A  30      63.930  83.960  95.440  1.00  0.00           H  
ATOM    549  HB2 ALA A  30      62.590  83.410  96.390  1.00  0.00           H  
ATOM    550  HB3 ALA A  30      62.930  82.560  94.790  1.00  0.00           H  
ATOM    551  N   SER A  31      64.230  79.770  95.570  1.00  0.00           N  
ATOM    552  CA  SER A  31      63.990  78.320  95.620  1.00  0.00           C  
ATOM    553  C   SER A  31      64.790  77.630  96.770  1.00  0.00           C  
ATOM    554  O   SER A  31      64.290  76.740  97.460  1.00  0.00           O  
ATOM    555  CB  SER A  31      64.220  77.570  94.300  1.00  0.00           C  
ATOM    556  OG  SER A  31      63.640  76.280  94.310  1.00  0.00           O  
ATOM    557  HN  SER A  31      64.570  80.130  94.700  1.00  0.00           H  
ATOM    558  HA  SER A  31      62.930  78.250  95.820  1.00  0.00           H  
ATOM    559  HB1 SER A  31      65.310  77.570  94.070  1.00  0.00           H  
ATOM    560  HB2 SER A  31      63.780  78.130  93.440  1.00  0.00           H  
ATOM    561  HG1 SER A  31      62.980  76.300  93.610  1.00  0.00           H  
ATOM    562  N   LEU A  32      66.110  78.060  96.950  1.00  0.00           N  
ATOM    563  CA  LEU A  32      67.000  77.630  98.050  1.00  0.00           C  
ATOM    564  C   LEU A  32      66.630  78.260  99.450  1.00  0.00           C  
ATOM    565  O   LEU A  32      66.930  77.730 100.520  1.00  0.00           O  
ATOM    566  CB  LEU A  32      68.480  77.990  97.720  1.00  0.00           C  
ATOM    567  CG  LEU A  32      69.240  77.170  96.700  1.00  0.00           C  
ATOM    568  CD1 LEU A  32      70.680  77.760  96.420  1.00  0.00           C  
ATOM    569  CD2 LEU A  32      69.370  75.710  97.030  1.00  0.00           C  
ATOM    570  HN  LEU A  32      66.430  78.670  96.230  1.00  0.00           H  
ATOM    571  HA  LEU A  32      67.010  76.570  98.240  1.00  0.00           H  
ATOM    572  HB1 LEU A  32      69.040  77.930  98.670  1.00  0.00           H  
ATOM    573  HB2 LEU A  32      68.510  79.050  97.390  1.00  0.00           H  
ATOM    574  HG  LEU A  32      68.640  77.270  95.780  1.00  0.00           H  
ATOM    575 HD11 LEU A  32      70.640  78.860  96.270  1.00  0.00           H  
ATOM    576 HD12 LEU A  32      71.160  77.190  95.600  1.00  0.00           H  
ATOM    577 HD13 LEU A  32      71.270  77.530  97.330  1.00  0.00           H  
ATOM    578 HD21 LEU A  32      68.420  75.140  97.160  1.00  0.00           H  
ATOM    579 HD22 LEU A  32      70.120  75.700  97.840  1.00  0.00           H  
ATOM    580 HD23 LEU A  32      69.700  75.220  96.080  1.00  0.00           H  
ATOM    581  N   TYR A  33      65.940  79.370  99.460  1.00  0.00           N  
ATOM    582  CA  TYR A  33      65.460  80.000 100.660  1.00  0.00           C  
ATOM    583  C   TYR A  33      64.430  79.090 101.390  1.00  0.00           C  
ATOM    584  O   TYR A  33      64.460  79.020 102.570  1.00  0.00           O  
ATOM    585  CB  TYR A  33      65.020  81.490 100.410  1.00  0.00           C  
ATOM    586  CG  TYR A  33      64.750  82.060 101.770  1.00  0.00           C  
ATOM    587  CD1 TYR A  33      65.890  82.420 102.470  1.00  0.00           C  
ATOM    588  CD2 TYR A  33      63.410  82.150 102.320  1.00  0.00           C  
ATOM    589  CE1 TYR A  33      65.700  82.840 103.760  1.00  0.00           C  
ATOM    590  CE2 TYR A  33      63.260  82.680 103.590  1.00  0.00           C  
ATOM    591  CZ  TYR A  33      64.410  83.050 104.260  1.00  0.00           C  
ATOM    592  OH  TYR A  33      64.390  83.530 105.610  1.00  0.00           O  
ATOM    593  HN  TYR A  33      65.830  79.880  98.610  1.00  0.00           H  
ATOM    594  HA  TYR A  33      66.330  80.030 101.290  1.00  0.00           H  
ATOM    595  HB1 TYR A  33      64.130  81.590  99.740  1.00  0.00           H  
ATOM    596  HB2 TYR A  33      65.840  82.010  99.880  1.00  0.00           H  
ATOM    597  HD1 TYR A  33      66.910  82.340 102.140  1.00  0.00           H  
ATOM    598  HD2 TYR A  33      62.530  81.820 101.810  1.00  0.00           H  
ATOM    599  HE1 TYR A  33      66.480  83.200 104.420  1.00  0.00           H  
ATOM    600  HE2 TYR A  33      62.270  82.820 104.000  1.00  0.00           H  
ATOM    601  HH  TYR A  33      65.330  83.610 105.790  1.00  0.00           H  
ATOM    602  N   LEU A  34      63.610  78.270 100.710  1.00  0.00           N  
ATOM    603  CA  LEU A  34      62.520  77.380 101.190  1.00  0.00           C  
ATOM    604  C   LEU A  34      63.030  76.430 102.300  1.00  0.00           C  
ATOM    605  O   LEU A  34      62.490  76.430 103.340  1.00  0.00           O  
ATOM    606  CB  LEU A  34      61.730  76.690  99.950  1.00  0.00           C  
ATOM    607  CG  LEU A  34      61.150  77.730  98.980  1.00  0.00           C  
ATOM    608  CD1 LEU A  34      60.160  77.030  97.970  1.00  0.00           C  
ATOM    609  CD2 LEU A  34      60.370  78.900  99.600  1.00  0.00           C  
ATOM    610  HN  LEU A  34      63.670  78.240  99.710  1.00  0.00           H  
ATOM    611  HA  LEU A  34      61.710  77.860 101.710  1.00  0.00           H  
ATOM    612  HB1 LEU A  34      60.890  76.140 100.420  1.00  0.00           H  
ATOM    613  HB2 LEU A  34      62.340  75.900  99.460  1.00  0.00           H  
ATOM    614  HG  LEU A  34      61.960  78.150  98.340  1.00  0.00           H  
ATOM    615 HD11 LEU A  34      59.880  77.740  97.160  1.00  0.00           H  
ATOM    616 HD12 LEU A  34      59.240  76.570  98.390  1.00  0.00           H  
ATOM    617 HD13 LEU A  34      60.690  76.090  97.690  1.00  0.00           H  
ATOM    618 HD21 LEU A  34      59.820  79.490  98.840  1.00  0.00           H  
ATOM    619 HD22 LEU A  34      60.990  79.670 100.100  1.00  0.00           H  
ATOM    620 HD23 LEU A  34      59.650  78.610 100.400  1.00  0.00           H  
ATOM    621  N   PRO A  35      64.190  75.710 102.140  1.00  0.00           N  
ATOM    622  CA  PRO A  35      64.860  74.990 103.240  1.00  0.00           C  
ATOM    623  C   PRO A  35      65.640  75.860 104.170  1.00  0.00           C  
ATOM    624  O   PRO A  35      65.770  75.620 105.380  1.00  0.00           O  
ATOM    625  CB  PRO A  35      65.710  73.930 102.500  1.00  0.00           C  
ATOM    626  CG  PRO A  35      65.970  74.540 101.170  1.00  0.00           C  
ATOM    627  CD  PRO A  35      64.620  75.240 100.810  1.00  0.00           C  
ATOM    628  HA  PRO A  35      64.120  74.430 103.800  1.00  0.00           H  
ATOM    629  HB1 PRO A  35      65.130  72.990 102.340  1.00  0.00           H  
ATOM    630  HB2 PRO A  35      66.600  73.830 103.150  1.00  0.00           H  
ATOM    631  HG1 PRO A  35      66.750  75.320 101.250  1.00  0.00           H  
ATOM    632  HG2 PRO A  35      66.390  73.710 100.550  1.00  0.00           H  
ATOM    633  HD1 PRO A  35      64.900  76.010 100.070  1.00  0.00           H  
ATOM    634  HD2 PRO A  35      63.960  74.630 100.150  1.00  0.00           H  
ATOM    635  N   THR A  36      66.210  76.990 103.670  1.00  0.00           N  
ATOM    636  CA  THR A  36      66.890  77.940 104.540  1.00  0.00           C  
ATOM    637  C   THR A  36      65.980  78.360 105.700  1.00  0.00           C  
ATOM    638  O   THR A  36      66.330  78.320 106.870  1.00  0.00           O  
ATOM    639  CB  THR A  36      67.410  79.180 103.850  1.00  0.00           C  
ATOM    640  CG2 THR A  36      68.260  80.000 104.740  1.00  0.00           C  
ATOM    641  OG1 THR A  36      68.190  78.850 102.670  1.00  0.00           O  
ATOM    642  HN  THR A  36      65.980  77.250 102.740  1.00  0.00           H  
ATOM    643  HA  THR A  36      67.760  77.400 104.890  1.00  0.00           H  
ATOM    644  HB  THR A  36      66.510  79.750 103.510  1.00  0.00           H  
ATOM    645  HG1 THR A  36      67.560  78.590 102.000  1.00  0.00           H  
ATOM    646 HG21 THR A  36      68.570  80.920 104.210  1.00  0.00           H  
ATOM    647 HG22 THR A  36      69.140  79.420 105.110  1.00  0.00           H  
ATOM    648 HG23 THR A  36      67.770  80.280 105.700  1.00  0.00           H  
ATOM    649  N   VAL A  37      64.700  78.800 105.380  1.00  0.00           N  
ATOM    650  CA  VAL A  37      63.730  79.200 106.280  1.00  0.00           C  
ATOM    651  C   VAL A  37      63.230  78.010 107.150  1.00  0.00           C  
ATOM    652  O   VAL A  37      62.930  78.100 108.370  1.00  0.00           O  
ATOM    653  CB  VAL A  37      62.610  79.990 105.590  1.00  0.00           C  
ATOM    654  CG1 VAL A  37      61.720  79.240 104.640  1.00  0.00           C  
ATOM    655  CG2 VAL A  37      61.780  80.900 106.550  1.00  0.00           C  
ATOM    656  HN  VAL A  37      64.480  78.860 104.410  1.00  0.00           H  
ATOM    657  HA  VAL A  37      64.180  79.910 106.960  1.00  0.00           H  
ATOM    658  HB  VAL A  37      63.210  80.690 104.970  1.00  0.00           H  
ATOM    659 HG11 VAL A  37      60.970  79.940 104.220  1.00  0.00           H  
ATOM    660 HG12 VAL A  37      61.180  78.430 105.170  1.00  0.00           H  
ATOM    661 HG13 VAL A  37      62.480  78.850 103.930  1.00  0.00           H  
ATOM    662 HG21 VAL A  37      62.470  81.600 107.060  1.00  0.00           H  
ATOM    663 HG22 VAL A  37      61.230  80.340 107.340  1.00  0.00           H  
ATOM    664 HG23 VAL A  37      61.130  81.680 106.100  1.00  0.00           H  
ATOM    665  N   ASN A  38      63.210  76.840 106.590  1.00  0.00           N  
ATOM    666  CA  ASN A  38      62.760  75.600 107.260  1.00  0.00           C  
ATOM    667  C   ASN A  38      63.730  75.240 108.430  1.00  0.00           C  
ATOM    668  O   ASN A  38      63.270  74.690 109.450  1.00  0.00           O  
ATOM    669  CB  ASN A  38      62.670  74.460 106.190  1.00  0.00           C  
ATOM    670  CG  ASN A  38      61.710  73.300 106.500  1.00  0.00           C  
ATOM    671  ND2 ASN A  38      61.430  73.000 107.780  1.00  0.00           N  
ATOM    672  OD1 ASN A  38      61.130  72.700 105.580  1.00  0.00           O  
ATOM    673  HN  ASN A  38      63.490  76.750 105.640  1.00  0.00           H  
ATOM    674  HA  ASN A  38      61.760  75.710 107.650  1.00  0.00           H  
ATOM    675  HB1 ASN A  38      63.710  74.190 105.880  1.00  0.00           H  
ATOM    676  HB2 ASN A  38      62.140  74.910 105.320  1.00  0.00           H  
ATOM    677 HD21 ASN A  38      60.650  72.400 107.950  1.00  0.00           H  
ATOM    678 HD22 ASN A  38      61.820  73.570 108.510  1.00  0.00           H  
ATOM    679  N   ALA A  39      65.070  75.520 108.360  1.00  0.00           N  
ATOM    680  CA  ALA A  39      65.950  75.460 109.460  1.00  0.00           C  
ATOM    681  C   ALA A  39      65.630  76.340 110.660  1.00  0.00           C  
ATOM    682  O   ALA A  39      65.610  75.830 111.780  1.00  0.00           O  
ATOM    683  CB  ALA A  39      67.340  76.000 108.970  1.00  0.00           C  
ATOM    684  HN  ALA A  39      65.500  75.830 107.510  1.00  0.00           H  
ATOM    685  HA  ALA A  39      66.090  74.420 109.740  1.00  0.00           H  
ATOM    686  HB1 ALA A  39      68.040  76.080 109.830  1.00  0.00           H  
ATOM    687  HB2 ALA A  39      67.200  77.000 108.520  1.00  0.00           H  
ATOM    688  HB3 ALA A  39      67.770  75.320 108.200  1.00  0.00           H  
ATOM    689  N   ALA A  40      65.140  77.560 110.440  1.00  0.00           N  
ATOM    690  CA  ALA A  40      64.580  78.320 111.550  1.00  0.00           C  
ATOM    691  C   ALA A  40      63.260  77.760 112.110  1.00  0.00           C  
ATOM    692  O   ALA A  40      63.040  77.860 113.300  1.00  0.00           O  
ATOM    693  CB  ALA A  40      64.470  79.740 111.070  1.00  0.00           C  
ATOM    694  HN  ALA A  40      64.950  77.930 109.530  1.00  0.00           H  
ATOM    695  HA  ALA A  40      65.260  78.360 112.390  1.00  0.00           H  
ATOM    696  HB1 ALA A  40      63.710  79.800 110.270  1.00  0.00           H  
ATOM    697  HB2 ALA A  40      65.380  80.210 110.640  1.00  0.00           H  
ATOM    698  HB3 ALA A  40      64.090  80.470 111.820  1.00  0.00           H  
ATOM    699  N   ILE A  41      62.520  77.010 111.240  1.00  0.00           N  
ATOM    700  CA  ILE A  41      61.280  76.320 111.670  1.00  0.00           C  
ATOM    701  C   ILE A  41      61.650  75.260 112.710  1.00  0.00           C  
ATOM    702  O   ILE A  41      61.000  75.260 113.770  1.00  0.00           O  
ATOM    703  CB  ILE A  41      60.470  75.640 110.510  1.00  0.00           C  
ATOM    704  CG1 ILE A  41      59.930  76.700 109.560  1.00  0.00           C  
ATOM    705  CG2 ILE A  41      59.260  74.980 111.090  1.00  0.00           C  
ATOM    706  CD  ILE A  41      58.780  77.600 110.100  1.00  0.00           C  
ATOM    707  HN  ILE A  41      62.720  77.000 110.270  1.00  0.00           H  
ATOM    708  HA  ILE A  41      60.640  77.040 112.150  1.00  0.00           H  
ATOM    709  HB  ILE A  41      61.050  74.880 109.940  1.00  0.00           H  
ATOM    710 HG11 ILE A  41      59.530  76.250 108.630  1.00  0.00           H  
ATOM    711 HG12 ILE A  41      60.620  77.500 109.210  1.00  0.00           H  
ATOM    712 HG21 ILE A  41      58.440  74.820 110.360  1.00  0.00           H  
ATOM    713 HG22 ILE A  41      58.750  75.590 111.870  1.00  0.00           H  
ATOM    714 HG23 ILE A  41      59.350  73.890 111.300  1.00  0.00           H  
ATOM    715  HD1 ILE A  41      58.810  77.720 111.210  1.00  0.00           H  
ATOM    716  HD2 ILE A  41      57.720  77.310 109.910  1.00  0.00           H  
ATOM    717  HD3 ILE A  41      58.780  78.590 109.600  1.00  0.00           H  
ATOM    718  N   ILE A  42      62.750  74.530 112.560  1.00  0.00           N  
ATOM    719  CA  ILE A  42      63.200  73.690 113.690  1.00  0.00           C  
ATOM    720  C   ILE A  42      63.890  74.440 114.860  1.00  0.00           C  
ATOM    721  O   ILE A  42      63.620  74.290 116.050  1.00  0.00           O  
ATOM    722  CB  ILE A  42      64.250  72.690 113.180  1.00  0.00           C  
ATOM    723  CG1 ILE A  42      63.730  72.050 111.870  1.00  0.00           C  
ATOM    724  CG2 ILE A  42      64.620  71.660 114.310  1.00  0.00           C  
ATOM    725  CD  ILE A  42      62.300  71.420 111.970  1.00  0.00           C  
ATOM    726  HN  ILE A  42      63.230  74.450 111.680  1.00  0.00           H  
ATOM    727  HA  ILE A  42      62.300  73.170 113.970  1.00  0.00           H  
ATOM    728  HB  ILE A  42      65.200  73.230 112.960  1.00  0.00           H  
ATOM    729 HG11 ILE A  42      64.480  71.280 111.590  1.00  0.00           H  
ATOM    730 HG12 ILE A  42      63.710  72.810 111.060  1.00  0.00           H  
ATOM    731 HG21 ILE A  42      63.700  71.260 114.780  1.00  0.00           H  
ATOM    732 HG22 ILE A  42      65.300  72.070 115.080  1.00  0.00           H  
ATOM    733 HG23 ILE A  42      65.180  70.780 113.940  1.00  0.00           H  
ATOM    734  HD1 ILE A  42      62.200  70.590 112.700  1.00  0.00           H  
ATOM    735  HD2 ILE A  42      62.100  71.160 110.900  1.00  0.00           H  
ATOM    736  HD3 ILE A  42      61.610  72.260 112.190  1.00  0.00           H  
ATOM    737  N   ASP A  43      64.810  75.330 114.460  1.00  0.00           N  
ATOM    738  CA  ASP A  43      65.730  76.000 115.390  1.00  0.00           C  
ATOM    739  C   ASP A  43      65.110  77.070 116.310  1.00  0.00           C  
ATOM    740  O   ASP A  43      65.540  77.240 117.460  1.00  0.00           O  
ATOM    741  CB  ASP A  43      66.870  76.670 114.620  1.00  0.00           C  
ATOM    742  CG  ASP A  43      68.090  77.000 115.460  1.00  0.00           C  
ATOM    743  OD1 ASP A  43      68.220  76.390 116.560  1.00  0.00           O  
ATOM    744  OD2 ASP A  43      68.850  77.800 114.960  1.00  0.00           O1-
ATOM    745  HN  ASP A  43      64.970  75.370 113.480  1.00  0.00           H  
ATOM    746  HA  ASP A  43      66.140  75.230 116.040  1.00  0.00           H  
ATOM    747  HB1 ASP A  43      66.600  77.600 114.080  1.00  0.00           H  
ATOM    748  HB2 ASP A  43      67.190  75.960 113.820  1.00  0.00           H  
ATOM    749  N   ASP A  44      64.100  77.860 115.850  1.00  0.00           N  
ATOM    750  CA  ASP A  44      63.370  78.900 116.600  1.00  0.00           C  
ATOM    751  C   ASP A  44      62.030  78.430 117.150  1.00  0.00           C  
ATOM    752  O   ASP A  44      61.400  78.930 118.090  1.00  0.00           O  
ATOM    753  CB  ASP A  44      63.120  80.150 115.670  1.00  0.00           C  
ATOM    754  CG  ASP A  44      62.830  81.390 116.450  1.00  0.00           C  
ATOM    755  OD1 ASP A  44      63.230  81.470 117.630  1.00  0.00           O  
ATOM    756  OD2 ASP A  44      62.200  82.380 115.890  1.00  0.00           O1-
ATOM    757  HN  ASP A  44      63.880  77.730 114.890  1.00  0.00           H  
ATOM    758  HA  ASP A  44      63.960  79.060 117.490  1.00  0.00           H  
ATOM    759  HB1 ASP A  44      62.310  79.890 114.960  1.00  0.00           H  
ATOM    760  HB2 ASP A  44      64.080  80.290 115.130  1.00  0.00           H  
ATOM    761  N   GLY A  45      61.470  77.390 116.430  1.00  0.00           N  
ATOM    762  CA  GLY A  45      60.100  76.850 116.510  1.00  0.00           C  
ATOM    763  C   GLY A  45      60.060  75.600 117.320  1.00  0.00           C  
ATOM    764  O   GLY A  45      59.590  75.670 118.490  1.00  0.00           O  
ATOM    765  HN  GLY A  45      62.060  77.060 115.700  1.00  0.00           H  
ATOM    766  HA1 GLY A  45      59.790  76.630 115.500  1.00  0.00           H  
ATOM    767  HA2 GLY A  45      59.340  77.450 117.000  1.00  0.00           H  
ATOM    768  N   VAL A  46      60.480  74.510 116.740  1.00  0.00           N  
ATOM    769  CA  VAL A  46      60.410  73.150 117.370  1.00  0.00           C  
ATOM    770  C   VAL A  46      61.270  72.960 118.580  1.00  0.00           C  
ATOM    771  O   VAL A  46      60.780  72.250 119.490  1.00  0.00           O  
ATOM    772  CB  VAL A  46      60.750  72.160 116.320  1.00  0.00           C  
ATOM    773  CG1 VAL A  46      60.770  70.720 116.890  1.00  0.00           C  
ATOM    774  CG2 VAL A  46      59.720  72.320 115.130  1.00  0.00           C  
ATOM    775  HN  VAL A  46      60.670  74.540 115.760  1.00  0.00           H  
ATOM    776  HA  VAL A  46      59.380  72.960 117.620  1.00  0.00           H  
ATOM    777  HB  VAL A  46      61.760  72.400 115.910  1.00  0.00           H  
ATOM    778 HG11 VAL A  46      61.140  69.940 116.190  1.00  0.00           H  
ATOM    779 HG12 VAL A  46      59.810  70.480 117.400  1.00  0.00           H  
ATOM    780 HG13 VAL A  46      61.580  70.680 117.640  1.00  0.00           H  
ATOM    781 HG21 VAL A  46      58.680  72.220 115.520  1.00  0.00           H  
ATOM    782 HG22 VAL A  46      60.020  71.540 114.390  1.00  0.00           H  
ATOM    783 HG23 VAL A  46      59.780  73.280 114.570  1.00  0.00           H  
ATOM    784  N   ALA A  47      62.540  73.420 118.560  1.00  0.00           N  
ATOM    785  CA  ALA A  47      63.480  73.270 119.630  1.00  0.00           C  
ATOM    786  C   ALA A  47      63.260  74.410 120.690  1.00  0.00           C  
ATOM    787  O   ALA A  47      63.890  74.430 121.730  1.00  0.00           O  
ATOM    788  CB  ALA A  47      64.920  73.280 119.090  1.00  0.00           C  
ATOM    789  HN  ALA A  47      62.890  73.680 117.660  1.00  0.00           H  
ATOM    790  HA  ALA A  47      63.270  72.340 120.140  1.00  0.00           H  
ATOM    791  HB1 ALA A  47      65.670  73.320 119.910  1.00  0.00           H  
ATOM    792  HB2 ALA A  47      65.120  74.120 118.400  1.00  0.00           H  
ATOM    793  HB3 ALA A  47      65.180  72.430 118.420  1.00  0.00           H  
ATOM    794  N   LYS A  48      62.330  75.400 120.480  1.00  0.00           N  
ATOM    795  CA  LYS A  48      62.030  76.330 121.490  1.00  0.00           C  
ATOM    796  C   LYS A  48      60.730  76.120 122.210  1.00  0.00           C  
ATOM    797  O   LYS A  48      60.330  76.720 123.150  1.00  0.00           O  
ATOM    798  CB  LYS A  48      62.080  77.760 121.040  1.00  0.00           C  
ATOM    799  CG  LYS A  48      63.530  78.160 120.590  1.00  0.00           C  
ATOM    800  CD  LYS A  48      63.740  79.670 120.400  1.00  0.00           C  
ATOM    801  CE  LYS A  48      65.150  80.020 120.050  1.00  0.00           C  
ATOM    802  NZ  LYS A  48      65.180  81.350 119.400  1.00  0.00           N1+
ATOM    803  HN  LYS A  48      61.850  75.540 119.620  1.00  0.00           H  
ATOM    804  HA  LYS A  48      62.740  76.260 122.300  1.00  0.00           H  
ATOM    805  HB1 LYS A  48      61.930  78.340 121.970  1.00  0.00           H  
ATOM    806  HB2 LYS A  48      61.310  77.970 120.260  1.00  0.00           H  
ATOM    807  HG1 LYS A  48      63.800  77.760 119.590  1.00  0.00           H  
ATOM    808  HG2 LYS A  48      64.230  77.820 121.390  1.00  0.00           H  
ATOM    809  HD1 LYS A  48      63.430  80.030 121.410  1.00  0.00           H  
ATOM    810  HD2 LYS A  48      63.010  80.130 119.700  1.00  0.00           H  
ATOM    811  HE1 LYS A  48      65.620  79.380 119.270  1.00  0.00           H  
ATOM    812  HE2 LYS A  48      65.820  80.030 120.940  1.00  0.00           H  
ATOM    813  HZ1 LYS A  48      64.930  82.110 120.070  1.00  0.00           H  
ATOM    814  HZ2 LYS A  48      64.490  81.380 118.630  1.00  0.00           H  
ATOM    815  HZ3 LYS A  48      66.140  81.540 119.040  1.00  0.00           H  
ATOM    816  N   GLY A  49      60.080  75.050 121.660  1.00  0.00           N  
ATOM    817  CA  GLY A  49      58.780  74.610 122.060  1.00  0.00           C  
ATOM    818  C   GLY A  49      57.680  75.640 121.700  1.00  0.00           C  
ATOM    819  O   GLY A  49      56.690  75.790 122.450  1.00  0.00           O  
ATOM    820  HN  GLY A  49      60.480  74.590 120.870  1.00  0.00           H  
ATOM    821  HA1 GLY A  49      58.770  74.450 123.130  1.00  0.00           H  
ATOM    822  HA2 GLY A  49      58.570  73.720 121.500  1.00  0.00           H  
ATOM    823  N   ASP A  50      57.810  76.320 120.530  1.00  0.00           N  
ATOM    824  CA  ASP A  50      56.830  77.350 120.130  1.00  0.00           C  
ATOM    825  C   ASP A  50      56.200  77.070 118.760  1.00  0.00           C  
ATOM    826  O   ASP A  50      56.710  77.570 117.710  1.00  0.00           O  
ATOM    827  CB  ASP A  50      57.530  78.730 120.060  1.00  0.00           C  
ATOM    828  CG  ASP A  50      57.980  79.200 121.430  1.00  0.00           C  
ATOM    829  OD1 ASP A  50      57.310  78.810 122.430  1.00  0.00           O  
ATOM    830  OD2 ASP A  50      58.840  80.090 121.550  1.00  0.00           O1-
ATOM    831  HN  ASP A  50      58.530  76.040 119.900  1.00  0.00           H  
ATOM    832  HA  ASP A  50      56.030  77.390 120.850  1.00  0.00           H  
ATOM    833  HB1 ASP A  50      56.860  79.540 119.720  1.00  0.00           H  
ATOM    834  HB2 ASP A  50      58.450  78.620 119.440  1.00  0.00           H  
ATOM    835  N   THR A  51      55.060  76.430 118.790  1.00  0.00           N  
ATOM    836  CA  THR A  51      54.210  76.080 117.640  1.00  0.00           C  
ATOM    837  C   THR A  51      53.800  77.340 116.900  1.00  0.00           C  
ATOM    838  O   THR A  51      53.760  77.480 115.660  1.00  0.00           O  
ATOM    839  CB  THR A  51      53.040  75.200 117.940  1.00  0.00           C  
ATOM    840  CG2 THR A  51      53.380  73.640 117.690  1.00  0.00           C  
ATOM    841  OG1 THR A  51      52.620  75.280 119.270  1.00  0.00           O  
ATOM    842  HN  THR A  51      54.640  76.040 119.600  1.00  0.00           H  
ATOM    843  HA  THR A  51      54.770  75.470 116.940  1.00  0.00           H  
ATOM    844  HB  THR A  51      52.140  75.490 117.360  1.00  0.00           H  
ATOM    845  HG1 THR A  51      52.070  76.060 119.400  1.00  0.00           H  
ATOM    846 HG21 THR A  51      54.040  73.630 116.800  1.00  0.00           H  
ATOM    847 HG22 THR A  51      52.450  73.120 117.370  1.00  0.00           H  
ATOM    848 HG23 THR A  51      53.800  73.130 118.580  1.00  0.00           H  
ATOM    849  N   ALA A  52      53.470  78.420 117.660  1.00  0.00           N  
ATOM    850  CA  ALA A  52      53.040  79.720 117.140  1.00  0.00           C  
ATOM    851  C   ALA A  52      53.970  80.480 116.180  1.00  0.00           C  
ATOM    852  O   ALA A  52      53.610  81.020 115.110  1.00  0.00           O  
ATOM    853  CB  ALA A  52      52.630  80.530 118.390  1.00  0.00           C  
ATOM    854  HN  ALA A  52      53.390  78.290 118.650  1.00  0.00           H  
ATOM    855  HA  ALA A  52      52.140  79.460 116.600  1.00  0.00           H  
ATOM    856  HB1 ALA A  52      51.980  79.970 119.100  1.00  0.00           H  
ATOM    857  HB2 ALA A  52      52.070  81.460 118.120  1.00  0.00           H  
ATOM    858  HB3 ALA A  52      53.520  80.840 118.980  1.00  0.00           H  
ATOM    859  N   ARG A  53      55.310  80.360 116.490  1.00  0.00           N  
ATOM    860  CA  ARG A  53      56.350  80.780 115.510  1.00  0.00           C  
ATOM    861  C   ARG A  53      56.320  80.080 114.140  1.00  0.00           C  
ATOM    862  O   ARG A  53      56.740  80.590 113.090  1.00  0.00           O  
ATOM    863  CB  ARG A  53      57.820  80.740 116.110  1.00  0.00           C  
ATOM    864  CG  ARG A  53      59.010  81.210 115.240  1.00  0.00           C  
ATOM    865  CD  ARG A  53      58.840  82.650 114.810  1.00  0.00           C  
ATOM    866  NE  ARG A  53      60.090  83.060 114.200  1.00  0.00           N  
ATOM    867  CZ  ARG A  53      60.240  84.000 113.300  1.00  0.00           C  
ATOM    868  NH1 ARG A  53      59.280  84.770 112.880  1.00  0.00           N1+
ATOM    869  NH2 ARG A  53      61.480  84.370 113.020  1.00  0.00           N  
ATOM    870  HN  ARG A  53      55.650  79.950 117.340  1.00  0.00           H  
ATOM    871  HA  ARG A  53      56.100  81.810 115.260  1.00  0.00           H  
ATOM    872  HB1 ARG A  53      58.120  79.680 116.290  1.00  0.00           H  
ATOM    873  HB2 ARG A  53      57.810  81.370 117.030  1.00  0.00           H  
ATOM    874  HG1 ARG A  53      59.070  80.570 114.340  1.00  0.00           H  
ATOM    875  HG2 ARG A  53      59.840  80.960 115.930  1.00  0.00           H  
ATOM    876  HD1 ARG A  53      58.560  83.390 115.600  1.00  0.00           H  
ATOM    877  HD2 ARG A  53      58.020  82.700 114.060  1.00  0.00           H  
ATOM    878  HE  ARG A  53      60.910  82.870 114.740  1.00  0.00           H  
ATOM    879 HH11 ARG A  53      58.350  84.800 113.260  1.00  0.00           H  
ATOM    880 HH12 ARG A  53      59.510  85.650 112.470  1.00  0.00           H  
ATOM    881 HH21 ARG A  53      62.270  83.810 113.260  1.00  0.00           H  
ATOM    882 HH22 ARG A  53      61.580  85.010 112.260  1.00  0.00           H  
ATOM    883  N   ILE A  54      55.890  78.800 114.140  1.00  0.00           N  
ATOM    884  CA  ILE A  54      55.780  77.920 113.050  1.00  0.00           C  
ATOM    885  C   ILE A  54      54.810  78.340 111.890  1.00  0.00           C  
ATOM    886  O   ILE A  54      55.190  78.350 110.710  1.00  0.00           O  
ATOM    887  CB  ILE A  54      55.680  76.430 113.380  1.00  0.00           C  
ATOM    888  CG1 ILE A  54      56.800  75.990 114.340  1.00  0.00           C  
ATOM    889  CG2 ILE A  54      55.680  75.530 112.060  1.00  0.00           C  
ATOM    890  CD  ILE A  54      56.880  74.480 114.660  1.00  0.00           C  
ATOM    891  HN  ILE A  54      55.610  78.400 115.010  1.00  0.00           H  
ATOM    892  HA  ILE A  54      56.710  77.900 112.500  1.00  0.00           H  
ATOM    893  HB  ILE A  54      54.700  76.180 113.850  1.00  0.00           H  
ATOM    894 HG11 ILE A  54      56.490  76.480 115.290  1.00  0.00           H  
ATOM    895 HG12 ILE A  54      57.770  76.460 114.050  1.00  0.00           H  
ATOM    896 HG21 ILE A  54      55.330  74.500 112.280  1.00  0.00           H  
ATOM    897 HG22 ILE A  54      56.730  75.440 111.700  1.00  0.00           H  
ATOM    898 HG23 ILE A  54      55.050  75.860 111.210  1.00  0.00           H  
ATOM    899  HD1 ILE A  54      55.840  74.110 114.550  1.00  0.00           H  
ATOM    900  HD2 ILE A  54      57.280  74.280 115.680  1.00  0.00           H  
ATOM    901  HD3 ILE A  54      57.570  73.940 113.970  1.00  0.00           H  
ATOM    902  N   VAL A  55      53.550  78.800 112.200  1.00  0.00           N  
ATOM    903  CA  VAL A  55      52.730  79.510 111.220  1.00  0.00           C  
ATOM    904  C   VAL A  55      53.210  80.970 111.030  1.00  0.00           C  
ATOM    905  O   VAL A  55      53.080  81.560 109.950  1.00  0.00           O  
ATOM    906  CB  VAL A  55      51.240  79.520 111.420  1.00  0.00           C  
ATOM    907  CG1 VAL A  55      50.650  78.070 111.450  1.00  0.00           C  
ATOM    908  CG2 VAL A  55      50.870  80.170 112.800  1.00  0.00           C  
ATOM    909  HN  VAL A  55      53.220  78.820 113.140  1.00  0.00           H  
ATOM    910  HA  VAL A  55      52.950  79.040 110.270  1.00  0.00           H  
ATOM    911  HB  VAL A  55      50.700  80.120 110.660  1.00  0.00           H  
ATOM    912 HG11 VAL A  55      50.940  77.630 112.430  1.00  0.00           H  
ATOM    913 HG12 VAL A  55      50.980  77.530 110.530  1.00  0.00           H  
ATOM    914 HG13 VAL A  55      49.540  78.190 111.470  1.00  0.00           H  
ATOM    915 HG21 VAL A  55      51.410  79.830 113.710  1.00  0.00           H  
ATOM    916 HG22 VAL A  55      49.800  80.050 113.060  1.00  0.00           H  
ATOM    917 HG23 VAL A  55      50.930  81.280 112.770  1.00  0.00           H  
ATOM    918  N   GLU A  56      53.720  81.720 112.060  1.00  0.00           N  
ATOM    919  CA  GLU A  56      54.300  83.060 111.890  1.00  0.00           C  
ATOM    920  C   GLU A  56      55.450  83.170 110.860  1.00  0.00           C  
ATOM    921  O   GLU A  56      55.510  83.970 109.940  1.00  0.00           O  
ATOM    922  CB  GLU A  56      54.810  83.630 113.230  1.00  0.00           C  
ATOM    923  CG  GLU A  56      55.480  85.080 113.170  1.00  0.00           C  
ATOM    924  CD  GLU A  56      55.890  85.410 114.610  1.00  0.00           C  
ATOM    925  OE1 GLU A  56      55.060  85.910 115.390  1.00  0.00           O  
ATOM    926  OE2 GLU A  56      57.140  85.160 114.860  1.00  0.00           O1-
ATOM    927  HN  GLU A  56      53.690  81.380 113.000  1.00  0.00           H  
ATOM    928  HA  GLU A  56      53.510  83.680 111.480  1.00  0.00           H  
ATOM    929  HB1 GLU A  56      55.550  82.890 113.600  1.00  0.00           H  
ATOM    930  HB2 GLU A  56      53.940  83.560 113.920  1.00  0.00           H  
ATOM    931  HG1 GLU A  56      54.620  85.690 112.800  1.00  0.00           H  
ATOM    932  HG2 GLU A  56      56.370  85.160 112.510  1.00  0.00           H  
ATOM    933  N   LEU A  57      56.450  82.210 110.910  1.00  0.00           N  
ATOM    934  CA  LEU A  57      57.430  82.090 109.850  1.00  0.00           C  
ATOM    935  C   LEU A  57      57.020  81.240 108.680  1.00  0.00           C  
ATOM    936  O   LEU A  57      57.570  81.250 107.620  1.00  0.00           O  
ATOM    937  CB  LEU A  57      58.700  81.510 110.500  1.00  0.00           C  
ATOM    938  CG  LEU A  57      60.000  81.550 109.730  1.00  0.00           C  
ATOM    939  CD1 LEU A  57      60.430  82.950 109.490  1.00  0.00           C  
ATOM    940  CD2 LEU A  57      61.170  80.820 110.500  1.00  0.00           C  
ATOM    941  HN  LEU A  57      56.390  81.500 111.610  1.00  0.00           H  
ATOM    942  HA  LEU A  57      57.630  83.080 109.480  1.00  0.00           H  
ATOM    943  HB1 LEU A  57      58.550  80.490 110.910  1.00  0.00           H  
ATOM    944  HB2 LEU A  57      58.830  82.250 111.330  1.00  0.00           H  
ATOM    945  HG  LEU A  57      59.890  81.010 108.760  1.00  0.00           H  
ATOM    946 HD11 LEU A  57      60.920  83.360 110.400  1.00  0.00           H  
ATOM    947 HD12 LEU A  57      59.600  83.620 109.180  1.00  0.00           H  
ATOM    948 HD13 LEU A  57      61.210  82.970 108.700  1.00  0.00           H  
ATOM    949 HD21 LEU A  57      62.090  80.840 109.870  1.00  0.00           H  
ATOM    950 HD22 LEU A  57      60.830  79.800 110.770  1.00  0.00           H  
ATOM    951 HD23 LEU A  57      61.390  81.400 111.420  1.00  0.00           H  
ATOM    952  N   GLY A  58      55.920  80.440 108.860  1.00  0.00           N  
ATOM    953  CA  GLY A  58      55.210  79.830 107.740  1.00  0.00           C  
ATOM    954  C   GLY A  58      54.640  80.710 106.690  1.00  0.00           C  
ATOM    955  O   GLY A  58      54.680  80.460 105.490  1.00  0.00           O  
ATOM    956  HN  GLY A  58      55.580  80.250 109.780  1.00  0.00           H  
ATOM    957  HA1 GLY A  58      54.320  79.360 108.130  1.00  0.00           H  
ATOM    958  HA2 GLY A  58      55.930  79.210 107.220  1.00  0.00           H  
ATOM    959  N   ALA A  59      54.120  81.880 107.130  1.00  0.00           N  
ATOM    960  CA  ALA A  59      53.630  82.950 106.210  1.00  0.00           C  
ATOM    961  C   ALA A  59      54.730  83.460 105.340  1.00  0.00           C  
ATOM    962  O   ALA A  59      54.550  83.520 104.140  1.00  0.00           O  
ATOM    963  CB  ALA A  59      52.860  83.960 107.040  1.00  0.00           C  
ATOM    964  HN  ALA A  59      54.070  81.940 108.120  1.00  0.00           H  
ATOM    965  HA  ALA A  59      53.000  82.420 105.510  1.00  0.00           H  
ATOM    966  HB1 ALA A  59      52.000  83.550 107.600  1.00  0.00           H  
ATOM    967  HB2 ALA A  59      52.380  84.700 106.350  1.00  0.00           H  
ATOM    968  HB3 ALA A  59      53.590  84.550 107.630  1.00  0.00           H  
ATOM    969  N   VAL A  60      55.910  83.740 105.860  1.00  0.00           N  
ATOM    970  CA  VAL A  60      57.170  84.000 105.120  1.00  0.00           C  
ATOM    971  C   VAL A  60      57.560  82.870 104.180  1.00  0.00           C  
ATOM    972  O   VAL A  60      57.910  83.210 103.040  1.00  0.00           O  
ATOM    973  CB  VAL A  60      58.320  84.310 106.140  1.00  0.00           C  
ATOM    974  CG1 VAL A  60      59.540  84.830 105.410  1.00  0.00           C  
ATOM    975  CG2 VAL A  60      57.720  85.340 107.080  1.00  0.00           C  
ATOM    976  HN  VAL A  60      56.010  83.790 106.850  1.00  0.00           H  
ATOM    977  HA  VAL A  60      57.060  84.820 104.440  1.00  0.00           H  
ATOM    978  HB  VAL A  60      58.590  83.320 106.580  1.00  0.00           H  
ATOM    979 HG11 VAL A  60      59.240  85.680 104.750  1.00  0.00           H  
ATOM    980 HG12 VAL A  60      60.030  84.080 104.760  1.00  0.00           H  
ATOM    981 HG13 VAL A  60      60.380  85.150 106.060  1.00  0.00           H  
ATOM    982 HG21 VAL A  60      58.500  85.930 107.620  1.00  0.00           H  
ATOM    983 HG22 VAL A  60      57.170  84.780 107.860  1.00  0.00           H  
ATOM    984 HG23 VAL A  60      57.010  86.000 106.540  1.00  0.00           H  
ATOM    985  N   MET A  61      57.480  81.570 104.550  1.00  0.00           N  
ATOM    986  CA  MET A  61      57.820  80.410 103.680  1.00  0.00           C  
ATOM    987  C   MET A  61      56.830  80.220 102.600  1.00  0.00           C  
ATOM    988  O   MET A  61      57.260  80.000 101.470  1.00  0.00           O  
ATOM    989  CB  MET A  61      57.980  79.080 104.420  1.00  0.00           C  
ATOM    990  CG  MET A  61      58.330  77.900 103.590  1.00  0.00           C  
ATOM    991  SD  MET A  61      58.880  76.360 104.390  1.00  0.00           S  
ATOM    992  CE  MET A  61      59.170  75.460 102.840  1.00  0.00           C  
ATOM    993  HN  MET A  61      57.300  81.360 105.510  1.00  0.00           H  
ATOM    994  HA  MET A  61      58.800  80.630 103.280  1.00  0.00           H  
ATOM    995  HB1 MET A  61      57.050  78.920 105.000  1.00  0.00           H  
ATOM    996  HB2 MET A  61      58.760  79.240 105.200  1.00  0.00           H  
ATOM    997  HG1 MET A  61      59.160  78.210 102.930  1.00  0.00           H  
ATOM    998  HG2 MET A  61      57.450  77.600 102.980  1.00  0.00           H  
ATOM    999  HE1 MET A  61      59.830  74.710 103.330  1.00  0.00           H  
ATOM   1000  HE2 MET A  61      59.560  76.200 102.110  1.00  0.00           H  
ATOM   1001  HE3 MET A  61      58.160  75.040 102.640  1.00  0.00           H  
ATOM   1002  N   LEU A  62      55.500  80.520 102.840  1.00  0.00           N  
ATOM   1003  CA  LEU A  62      54.550  80.560 101.780  1.00  0.00           C  
ATOM   1004  C   LEU A  62      54.840  81.750 100.810  1.00  0.00           C  
ATOM   1005  O   LEU A  62      54.800  81.520  99.640  1.00  0.00           O  
ATOM   1006  CB  LEU A  62      53.170  80.580 102.290  1.00  0.00           C  
ATOM   1007  CG  LEU A  62      52.060  80.840 101.260  1.00  0.00           C  
ATOM   1008  CD1 LEU A  62      51.910  79.620 100.270  1.00  0.00           C  
ATOM   1009  CD2 LEU A  62      50.770  81.200 101.960  1.00  0.00           C  
ATOM   1010  HN  LEU A  62      55.110  80.620 103.750  1.00  0.00           H  
ATOM   1011  HA  LEU A  62      54.640  79.630 101.240  1.00  0.00           H  
ATOM   1012  HB1 LEU A  62      53.110  81.510 102.910  1.00  0.00           H  
ATOM   1013  HB2 LEU A  62      52.950  79.740 102.980  1.00  0.00           H  
ATOM   1014  HG  LEU A  62      52.270  81.760 100.670  1.00  0.00           H  
ATOM   1015 HD11 LEU A  62      51.070  79.720  99.550  1.00  0.00           H  
ATOM   1016 HD12 LEU A  62      51.620  78.770 100.920  1.00  0.00           H  
ATOM   1017 HD13 LEU A  62      52.840  79.490  99.680  1.00  0.00           H  
ATOM   1018 HD21 LEU A  62      49.980  81.390 101.210  1.00  0.00           H  
ATOM   1019 HD22 LEU A  62      50.740  82.110 102.590  1.00  0.00           H  
ATOM   1020 HD23 LEU A  62      50.470  80.400 102.680  1.00  0.00           H  
ATOM   1021  N   GLY A  63      55.070  82.990 101.290  1.00  0.00           N  
ATOM   1022  CA  GLY A  63      55.290  84.180 100.490  1.00  0.00           C  
ATOM   1023  C   GLY A  63      56.420  84.120  99.480  1.00  0.00           C  
ATOM   1024  O   GLY A  63      56.180  84.620  98.350  1.00  0.00           O  
ATOM   1025  HN  GLY A  63      55.070  83.190 102.270  1.00  0.00           H  
ATOM   1026  HA1 GLY A  63      55.640  84.940 101.180  1.00  0.00           H  
ATOM   1027  HA2 GLY A  63      54.360  84.390  99.970  1.00  0.00           H  
ATOM   1028  N   VAL A  64      57.560  83.630  99.890  1.00  0.00           N  
ATOM   1029  CA  VAL A  64      58.750  83.410  99.110  1.00  0.00           C  
ATOM   1030  C   VAL A  64      58.540  82.440  97.970  1.00  0.00           C  
ATOM   1031  O   VAL A  64      58.920  82.700  96.840  1.00  0.00           O  
ATOM   1032  CB  VAL A  64      59.910  83.040 100.030  1.00  0.00           C  
ATOM   1033  CG1 VAL A  64      61.110  82.680  99.160  1.00  0.00           C  
ATOM   1034  CG2 VAL A  64      60.350  84.200 100.900  1.00  0.00           C  
ATOM   1035  HN  VAL A  64      57.720  83.430 100.860  1.00  0.00           H  
ATOM   1036  HA  VAL A  64      58.960  84.360  98.640  1.00  0.00           H  
ATOM   1037  HB  VAL A  64      59.630  82.200 100.710  1.00  0.00           H  
ATOM   1038 HG11 VAL A  64      60.890  81.750  98.600  1.00  0.00           H  
ATOM   1039 HG12 VAL A  64      62.000  82.390  99.770  1.00  0.00           H  
ATOM   1040 HG13 VAL A  64      61.500  83.500  98.510  1.00  0.00           H  
ATOM   1041 HG21 VAL A  64      61.350  83.890 101.280  1.00  0.00           H  
ATOM   1042 HG22 VAL A  64      59.710  84.180 101.810  1.00  0.00           H  
ATOM   1043 HG23 VAL A  64      60.480  85.180 100.400  1.00  0.00           H  
ATOM   1044  N   THR A  65      57.820  81.310  98.200  1.00  0.00           N  
ATOM   1045  CA  THR A  65      57.260  80.450  97.150  1.00  0.00           C  
ATOM   1046  C   THR A  65      56.420  81.190  96.150  1.00  0.00           C  
ATOM   1047  O   THR A  65      56.520  81.020  94.980  1.00  0.00           O  
ATOM   1048  CB  THR A  65      56.480  79.200  97.650  1.00  0.00           C  
ATOM   1049  CG2 THR A  65      56.030  78.230  96.540  1.00  0.00           C  
ATOM   1050  OG1 THR A  65      57.190  78.420  98.630  1.00  0.00           O  
ATOM   1051  HN  THR A  65      57.550  81.050  99.130  1.00  0.00           H  
ATOM   1052  HA  THR A  65      58.020  79.960  96.550  1.00  0.00           H  
ATOM   1053  HB  THR A  65      55.560  79.550  98.180  1.00  0.00           H  
ATOM   1054  HG1 THR A  65      56.940  78.840  99.460  1.00  0.00           H  
ATOM   1055 HG21 THR A  65      55.590  78.870  95.740  1.00  0.00           H  
ATOM   1056 HG22 THR A  65      55.320  77.430  96.840  1.00  0.00           H  
ATOM   1057 HG23 THR A  65      56.970  77.780  96.180  1.00  0.00           H  
ATOM   1058  N   ALA A  66      55.540  82.110  96.570  1.00  0.00           N  
ATOM   1059  CA  ALA A  66      54.840  83.070  95.740  1.00  0.00           C  
ATOM   1060  C   ALA A  66      55.750  84.040  94.880  1.00  0.00           C  
ATOM   1061  O   ALA A  66      55.620  84.380  93.700  1.00  0.00           O  
ATOM   1062  CB  ALA A  66      53.680  83.840  96.450  1.00  0.00           C  
ATOM   1063  HN  ALA A  66      55.450  82.200  97.560  1.00  0.00           H  
ATOM   1064  HA  ALA A  66      54.350  82.450  95.010  1.00  0.00           H  
ATOM   1065  HB1 ALA A  66      53.050  84.480  95.790  1.00  0.00           H  
ATOM   1066  HB2 ALA A  66      54.210  84.570  97.100  1.00  0.00           H  
ATOM   1067  HB3 ALA A  66      53.100  83.130  97.080  1.00  0.00           H  
ATOM   1068  N   LEU A  67      56.860  84.560  95.560  1.00  0.00           N  
ATOM   1069  CA  LEU A  67      58.030  85.190  94.990  1.00  0.00           C  
ATOM   1070  C   LEU A  67      58.690  84.270  93.970  1.00  0.00           C  
ATOM   1071  O   LEU A  67      59.210  84.800  92.980  1.00  0.00           O  
ATOM   1072  CB  LEU A  67      58.990  85.750  96.100  1.00  0.00           C  
ATOM   1073  CG  LEU A  67      60.330  86.410  95.680  1.00  0.00           C  
ATOM   1074  CD1 LEU A  67      60.050  87.600  94.890  1.00  0.00           C  
ATOM   1075  CD2 LEU A  67      61.050  86.810  96.950  1.00  0.00           C  
ATOM   1076  HN  LEU A  67      56.880  84.420  96.540  1.00  0.00           H  
ATOM   1077  HA  LEU A  67      57.690  86.040  94.410  1.00  0.00           H  
ATOM   1078  HB1 LEU A  67      59.090  84.940  96.860  1.00  0.00           H  
ATOM   1079  HB2 LEU A  67      58.370  86.520  96.610  1.00  0.00           H  
ATOM   1080  HG  LEU A  67      60.900  85.630  95.130  1.00  0.00           H  
ATOM   1081 HD11 LEU A  67      59.350  88.340  95.340  1.00  0.00           H  
ATOM   1082 HD12 LEU A  67      59.660  87.340  93.890  1.00  0.00           H  
ATOM   1083 HD13 LEU A  67      60.990  88.110  94.590  1.00  0.00           H  
ATOM   1084 HD21 LEU A  67      61.980  87.350  96.690  1.00  0.00           H  
ATOM   1085 HD22 LEU A  67      61.350  85.990  97.640  1.00  0.00           H  
ATOM   1086 HD23 LEU A  67      60.470  87.540  97.560  1.00  0.00           H  
ATOM   1087  N   GLN A  68      58.890  83.040  94.280  1.00  0.00           N  
ATOM   1088  CA  GLN A  68      59.750  82.240  93.530  1.00  0.00           C  
ATOM   1089  C   GLN A  68      59.300  82.060  92.030  1.00  0.00           C  
ATOM   1090  O   GLN A  68      60.080  82.020  91.070  1.00  0.00           O  
ATOM   1091  CB  GLN A  68      59.910  80.860  94.200  1.00  0.00           C  
ATOM   1092  CG  GLN A  68      60.210  79.680  93.200  1.00  0.00           C  
ATOM   1093  CD  GLN A  68      58.990  78.860  92.700  1.00  0.00           C  
ATOM   1094  NE2 GLN A  68      58.790  78.810  91.340  1.00  0.00           N  
ATOM   1095  OE1 GLN A  68      58.190  78.320  93.450  1.00  0.00           O  
ATOM   1096  HN  GLN A  68      58.630  82.660  95.170  1.00  0.00           H  
ATOM   1097  HA  GLN A  68      60.700  82.770  93.490  1.00  0.00           H  
ATOM   1098  HB1 GLN A  68      59.000  80.660  94.800  1.00  0.00           H  
ATOM   1099  HB2 GLN A  68      60.740  80.970  94.930  1.00  0.00           H  
ATOM   1100  HG1 GLN A  68      60.580  78.860  93.850  1.00  0.00           H  
ATOM   1101  HG2 GLN A  68      60.990  79.850  92.440  1.00  0.00           H  
ATOM   1102 HE21 GLN A  68      59.500  79.320  90.850  1.00  0.00           H  
ATOM   1103 HE22 GLN A  68      58.160  78.220  90.840  1.00  0.00           H  
ATOM   1104  N   VAL A  69      57.990  81.870  91.880  1.00  0.00           N  
ATOM   1105  CA  VAL A  69      57.400  81.740  90.560  1.00  0.00           C  
ATOM   1106  C   VAL A  69      57.420  82.970  89.720  1.00  0.00           C  
ATOM   1107  O   VAL A  69      57.630  82.910  88.520  1.00  0.00           O  
ATOM   1108  CB  VAL A  69      55.940  81.150  90.620  1.00  0.00           C  
ATOM   1109  CG1 VAL A  69      54.880  82.150  91.310  1.00  0.00           C  
ATOM   1110  CG2 VAL A  69      55.510  80.620  89.260  1.00  0.00           C  
ATOM   1111  HN  VAL A  69      57.340  81.830  92.630  1.00  0.00           H  
ATOM   1112  HA  VAL A  69      58.100  81.100  90.030  1.00  0.00           H  
ATOM   1113  HB  VAL A  69      56.030  80.330  91.370  1.00  0.00           H  
ATOM   1114 HG11 VAL A  69      54.840  83.140  90.810  1.00  0.00           H  
ATOM   1115 HG12 VAL A  69      55.150  82.240  92.390  1.00  0.00           H  
ATOM   1116 HG13 VAL A  69      53.930  81.570  91.320  1.00  0.00           H  
ATOM   1117 HG21 VAL A  69      56.360  80.030  88.850  1.00  0.00           H  
ATOM   1118 HG22 VAL A  69      55.160  81.350  88.500  1.00  0.00           H  
ATOM   1119 HG23 VAL A  69      54.700  79.860  89.320  1.00  0.00           H  
ATOM   1120  N   VAL A  70      57.170  84.130  90.310  1.00  0.00           N  
ATOM   1121  CA  VAL A  70      57.240  85.360  89.550  1.00  0.00           C  
ATOM   1122  C   VAL A  70      58.470  85.800  88.920  1.00  0.00           C  
ATOM   1123  O   VAL A  70      58.500  86.330  87.800  1.00  0.00           O  
ATOM   1124  CB  VAL A  70      56.560  86.620  90.140  1.00  0.00           C  
ATOM   1125  CG1 VAL A  70      55.140  86.210  90.570  1.00  0.00           C  
ATOM   1126  CG2 VAL A  70      57.290  86.990  91.530  1.00  0.00           C  
ATOM   1127  HN  VAL A  70      57.000  84.150  91.300  1.00  0.00           H  
ATOM   1128  HA  VAL A  70      56.570  85.140  88.730  1.00  0.00           H  
ATOM   1129  HB  VAL A  70      56.520  87.350  89.310  1.00  0.00           H  
ATOM   1130 HG11 VAL A  70      55.150  85.570  91.480  1.00  0.00           H  
ATOM   1131 HG12 VAL A  70      54.590  85.660  89.780  1.00  0.00           H  
ATOM   1132 HG13 VAL A  70      54.570  87.140  90.790  1.00  0.00           H  
ATOM   1133 HG21 VAL A  70      57.220  86.070  92.140  1.00  0.00           H  
ATOM   1134 HG22 VAL A  70      56.750  87.730  92.150  1.00  0.00           H  
ATOM   1135 HG23 VAL A  70      58.360  87.270  91.460  1.00  0.00           H  
ATOM   1136  N   CYS A  71      59.680  85.630  89.530  1.00  0.00           N  
ATOM   1137  CA  CYS A  71      60.980  85.880  88.930  1.00  0.00           C  
ATOM   1138  C   CYS A  71      61.360  84.730  87.980  1.00  0.00           C  
ATOM   1139  O   CYS A  71      61.900  84.990  86.930  1.00  0.00           O  
ATOM   1140  CB  CYS A  71      62.150  85.980  89.990  1.00  0.00           C  
ATOM   1141  SG  CYS A  71      62.090  84.820  91.430  1.00  0.00           S  
ATOM   1142  HN  CYS A  71      59.640  85.190  90.430  1.00  0.00           H  
ATOM   1143  HA  CYS A  71      60.910  86.840  88.440  1.00  0.00           H  
ATOM   1144  HB1 CYS A  71      61.980  87.000  90.390  1.00  0.00           H  
ATOM   1145  HB2 CYS A  71      63.100  85.930  89.410  1.00  0.00           H  
ATOM   1146  HG1 CYS A  71      62.440  83.710  90.800  1.00  0.00           H  
ATOM   1147  N   ALA A  72      61.030  83.510  88.270  1.00  0.00           N  
ATOM   1148  CA  ALA A  72      61.190  82.440  87.270  1.00  0.00           C  
ATOM   1149  C   ALA A  72      60.390  82.550  85.990  1.00  0.00           C  
ATOM   1150  O   ALA A  72      60.890  82.100  84.980  1.00  0.00           O  
ATOM   1151  CB  ALA A  72      60.880  81.110  87.880  1.00  0.00           C  
ATOM   1152  HN  ALA A  72      60.740  83.380  89.220  1.00  0.00           H  
ATOM   1153  HA  ALA A  72      62.220  82.480  86.940  1.00  0.00           H  
ATOM   1154  HB1 ALA A  72      61.330  80.370  87.180  1.00  0.00           H  
ATOM   1155  HB2 ALA A  72      59.780  80.960  88.000  1.00  0.00           H  
ATOM   1156  HB3 ALA A  72      61.300  80.970  88.900  1.00  0.00           H  
ATOM   1157  N   VAL A  73      59.150  83.030  86.070  1.00  0.00           N  
ATOM   1158  CA  VAL A  73      58.440  83.100  84.800  1.00  0.00           C  
ATOM   1159  C   VAL A  73      58.770  84.470  84.090  1.00  0.00           C  
ATOM   1160  O   VAL A  73      58.580  84.620  82.890  1.00  0.00           O  
ATOM   1161  CB  VAL A  73      56.940  82.910  84.900  1.00  0.00           C  
ATOM   1162  CG1 VAL A  73      56.680  81.510  85.470  1.00  0.00           C  
ATOM   1163  CG2 VAL A  73      56.200  84.020  85.630  1.00  0.00           C  
ATOM   1164  HN  VAL A  73      58.740  83.130  86.980  1.00  0.00           H  
ATOM   1165  HA  VAL A  73      58.730  82.320  84.110  1.00  0.00           H  
ATOM   1166  HB  VAL A  73      56.520  82.920  83.870  1.00  0.00           H  
ATOM   1167 HG11 VAL A  73      56.880  81.470  86.560  1.00  0.00           H  
ATOM   1168 HG12 VAL A  73      57.360  80.830  84.920  1.00  0.00           H  
ATOM   1169 HG13 VAL A  73      55.630  81.250  85.240  1.00  0.00           H  
ATOM   1170 HG21 VAL A  73      56.330  84.910  84.980  1.00  0.00           H  
ATOM   1171 HG22 VAL A  73      56.430  84.160  86.700  1.00  0.00           H  
ATOM   1172 HG23 VAL A  73      55.150  83.710  85.430  1.00  0.00           H  
ATOM   1173  N   GLY A  74      59.390  85.430  84.820  1.00  0.00           N  
ATOM   1174  CA  GLY A  74      60.000  86.680  84.320  1.00  0.00           C  
ATOM   1175  C   GLY A  74      61.200  86.460  83.490  1.00  0.00           C  
ATOM   1176  O   GLY A  74      61.410  87.080  82.490  1.00  0.00           O  
ATOM   1177  HN  GLY A  74      59.250  85.280  85.800  1.00  0.00           H  
ATOM   1178  HA1 GLY A  74      60.400  87.190  85.190  1.00  0.00           H  
ATOM   1179  HA2 GLY A  74      59.310  87.260  83.740  1.00  0.00           H  
ATOM   1180  N   ALA A  75      62.090  85.530  83.950  1.00  0.00           N  
ATOM   1181  CA  ALA A  75      63.250  85.010  83.240  1.00  0.00           C  
ATOM   1182  C   ALA A  75      62.720  84.310  81.970  1.00  0.00           C  
ATOM   1183  O   ALA A  75      63.240  84.420  80.920  1.00  0.00           O  
ATOM   1184  CB  ALA A  75      64.040  84.050  84.120  1.00  0.00           C  
ATOM   1185  HN  ALA A  75      62.020  85.190  84.880  1.00  0.00           H  
ATOM   1186  HA  ALA A  75      63.840  85.850  82.910  1.00  0.00           H  
ATOM   1187  HB1 ALA A  75      65.150  84.050  83.990  1.00  0.00           H  
ATOM   1188  HB2 ALA A  75      63.740  82.980  84.230  1.00  0.00           H  
ATOM   1189  HB3 ALA A  75      63.970  84.480  85.140  1.00  0.00           H  
ATOM   1190  N   VAL A  76      61.660  83.480  82.030  1.00  0.00           N  
ATOM   1191  CA  VAL A  76      61.200  82.810  80.800  1.00  0.00           C  
ATOM   1192  C   VAL A  76      60.720  83.740  79.700  1.00  0.00           C  
ATOM   1193  O   VAL A  76      61.130  83.560  78.550  1.00  0.00           O  
ATOM   1194  CB  VAL A  76      60.200  81.670  81.030  1.00  0.00           C  
ATOM   1195  CG1 VAL A  76      59.790  81.080  79.690  1.00  0.00           C  
ATOM   1196  CG2 VAL A  76      60.920  80.590  81.900  1.00  0.00           C  
ATOM   1197  HN  VAL A  76      61.240  83.180  82.880  1.00  0.00           H  
ATOM   1198  HA  VAL A  76      62.060  82.280  80.410  1.00  0.00           H  
ATOM   1199  HB  VAL A  76      59.260  82.040  81.510  1.00  0.00           H  
ATOM   1200 HG11 VAL A  76      59.140  80.230  79.960  1.00  0.00           H  
ATOM   1201 HG12 VAL A  76      60.660  80.810  79.050  1.00  0.00           H  
ATOM   1202 HG13 VAL A  76      59.170  81.780  79.090  1.00  0.00           H  
ATOM   1203 HG21 VAL A  76      61.510  80.120  81.080  1.00  0.00           H  
ATOM   1204 HG22 VAL A  76      60.100  79.870  82.120  1.00  0.00           H  
ATOM   1205 HG23 VAL A  76      61.510  80.980  82.760  1.00  0.00           H  
ATOM   1206  N   PHE A  77      60.040  84.760  80.130  1.00  0.00           N  
ATOM   1207  CA  PHE A  77      59.480  85.840  79.290  1.00  0.00           C  
ATOM   1208  C   PHE A  77      60.620  86.630  78.590  1.00  0.00           C  
ATOM   1209  O   PHE A  77      60.630  86.830  77.400  1.00  0.00           O  
ATOM   1210  CB  PHE A  77      58.600  86.680  80.300  1.00  0.00           C  
ATOM   1211  CG  PHE A  77      57.940  87.830  79.660  1.00  0.00           C  
ATOM   1212  CD1 PHE A  77      56.980  87.570  78.650  1.00  0.00           C  
ATOM   1213  CD2 PHE A  77      58.260  89.110  79.970  1.00  0.00           C  
ATOM   1214  CE1 PHE A  77      56.210  88.640  78.060  1.00  0.00           C  
ATOM   1215  CE2 PHE A  77      57.580  90.220  79.330  1.00  0.00           C  
ATOM   1216  CZ  PHE A  77      56.580  89.950  78.330  1.00  0.00           C  
ATOM   1217  HN  PHE A  77      59.810  84.830  81.100  1.00  0.00           H  
ATOM   1218  HA  PHE A  77      58.880  85.390  78.510  1.00  0.00           H  
ATOM   1219  HB1 PHE A  77      59.140  86.980  81.220  1.00  0.00           H  
ATOM   1220  HB2 PHE A  77      57.860  85.960  80.720  1.00  0.00           H  
ATOM   1221  HD1 PHE A  77      56.710  86.540  78.490  1.00  0.00           H  
ATOM   1222  HD2 PHE A  77      59.010  89.230  80.740  1.00  0.00           H  
ATOM   1223  HE1 PHE A  77      55.570  88.400  77.230  1.00  0.00           H  
ATOM   1224  HE2 PHE A  77      57.930  91.160  79.710  1.00  0.00           H  
ATOM   1225  HZ  PHE A  77      55.910  90.670  77.900  1.00  0.00           H  
ATOM   1226  N   PHE A  78      61.730  86.900  79.340  1.00  0.00           N  
ATOM   1227  CA  PHE A  78      62.820  87.710  78.810  1.00  0.00           C  
ATOM   1228  C   PHE A  78      63.860  86.850  78.120  1.00  0.00           C  
ATOM   1229  O   PHE A  78      64.570  87.320  77.180  1.00  0.00           O  
ATOM   1230  CB  PHE A  78      63.370  88.630  79.950  1.00  0.00           C  
ATOM   1231  CG  PHE A  78      62.380  89.790  80.200  1.00  0.00           C  
ATOM   1232  CD1 PHE A  78      62.060  90.760  79.160  1.00  0.00           C  
ATOM   1233  CD2 PHE A  78      62.160  90.150  81.560  1.00  0.00           C  
ATOM   1234  CE1 PHE A  78      61.790  92.060  79.570  1.00  0.00           C  
ATOM   1235  CE2 PHE A  78      61.650  91.460  81.920  1.00  0.00           C  
ATOM   1236  CZ  PHE A  78      61.510  92.410  80.900  1.00  0.00           C  
ATOM   1237  HN  PHE A  78      61.730  86.750  80.320  1.00  0.00           H  
ATOM   1238  HA  PHE A  78      62.480  88.340  78.000  1.00  0.00           H  
ATOM   1239  HB1 PHE A  78      64.370  89.030  79.680  1.00  0.00           H  
ATOM   1240  HB2 PHE A  78      63.340  87.990  80.850  1.00  0.00           H  
ATOM   1241  HD1 PHE A  78      62.260  90.580  78.120  1.00  0.00           H  
ATOM   1242  HD2 PHE A  78      62.380  89.340  82.240  1.00  0.00           H  
ATOM   1243  HE1 PHE A  78      61.580  92.730  78.760  1.00  0.00           H  
ATOM   1244  HE2 PHE A  78      61.340  91.700  82.930  1.00  0.00           H  
ATOM   1245  HZ  PHE A  78      61.180  93.410  81.140  1.00  0.00           H  
ATOM   1246  N   GLY A  79      63.830  85.550  78.420  1.00  0.00           N  
ATOM   1247  CA  GLY A  79      64.690  84.600  77.740  1.00  0.00           C  
ATOM   1248  C   GLY A  79      64.090  84.080  76.420  1.00  0.00           C  
ATOM   1249  O   GLY A  79      64.890  83.960  75.500  1.00  0.00           O  
ATOM   1250  HN  GLY A  79      63.200  85.290  79.150  1.00  0.00           H  
ATOM   1251  HA1 GLY A  79      64.750  83.720  78.360  1.00  0.00           H  
ATOM   1252  HA2 GLY A  79      65.680  84.990  77.580  1.00  0.00           H  
ATOM   1253  N   ALA A  80      62.780  83.820  76.370  1.00  0.00           N  
ATOM   1254  CA  ALA A  80      62.130  83.670  75.090  1.00  0.00           C  
ATOM   1255  C   ALA A  80      62.380  84.710  74.130  1.00  0.00           C  
ATOM   1256  O   ALA A  80      62.720  84.480  72.920  1.00  0.00           O  
ATOM   1257  CB  ALA A  80      60.630  83.380  75.370  1.00  0.00           C  
ATOM   1258  HN  ALA A  80      62.110  83.770  77.100  1.00  0.00           H  
ATOM   1259  HA  ALA A  80      62.480  82.830  74.510  1.00  0.00           H  
ATOM   1260  HB1 ALA A  80      60.690  82.370  75.830  1.00  0.00           H  
ATOM   1261  HB2 ALA A  80      60.090  83.410  74.400  1.00  0.00           H  
ATOM   1262  HB3 ALA A  80      60.170  84.030  76.150  1.00  0.00           H  
ATOM   1263  N   ARG A  81      62.240  85.960  74.590  1.00  0.00           N  
ATOM   1264  CA  ARG A  81      62.550  87.130  73.800  1.00  0.00           C  
ATOM   1265  C   ARG A  81      64.040  87.220  73.370  1.00  0.00           C  
ATOM   1266  O   ARG A  81      64.340  87.420  72.230  1.00  0.00           O  
ATOM   1267  CB  ARG A  81      61.930  88.430  74.400  1.00  0.00           C  
ATOM   1268  CG  ARG A  81      62.180  89.700  73.500  1.00  0.00           C  
ATOM   1269  CD  ARG A  81      61.690  91.010  74.120  1.00  0.00           C  
ATOM   1270  NE  ARG A  81      60.190  90.980  74.310  1.00  0.00           N  
ATOM   1271  CZ  ARG A  81      59.200  90.930  73.380  1.00  0.00           C  
ATOM   1272  NH1 ARG A  81      59.580  90.950  72.130  1.00  0.00           N1+
ATOM   1273  NH2 ARG A  81      57.920  90.920  73.610  1.00  0.00           N  
ATOM   1274  HN  ARG A  81      61.880  86.030  75.520  1.00  0.00           H  
ATOM   1275  HA  ARG A  81      62.150  87.070  72.800  1.00  0.00           H  
ATOM   1276  HB1 ARG A  81      62.350  88.590  75.420  1.00  0.00           H  
ATOM   1277  HB2 ARG A  81      60.830  88.360  74.560  1.00  0.00           H  
ATOM   1278  HG1 ARG A  81      61.720  89.550  72.500  1.00  0.00           H  
ATOM   1279  HG2 ARG A  81      63.290  89.760  73.430  1.00  0.00           H  
ATOM   1280  HD1 ARG A  81      61.920  91.870  73.460  1.00  0.00           H  
ATOM   1281  HD2 ARG A  81      62.220  91.130  75.090  1.00  0.00           H  
ATOM   1282  HE  ARG A  81      59.870  90.710  75.220  1.00  0.00           H  
ATOM   1283 HH11 ARG A  81      60.560  90.970  71.900  1.00  0.00           H  
ATOM   1284 HH12 ARG A  81      59.030  91.430  71.440  1.00  0.00           H  
ATOM   1285 HH21 ARG A  81      57.530  91.280  74.460  1.00  0.00           H  
ATOM   1286 HH22 ARG A  81      57.370  90.790  72.790  1.00  0.00           H  
ATOM   1287  N   ALA A  82      65.000  87.010  74.260  1.00  0.00           N  
ATOM   1288  CA  ALA A  82      66.350  86.760  73.790  1.00  0.00           C  
ATOM   1289  C   ALA A  82      66.500  85.600  72.730  1.00  0.00           C  
ATOM   1290  O   ALA A  82      67.210  85.860  71.740  1.00  0.00           O  
ATOM   1291  CB  ALA A  82      67.310  86.570  74.970  1.00  0.00           C  
ATOM   1292  HN  ALA A  82      64.750  86.900  75.220  1.00  0.00           H  
ATOM   1293  HA  ALA A  82      66.690  87.580  73.170  1.00  0.00           H  
ATOM   1294  HB1 ALA A  82      66.940  85.860  75.740  1.00  0.00           H  
ATOM   1295  HB2 ALA A  82      67.380  87.550  75.480  1.00  0.00           H  
ATOM   1296  HB3 ALA A  82      68.360  86.320  74.720  1.00  0.00           H  
ATOM   1297  N   ALA A  83      65.880  84.460  73.020  1.00  0.00           N  
ATOM   1298  CA  ALA A  83      66.030  83.300  72.250  1.00  0.00           C  
ATOM   1299  C   ALA A  83      65.140  83.310  70.970  1.00  0.00           C  
ATOM   1300  O   ALA A  83      65.090  82.270  70.350  1.00  0.00           O  
ATOM   1301  CB  ALA A  83      65.790  82.000  73.090  1.00  0.00           C  
ATOM   1302  HN  ALA A  83      65.210  84.450  73.750  1.00  0.00           H  
ATOM   1303  HA  ALA A  83      67.070  83.300  71.980  1.00  0.00           H  
ATOM   1304  HB1 ALA A  83      64.780  81.990  73.560  1.00  0.00           H  
ATOM   1305  HB2 ALA A  83      66.480  82.030  73.960  1.00  0.00           H  
ATOM   1306  HB3 ALA A  83      65.840  81.080  72.470  1.00  0.00           H  
ATOM   1307  N   THR A  84      64.420  84.390  70.570  1.00  0.00           N  
ATOM   1308  CA  THR A  84      63.620  84.420  69.340  1.00  0.00           C  
ATOM   1309  C   THR A  84      64.040  85.720  68.520  1.00  0.00           C  
ATOM   1310  O   THR A  84      63.660  85.870  67.380  1.00  0.00           O  
ATOM   1311  CB  THR A  84      62.060  84.480  69.480  1.00  0.00           C  
ATOM   1312  CG2 THR A  84      61.620  83.140  69.980  1.00  0.00           C  
ATOM   1313  OG1 THR A  84      61.630  85.360  70.510  1.00  0.00           O  
ATOM   1314  HN  THR A  84      64.430  85.150  71.210  1.00  0.00           H  
ATOM   1315  HA  THR A  84      63.840  83.630  68.630  1.00  0.00           H  
ATOM   1316  HB  THR A  84      61.500  84.720  68.550  1.00  0.00           H  
ATOM   1317  HG1 THR A  84      61.990  84.930  71.290  1.00  0.00           H  
ATOM   1318 HG21 THR A  84      62.020  82.950  70.990  1.00  0.00           H  
ATOM   1319 HG22 THR A  84      62.000  82.240  69.430  1.00  0.00           H  
ATOM   1320 HG23 THR A  84      60.510  83.170  70.010  1.00  0.00           H  
ATOM   1321  N   GLY A  85      65.020  86.490  69.100  1.00  0.00           N  
ATOM   1322  CA  GLY A  85      65.680  87.550  68.440  1.00  0.00           C  
ATOM   1323  C   GLY A  85      66.980  86.960  67.910  1.00  0.00           C  
ATOM   1324  O   GLY A  85      67.260  87.110  66.730  1.00  0.00           O  
ATOM   1325  HN  GLY A  85      65.290  86.410  70.060  1.00  0.00           H  
ATOM   1326  HA1 GLY A  85      65.870  88.370  69.110  1.00  0.00           H  
ATOM   1327  HA2 GLY A  85      65.130  87.970  67.610  1.00  0.00           H  
ATOM   1328  N   PHE A  86      67.690  86.120  68.750  1.00  0.00           N  
ATOM   1329  CA  PHE A  86      68.480  85.060  68.240  1.00  0.00           C  
ATOM   1330  C   PHE A  86      67.600  84.230  67.300  1.00  0.00           C  
ATOM   1331  O   PHE A  86      66.390  83.950  67.480  1.00  0.00           O  
ATOM   1332  CB  PHE A  86      69.020  84.090  69.410  1.00  0.00           C  
ATOM   1333  CG  PHE A  86      70.160  83.280  68.870  1.00  0.00           C  
ATOM   1334  CD1 PHE A  86      71.520  83.620  68.860  1.00  0.00           C  
ATOM   1335  CD2 PHE A  86      69.730  82.110  68.120  1.00  0.00           C  
ATOM   1336  CE1 PHE A  86      72.560  82.890  68.160  1.00  0.00           C  
ATOM   1337  CE2 PHE A  86      70.740  81.310  67.530  1.00  0.00           C  
ATOM   1338  CZ  PHE A  86      72.070  81.690  67.490  1.00  0.00           C  
ATOM   1339  HN  PHE A  86      67.500  86.120  69.730  1.00  0.00           H  
ATOM   1340  HA  PHE A  86      69.200  85.550  67.610  1.00  0.00           H  
ATOM   1341  HB1 PHE A  86      68.160  83.490  69.770  1.00  0.00           H  
ATOM   1342  HB2 PHE A  86      69.340  84.760  70.240  1.00  0.00           H  
ATOM   1343  HD1 PHE A  86      71.800  84.500  69.410  1.00  0.00           H  
ATOM   1344  HD2 PHE A  86      68.690  81.840  68.030  1.00  0.00           H  
ATOM   1345  HE1 PHE A  86      73.620  83.060  68.150  1.00  0.00           H  
ATOM   1346  HE2 PHE A  86      70.580  80.440  66.910  1.00  0.00           H  
ATOM   1347  HZ  PHE A  86      72.750  80.990  67.020  1.00  0.00           H  
ATOM   1348  N   GLY A  87      68.100  83.820  66.100  1.00  0.00           N  
ATOM   1349  CA  GLY A  87      67.320  83.170  65.050  1.00  0.00           C  
ATOM   1350  C   GLY A  87      66.660  84.090  64.070  1.00  0.00           C  
ATOM   1351  O   GLY A  87      67.020  84.000  62.930  1.00  0.00           O  
ATOM   1352  HN  GLY A  87      69.060  83.870  65.850  1.00  0.00           H  
ATOM   1353  HA1 GLY A  87      66.700  82.460  65.580  1.00  0.00           H  
ATOM   1354  HA2 GLY A  87      67.950  82.530  64.440  1.00  0.00           H  
ATOM   1355  N   HSD A  88      65.700  85.040  64.430  1.00  0.00           N  
ATOM   1356  CA  HSD A  88      65.230  86.130  63.620  1.00  0.00           C  
ATOM   1357  C   HSD A  88      66.270  87.060  63.040  1.00  0.00           C  
ATOM   1358  O   HSD A  88      66.230  87.440  61.930  1.00  0.00           O  
ATOM   1359  CB  HSD A  88      64.210  86.890  64.440  1.00  0.00           C  
ATOM   1360  CG  HSD A  88      63.940  88.300  63.960  1.00  0.00           C  
ATOM   1361  CD2 HSD A  88      64.450  89.530  64.360  1.00  0.00           C  
ATOM   1362  ND1 HSD A  88      62.970  88.600  63.070  1.00  0.00           N  
ATOM   1363  CE1 HSD A  88      63.000  89.990  62.930  1.00  0.00           C  
ATOM   1364  NE2 HSD A  88      63.900  90.550  63.670  1.00  0.00           N  
ATOM   1365  HN  HSD A  88      65.160  84.900  65.250  1.00  0.00           H  
ATOM   1366  HA  HSD A  88      64.790  85.660  62.760  1.00  0.00           H  
ATOM   1367  HB1 HSD A  88      64.700  86.990  65.430  1.00  0.00           H  
ATOM   1368  HB2 HSD A  88      63.290  86.270  64.450  1.00  0.00           H  
ATOM   1369  HD1 HSD A  88      62.330  87.960  62.650  1.00  0.00           H  
ATOM   1370  HD2 HSD A  88      65.110  89.700  65.200  1.00  0.00           H  
ATOM   1371  HE1 HSD A  88      62.300  90.510  62.280  1.00  0.00           H  
ATOM   1372  N   ASP A  89      67.330  87.500  63.800  1.00  0.00           N  
ATOM   1373  CA  ASP A  89      68.520  88.180  63.350  1.00  0.00           C  
ATOM   1374  C   ASP A  89      69.470  87.270  62.590  1.00  0.00           C  
ATOM   1375  O   ASP A  89      70.190  87.660  61.690  1.00  0.00           O  
ATOM   1376  CB  ASP A  89      69.310  89.090  64.320  1.00  0.00           C  
ATOM   1377  CG  ASP A  89      68.640  90.430  64.530  1.00  0.00           C  
ATOM   1378  OD1 ASP A  89      67.960  90.970  63.570  1.00  0.00           O  
ATOM   1379  OD2 ASP A  89      68.850  91.130  65.540  1.00  0.00           O1-
ATOM   1380  HN  ASP A  89      67.430  87.360  64.790  1.00  0.00           H  
ATOM   1381  HA  ASP A  89      68.300  88.850  62.520  1.00  0.00           H  
ATOM   1382  HB1 ASP A  89      70.350  89.300  64.010  1.00  0.00           H  
ATOM   1383  HB2 ASP A  89      69.420  88.550  65.290  1.00  0.00           H  
ATOM   1384  N   LEU A  90      69.670  86.030  63.040  1.00  0.00           N  
ATOM   1385  CA  LEU A  90      70.580  85.030  62.480  1.00  0.00           C  
ATOM   1386  C   LEU A  90      70.100  84.570  61.040  1.00  0.00           C  
ATOM   1387  O   LEU A  90      70.980  84.510  60.190  1.00  0.00           O  
ATOM   1388  CB  LEU A  90      70.810  83.870  63.490  1.00  0.00           C  
ATOM   1389  CG  LEU A  90      71.230  82.520  62.950  1.00  0.00           C  
ATOM   1390  CD1 LEU A  90      72.540  82.380  62.130  1.00  0.00           C  
ATOM   1391  CD2 LEU A  90      71.260  81.470  64.130  1.00  0.00           C  
ATOM   1392  HN  LEU A  90      69.140  85.720  63.840  1.00  0.00           H  
ATOM   1393  HA  LEU A  90      71.510  85.560  62.330  1.00  0.00           H  
ATOM   1394  HB1 LEU A  90      69.990  83.810  64.240  1.00  0.00           H  
ATOM   1395  HB2 LEU A  90      71.670  84.270  64.080  1.00  0.00           H  
ATOM   1396  HG  LEU A  90      70.430  82.090  62.310  1.00  0.00           H  
ATOM   1397 HD11 LEU A  90      73.300  83.070  62.540  1.00  0.00           H  
ATOM   1398 HD12 LEU A  90      72.410  82.580  61.050  1.00  0.00           H  
ATOM   1399 HD13 LEU A  90      72.930  81.340  62.230  1.00  0.00           H  
ATOM   1400 HD21 LEU A  90      71.190  80.390  63.860  1.00  0.00           H  
ATOM   1401 HD22 LEU A  90      70.430  81.670  64.830  1.00  0.00           H  
ATOM   1402 HD23 LEU A  90      72.090  81.680  64.830  1.00  0.00           H  
ATOM   1403  N   ARG A  91      68.770  84.370  60.730  1.00  0.00           N  
ATOM   1404  CA  ARG A  91      68.340  83.930  59.360  1.00  0.00           C  
ATOM   1405  C   ARG A  91      68.340  84.960  58.270  1.00  0.00           C  
ATOM   1406  O   ARG A  91      68.560  84.630  57.080  1.00  0.00           O  
ATOM   1407  CB  ARG A  91      67.060  83.030  59.300  1.00  0.00           C  
ATOM   1408  CG  ARG A  91      65.780  83.600  59.830  1.00  0.00           C  
ATOM   1409  CD  ARG A  91      64.840  82.430  60.410  1.00  0.00           C  
ATOM   1410  NE  ARG A  91      63.910  83.140  61.340  1.00  0.00           N  
ATOM   1411  CZ  ARG A  91      63.230  82.720  62.430  1.00  0.00           C  
ATOM   1412  NH1 ARG A  91      62.500  83.690  63.010  1.00  0.00           N1+
ATOM   1413  NH2 ARG A  91      63.280  81.580  62.930  1.00  0.00           N  
ATOM   1414  HN  ARG A  91      68.060  84.520  61.410  1.00  0.00           H  
ATOM   1415  HA  ARG A  91      69.060  83.150  59.180  1.00  0.00           H  
ATOM   1416  HB1 ARG A  91      67.310  82.120  59.890  1.00  0.00           H  
ATOM   1417  HB2 ARG A  91      66.890  82.750  58.240  1.00  0.00           H  
ATOM   1418  HG1 ARG A  91      65.310  84.130  58.970  1.00  0.00           H  
ATOM   1419  HG2 ARG A  91      65.940  84.350  60.630  1.00  0.00           H  
ATOM   1420  HD1 ARG A  91      65.390  81.690  61.030  1.00  0.00           H  
ATOM   1421  HD2 ARG A  91      64.210  81.920  59.660  1.00  0.00           H  
ATOM   1422  HE  ARG A  91      63.660  84.080  61.100  1.00  0.00           H  
ATOM   1423 HH11 ARG A  91      62.270  83.630  63.990  1.00  0.00           H  
ATOM   1424 HH12 ARG A  91      62.480  84.560  62.520  1.00  0.00           H  
ATOM   1425 HH21 ARG A  91      63.730  80.810  62.470  1.00  0.00           H  
ATOM   1426 HH22 ARG A  91      62.680  81.340  63.700  1.00  0.00           H  
ATOM   1427  N   ALA A  92      68.350  86.190  58.720  1.00  0.00           N  
ATOM   1428  CA  ALA A  92      68.560  87.380  57.970  1.00  0.00           C  
ATOM   1429  C   ALA A  92      70.010  87.690  57.610  1.00  0.00           C  
ATOM   1430  O   ALA A  92      70.430  88.120  56.550  1.00  0.00           O  
ATOM   1431  CB  ALA A  92      67.950  88.590  58.810  1.00  0.00           C  
ATOM   1432  HN  ALA A  92      68.480  86.220  59.710  1.00  0.00           H  
ATOM   1433  HA  ALA A  92      68.010  87.320  57.040  1.00  0.00           H  
ATOM   1434  HB1 ALA A  92      66.850  88.460  58.760  1.00  0.00           H  
ATOM   1435  HB2 ALA A  92      68.240  89.570  58.380  1.00  0.00           H  
ATOM   1436  HB3 ALA A  92      68.320  88.650  59.850  1.00  0.00           H  
ATOM   1437  N   ALA A  93      70.980  87.280  58.480  1.00  0.00           N  
ATOM   1438  CA  ALA A  93      72.410  87.430  58.030  1.00  0.00           C  
ATOM   1439  C   ALA A  93      72.710  86.400  57.000  1.00  0.00           C  
ATOM   1440  O   ALA A  93      73.410  86.680  56.040  1.00  0.00           O  
ATOM   1441  CB  ALA A  93      73.370  87.150  59.160  1.00  0.00           C  
ATOM   1442  HN  ALA A  93      70.910  86.800  59.350  1.00  0.00           H  
ATOM   1443  HA  ALA A  93      72.570  88.430  57.660  1.00  0.00           H  
ATOM   1444  HB1 ALA A  93      74.410  87.430  58.900  1.00  0.00           H  
ATOM   1445  HB2 ALA A  93      73.230  86.110  59.530  1.00  0.00           H  
ATOM   1446  HB3 ALA A  93      73.200  87.830  60.030  1.00  0.00           H  
ATOM   1447  N   VAL A  94      72.230  85.160  57.210  1.00  0.00           N  
ATOM   1448  CA  VAL A  94      72.280  84.050  56.300  1.00  0.00           C  
ATOM   1449  C   VAL A  94      71.680  84.340  54.950  1.00  0.00           C  
ATOM   1450  O   VAL A  94      72.300  84.230  53.880  1.00  0.00           O  
ATOM   1451  CB  VAL A  94      71.610  82.780  56.900  1.00  0.00           C  
ATOM   1452  CG1 VAL A  94      71.350  81.620  55.820  1.00  0.00           C  
ATOM   1453  CG2 VAL A  94      72.570  82.210  57.860  1.00  0.00           C  
ATOM   1454  HN  VAL A  94      71.680  85.040  58.030  1.00  0.00           H  
ATOM   1455  HA  VAL A  94      73.310  83.830  56.070  1.00  0.00           H  
ATOM   1456  HB  VAL A  94      70.650  82.920  57.450  1.00  0.00           H  
ATOM   1457 HG11 VAL A  94      70.990  80.730  56.370  1.00  0.00           H  
ATOM   1458 HG12 VAL A  94      72.320  81.430  55.300  1.00  0.00           H  
ATOM   1459 HG13 VAL A  94      70.550  81.940  55.130  1.00  0.00           H  
ATOM   1460 HG21 VAL A  94      72.110  81.250  58.180  1.00  0.00           H  
ATOM   1461 HG22 VAL A  94      72.770  82.820  58.760  1.00  0.00           H  
ATOM   1462 HG23 VAL A  94      73.540  82.020  57.330  1.00  0.00           H  
ATOM   1463  N   PHE A  95      70.480  84.890  54.910  1.00  0.00           N  
ATOM   1464  CA  PHE A  95      69.760  85.400  53.750  1.00  0.00           C  
ATOM   1465  C   PHE A  95      70.480  86.480  52.990  1.00  0.00           C  
ATOM   1466  O   PHE A  95      70.580  86.490  51.740  1.00  0.00           O  
ATOM   1467  CB  PHE A  95      68.340  85.770  54.240  1.00  0.00           C  
ATOM   1468  CG  PHE A  95      67.420  86.330  53.170  1.00  0.00           C  
ATOM   1469  CD1 PHE A  95      66.620  85.440  52.440  1.00  0.00           C  
ATOM   1470  CD2 PHE A  95      67.320  87.700  52.920  1.00  0.00           C  
ATOM   1471  CE1 PHE A  95      65.850  85.830  51.400  1.00  0.00           C  
ATOM   1472  CE2 PHE A  95      66.510  88.140  51.890  1.00  0.00           C  
ATOM   1473  CZ  PHE A  95      65.710  87.200  51.170  1.00  0.00           C  
ATOM   1474  HN  PHE A  95      69.920  84.970  55.730  1.00  0.00           H  
ATOM   1475  HA  PHE A  95      69.620  84.590  53.050  1.00  0.00           H  
ATOM   1476  HB1 PHE A  95      68.420  86.560  55.010  1.00  0.00           H  
ATOM   1477  HB2 PHE A  95      67.810  84.950  54.780  1.00  0.00           H  
ATOM   1478  HD1 PHE A  95      66.720  84.380  52.630  1.00  0.00           H  
ATOM   1479  HD2 PHE A  95      68.050  88.370  53.350  1.00  0.00           H  
ATOM   1480  HE1 PHE A  95      65.420  85.110  50.720  1.00  0.00           H  
ATOM   1481  HE2 PHE A  95      66.560  89.170  51.550  1.00  0.00           H  
ATOM   1482  HZ  PHE A  95      65.120  87.540  50.330  1.00  0.00           H  
ATOM   1483  N   THR A  96      71.090  87.470  53.700  1.00  0.00           N  
ATOM   1484  CA  THR A  96      72.140  88.370  53.230  1.00  0.00           C  
ATOM   1485  C   THR A  96      73.190  87.720  52.440  1.00  0.00           C  
ATOM   1486  O   THR A  96      73.430  87.990  51.270  1.00  0.00           O  
ATOM   1487  CB  THR A  96      72.740  89.340  54.300  1.00  0.00           C  
ATOM   1488  CG2 THR A  96      73.570  90.440  53.540  1.00  0.00           C  
ATOM   1489  OG1 THR A  96      71.630  89.850  55.070  1.00  0.00           O  
ATOM   1490  HN  THR A  96      71.000  87.380  54.690  1.00  0.00           H  
ATOM   1491  HA  THR A  96      71.600  89.040  52.580  1.00  0.00           H  
ATOM   1492  HB  THR A  96      73.500  88.790  54.880  1.00  0.00           H  
ATOM   1493  HG1 THR A  96      71.180  89.150  55.550  1.00  0.00           H  
ATOM   1494 HG21 THR A  96      74.040  91.110  54.290  1.00  0.00           H  
ATOM   1495 HG22 THR A  96      72.890  90.960  52.830  1.00  0.00           H  
ATOM   1496 HG23 THR A  96      74.380  90.000  52.920  1.00  0.00           H  
ATOM   1497  N   HSD A  97      73.810  86.700  53.080  1.00  0.00           N  
ATOM   1498  CA  HSD A  97      74.890  85.970  52.400  1.00  0.00           C  
ATOM   1499  C   HSD A  97      74.500  85.170  51.200  1.00  0.00           C  
ATOM   1500  O   HSD A  97      75.250  85.170  50.220  1.00  0.00           O  
ATOM   1501  CB  HSD A  97      75.760  85.140  53.360  1.00  0.00           C  
ATOM   1502  CG  HSD A  97      76.730  85.960  54.150  1.00  0.00           C  
ATOM   1503  CD2 HSD A  97      76.570  86.650  55.330  1.00  0.00           C  
ATOM   1504  ND1 HSD A  97      77.960  86.330  53.660  1.00  0.00           N  
ATOM   1505  CE1 HSD A  97      78.480  87.210  54.540  1.00  0.00           C  
ATOM   1506  NE2 HSD A  97      77.630  87.500  55.550  1.00  0.00           N  
ATOM   1507  HN  HSD A  97      73.550  86.380  53.990  1.00  0.00           H  
ATOM   1508  HA  HSD A  97      75.650  86.640  52.040  1.00  0.00           H  
ATOM   1509  HB1 HSD A  97      76.390  84.440  52.760  1.00  0.00           H  
ATOM   1510  HB2 HSD A  97      75.220  84.560  54.130  1.00  0.00           H  
ATOM   1511  HD1 HSD A  97      78.350  86.190  52.750  1.00  0.00           H  
ATOM   1512  HD2 HSD A  97      75.720  86.710  55.990  1.00  0.00           H  
ATOM   1513  HE1 HSD A  97      79.510  87.560  54.490  1.00  0.00           H  
ATOM   1514  N   VAL A  98      73.250  84.570  51.250  1.00  0.00           N  
ATOM   1515  CA  VAL A  98      72.650  83.920  50.110  1.00  0.00           C  
ATOM   1516  C   VAL A  98      72.320  84.850  48.930  1.00  0.00           C  
ATOM   1517  O   VAL A  98      72.560  84.500  47.840  1.00  0.00           O  
ATOM   1518  CB  VAL A  98      71.390  82.980  50.330  1.00  0.00           C  
ATOM   1519  CG1 VAL A  98      70.840  82.220  49.020  1.00  0.00           C  
ATOM   1520  CG2 VAL A  98      71.760  81.950  51.420  1.00  0.00           C  
ATOM   1521  HN  VAL A  98      72.760  84.550  52.120  1.00  0.00           H  
ATOM   1522  HA  VAL A  98      73.440  83.320  49.690  1.00  0.00           H  
ATOM   1523  HB  VAL A  98      70.570  83.620  50.720  1.00  0.00           H  
ATOM   1524 HG11 VAL A  98      71.650  81.620  48.580  1.00  0.00           H  
ATOM   1525 HG12 VAL A  98      70.500  83.040  48.350  1.00  0.00           H  
ATOM   1526 HG13 VAL A  98      70.090  81.420  49.190  1.00  0.00           H  
ATOM   1527 HG21 VAL A  98      70.970  81.260  51.790  1.00  0.00           H  
ATOM   1528 HG22 VAL A  98      72.080  82.540  52.320  1.00  0.00           H  
ATOM   1529 HG23 VAL A  98      72.580  81.280  51.070  1.00  0.00           H  
ATOM   1530  N   THR A  99      71.910  86.070  49.260  1.00  0.00           N  
ATOM   1531  CA  THR A  99      71.610  87.060  48.220  1.00  0.00           C  
ATOM   1532  C   THR A  99      72.770  87.630  47.480  1.00  0.00           C  
ATOM   1533  O   THR A  99      72.610  88.190  46.410  1.00  0.00           O  
ATOM   1534  CB  THR A  99      70.530  88.120  48.730  1.00  0.00           C  
ATOM   1535  CG2 THR A  99      69.160  87.530  48.790  1.00  0.00           C  
ATOM   1536  OG1 THR A  99      70.790  88.670  50.030  1.00  0.00           O  
ATOM   1537  HN  THR A  99      71.680  86.280  50.200  1.00  0.00           H  
ATOM   1538  HA  THR A  99      71.120  86.500  47.430  1.00  0.00           H  
ATOM   1539  HB  THR A  99      70.450  88.940  47.990  1.00  0.00           H  
ATOM   1540  HG1 THR A  99      70.820  87.890  50.600  1.00  0.00           H  
ATOM   1541 HG21 THR A  99      69.060  86.640  49.450  1.00  0.00           H  
ATOM   1542 HG22 THR A  99      68.810  87.300  47.760  1.00  0.00           H  
ATOM   1543 HG23 THR A  99      68.410  88.210  49.240  1.00  0.00           H  
ATOM   1544  N   THR A 100      73.930  87.710  48.120  1.00  0.00           N  
ATOM   1545  CA  THR A 100      75.210  88.060  47.470  1.00  0.00           C  
ATOM   1546  C   THR A 100      75.730  87.040  46.490  1.00  0.00           C  
ATOM   1547  O   THR A 100      76.430  87.230  45.500  1.00  0.00           O  
ATOM   1548  CB  THR A 100      76.220  88.380  48.530  1.00  0.00           C  
ATOM   1549  CG2 THR A 100      77.610  88.690  47.990  1.00  0.00           C  
ATOM   1550  OG1 THR A 100      75.720  89.540  49.230  1.00  0.00           O  
ATOM   1551  HN  THR A 100      73.900  87.510  49.100  1.00  0.00           H  
ATOM   1552  HA  THR A 100      75.010  88.960  46.910  1.00  0.00           H  
ATOM   1553  HB  THR A 100      76.440  87.500  49.190  1.00  0.00           H  
ATOM   1554  HG1 THR A 100      76.360  89.740  49.920  1.00  0.00           H  
ATOM   1555 HG21 THR A 100      77.830  87.990  47.160  1.00  0.00           H  
ATOM   1556 HG22 THR A 100      78.450  88.650  48.730  1.00  0.00           H  
ATOM   1557 HG23 THR A 100      77.630  89.680  47.480  1.00  0.00           H  
ATOM   1558  N   PHE A 101      75.370  85.700  46.660  1.00  0.00           N  
ATOM   1559  CA  PHE A 101      75.750  84.660  45.730  1.00  0.00           C  
ATOM   1560  C   PHE A 101      75.690  84.900  44.230  1.00  0.00           C  
ATOM   1561  O   PHE A 101      74.650  85.380  43.680  1.00  0.00           O  
ATOM   1562  CB  PHE A 101      75.040  83.270  45.980  1.00  0.00           C  
ATOM   1563  CG  PHE A 101      75.520  82.590  47.230  1.00  0.00           C  
ATOM   1564  CD1 PHE A 101      76.880  82.570  47.680  1.00  0.00           C  
ATOM   1565  CD2 PHE A 101      74.590  81.830  47.970  1.00  0.00           C  
ATOM   1566  CE1 PHE A 101      77.260  81.830  48.850  1.00  0.00           C  
ATOM   1567  CE2 PHE A 101      75.000  81.040  49.050  1.00  0.00           C  
ATOM   1568  CZ  PHE A 101      76.300  81.100  49.530  1.00  0.00           C  
ATOM   1569  HN  PHE A 101      74.690  85.480  47.350  1.00  0.00           H  
ATOM   1570  HA  PHE A 101      76.810  84.500  45.910  1.00  0.00           H  
ATOM   1571  HB1 PHE A 101      75.230  82.490  45.220  1.00  0.00           H  
ATOM   1572  HB2 PHE A 101      73.930  83.380  46.060  1.00  0.00           H  
ATOM   1573  HD1 PHE A 101      77.590  83.110  47.080  1.00  0.00           H  
ATOM   1574  HD2 PHE A 101      73.640  81.630  47.520  1.00  0.00           H  
ATOM   1575  HE1 PHE A 101      78.320  81.730  49.020  1.00  0.00           H  
ATOM   1576  HE2 PHE A 101      74.240  80.500  49.600  1.00  0.00           H  
ATOM   1577  HZ  PHE A 101      76.570  80.570  50.440  1.00  0.00           H  
ATOM   1578  N   SER A 102      76.730  84.440  43.430  1.00  0.00           N  
ATOM   1579  CA  SER A 102      76.450  84.080  42.050  1.00  0.00           C  
ATOM   1580  C   SER A 102      75.680  82.750  41.980  1.00  0.00           C  
ATOM   1581  O   SER A 102      75.530  82.050  42.990  1.00  0.00           O  
ATOM   1582  CB  SER A 102      77.820  83.950  41.290  1.00  0.00           C  
ATOM   1583  OG  SER A 102      78.640  82.810  41.720  1.00  0.00           O  
ATOM   1584  HN  SER A 102      77.490  84.050  43.940  1.00  0.00           H  
ATOM   1585  HA  SER A 102      75.870  84.850  41.560  1.00  0.00           H  
ATOM   1586  HB1 SER A 102      78.330  84.920  41.490  1.00  0.00           H  
ATOM   1587  HB2 SER A 102      77.630  83.880  40.190  1.00  0.00           H  
ATOM   1588  HG1 SER A 102      78.900  82.900  42.640  1.00  0.00           H  
ATOM   1589  N   ALA A 103      75.310  82.410  40.750  1.00  0.00           N  
ATOM   1590  CA  ALA A 103      74.800  81.090  40.440  1.00  0.00           C  
ATOM   1591  C   ALA A 103      75.570  79.860  40.610  1.00  0.00           C  
ATOM   1592  O   ALA A 103      74.940  78.840  40.970  1.00  0.00           O  
ATOM   1593  CB  ALA A 103      74.290  81.110  39.040  1.00  0.00           C  
ATOM   1594  HN  ALA A 103      75.520  82.940  39.930  1.00  0.00           H  
ATOM   1595  HA  ALA A 103      73.940  80.860  41.050  1.00  0.00           H  
ATOM   1596  HB1 ALA A 103      75.080  81.150  38.250  1.00  0.00           H  
ATOM   1597  HB2 ALA A 103      73.630  82.000  39.010  1.00  0.00           H  
ATOM   1598  HB3 ALA A 103      73.700  80.200  38.800  1.00  0.00           H  
ATOM   1599  N   GLU A 104      76.880  79.780  40.360  1.00  0.00           N  
ATOM   1600  CA  GLU A 104      77.760  78.680  40.580  1.00  0.00           C  
ATOM   1601  C   GLU A 104      77.880  78.250  42.070  1.00  0.00           C  
ATOM   1602  O   GLU A 104      77.710  77.040  42.360  1.00  0.00           O  
ATOM   1603  CB  GLU A 104      79.210  79.060  40.210  1.00  0.00           C  
ATOM   1604  CG  GLU A 104      80.250  77.780  40.070  1.00  0.00           C  
ATOM   1605  CD  GLU A 104      81.660  78.260  40.020  1.00  0.00           C  
ATOM   1606  OE1 GLU A 104      82.500  77.990  40.920  1.00  0.00           O  
ATOM   1607  OE2 GLU A 104      82.080  79.070  39.170  1.00  0.00           O1-
ATOM   1608  HN  GLU A 104      77.290  80.670  40.170  1.00  0.00           H  
ATOM   1609  HA  GLU A 104      77.400  77.840  39.990  1.00  0.00           H  
ATOM   1610  HB1 GLU A 104      79.670  79.740  40.960  1.00  0.00           H  
ATOM   1611  HB2 GLU A 104      79.130  79.530  39.210  1.00  0.00           H  
ATOM   1612  HG1 GLU A 104      80.100  77.130  39.180  1.00  0.00           H  
ATOM   1613  HG2 GLU A 104      80.050  77.160  40.970  1.00  0.00           H  
ATOM   1614  N   GLU A 105      78.060  79.260  42.950  1.00  0.00           N  
ATOM   1615  CA  GLU A 105      77.900  79.300  44.350  1.00  0.00           C  
ATOM   1616  C   GLU A 105      76.560  78.870  44.860  1.00  0.00           C  
ATOM   1617  O   GLU A 105      76.460  78.070  45.750  1.00  0.00           O  
ATOM   1618  CB  GLU A 105      78.260  80.720  44.860  1.00  0.00           C  
ATOM   1619  CG  GLU A 105      79.780  81.070  44.740  1.00  0.00           C  
ATOM   1620  CD  GLU A 105      80.140  82.460  44.330  1.00  0.00           C  
ATOM   1621  OE1 GLU A 105      79.310  83.360  44.250  1.00  0.00           O  
ATOM   1622  OE2 GLU A 105      81.370  82.630  44.020  1.00  0.00           O1-
ATOM   1623  HN  GLU A 105      78.320  80.150  42.580  1.00  0.00           H  
ATOM   1624  HA  GLU A 105      78.620  78.580  44.730  1.00  0.00           H  
ATOM   1625  HB1 GLU A 105      78.090  80.870  45.940  1.00  0.00           H  
ATOM   1626  HB2 GLU A 105      77.710  81.460  44.230  1.00  0.00           H  
ATOM   1627  HG1 GLU A 105      80.190  80.500  43.880  1.00  0.00           H  
ATOM   1628  HG2 GLU A 105      80.400  80.710  45.590  1.00  0.00           H  
ATOM   1629  N   ALA A 106      75.530  79.490  44.350  1.00  0.00           N  
ATOM   1630  CA  ALA A 106      74.210  79.140  44.760  1.00  0.00           C  
ATOM   1631  C   ALA A 106      73.770  77.660  44.510  1.00  0.00           C  
ATOM   1632  O   ALA A 106      73.230  76.960  45.380  1.00  0.00           O  
ATOM   1633  CB  ALA A 106      73.320  80.130  43.960  1.00  0.00           C  
ATOM   1634  HN  ALA A 106      75.710  80.330  43.840  1.00  0.00           H  
ATOM   1635  HA  ALA A 106      74.120  79.290  45.830  1.00  0.00           H  
ATOM   1636  HB1 ALA A 106      73.620  81.170  44.210  1.00  0.00           H  
ATOM   1637  HB2 ALA A 106      72.230  80.010  44.090  1.00  0.00           H  
ATOM   1638  HB3 ALA A 106      73.520  80.030  42.870  1.00  0.00           H  
ATOM   1639  N   GLY A 107      74.100  77.180  43.280  1.00  0.00           N  
ATOM   1640  CA  GLY A 107      73.900  75.820  42.780  1.00  0.00           C  
ATOM   1641  C   GLY A 107      74.630  74.740  43.480  1.00  0.00           C  
ATOM   1642  O   GLY A 107      74.160  73.570  43.530  1.00  0.00           O  
ATOM   1643  HN  GLY A 107      74.660  77.780  42.710  1.00  0.00           H  
ATOM   1644  HA1 GLY A 107      74.350  76.090  41.840  1.00  0.00           H  
ATOM   1645  HA2 GLY A 107      72.840  75.600  42.730  1.00  0.00           H  
ATOM   1646  N   ARG A 108      75.760  75.140  44.060  1.00  0.00           N  
ATOM   1647  CA  ARG A 108      76.510  74.240  44.890  1.00  0.00           C  
ATOM   1648  C   ARG A 108      75.760  73.600  46.080  1.00  0.00           C  
ATOM   1649  O   ARG A 108      75.850  72.410  46.250  1.00  0.00           O  
ATOM   1650  CB  ARG A 108      77.900  74.780  45.350  1.00  0.00           C  
ATOM   1651  CG  ARG A 108      79.000  74.670  44.290  1.00  0.00           C  
ATOM   1652  CD  ARG A 108      80.190  75.520  44.590  1.00  0.00           C  
ATOM   1653  NE  ARG A 108      80.390  75.590  46.090  1.00  0.00           N  
ATOM   1654  CZ  ARG A 108      81.030  76.570  46.690  1.00  0.00           C  
ATOM   1655  NH1 ARG A 108      81.560  77.620  46.110  1.00  0.00           N1+
ATOM   1656  NH2 ARG A 108      81.310  76.320  47.980  1.00  0.00           N  
ATOM   1657  HN  ARG A 108      76.020  76.100  44.080  1.00  0.00           H  
ATOM   1658  HA  ARG A 108      76.800  73.400  44.280  1.00  0.00           H  
ATOM   1659  HB1 ARG A 108      78.220  74.120  46.180  1.00  0.00           H  
ATOM   1660  HB2 ARG A 108      77.740  75.830  45.680  1.00  0.00           H  
ATOM   1661  HG1 ARG A 108      78.640  74.930  43.270  1.00  0.00           H  
ATOM   1662  HG2 ARG A 108      79.420  73.650  44.190  1.00  0.00           H  
ATOM   1663  HD1 ARG A 108      80.000  76.530  44.160  1.00  0.00           H  
ATOM   1664  HD2 ARG A 108      80.990  75.040  43.990  1.00  0.00           H  
ATOM   1665  HE  ARG A 108      80.330  74.740  46.620  1.00  0.00           H  
ATOM   1666 HH11 ARG A 108      81.750  77.570  45.130  1.00  0.00           H  
ATOM   1667 HH12 ARG A 108      82.070  78.250  46.690  1.00  0.00           H  
ATOM   1668 HH21 ARG A 108      80.700  75.690  48.450  1.00  0.00           H  
ATOM   1669 HH22 ARG A 108      81.940  76.870  48.530  1.00  0.00           H  
ATOM   1670  N   PHE A 109      74.960  74.420  46.790  1.00  0.00           N  
ATOM   1671  CA  PHE A 109      74.080  73.950  47.910  1.00  0.00           C  
ATOM   1672  C   PHE A 109      72.690  73.630  47.420  1.00  0.00           C  
ATOM   1673  O   PHE A 109      72.090  72.570  47.770  1.00  0.00           O  
ATOM   1674  CB  PHE A 109      73.850  75.070  49.010  1.00  0.00           C  
ATOM   1675  CG  PHE A 109      75.150  75.670  49.340  1.00  0.00           C  
ATOM   1676  CD1 PHE A 109      76.000  74.960  50.250  1.00  0.00           C  
ATOM   1677  CD2 PHE A 109      75.480  77.010  49.120  1.00  0.00           C  
ATOM   1678  CE1 PHE A 109      77.290  75.450  50.440  1.00  0.00           C  
ATOM   1679  CE2 PHE A 109      76.770  77.570  49.390  1.00  0.00           C  
ATOM   1680  CZ  PHE A 109      77.680  76.750  50.010  1.00  0.00           C  
ATOM   1681  HN  PHE A 109      74.890  75.390  46.590  1.00  0.00           H  
ATOM   1682  HA  PHE A 109      74.480  73.010  48.250  1.00  0.00           H  
ATOM   1683  HB1 PHE A 109      73.370  74.680  49.940  1.00  0.00           H  
ATOM   1684  HB2 PHE A 109      73.160  75.870  48.670  1.00  0.00           H  
ATOM   1685  HD1 PHE A 109      75.770  73.950  50.560  1.00  0.00           H  
ATOM   1686  HD2 PHE A 109      74.740  77.570  48.560  1.00  0.00           H  
ATOM   1687  HE1 PHE A 109      78.000  74.810  50.930  1.00  0.00           H  
ATOM   1688  HE2 PHE A 109      77.090  78.540  49.060  1.00  0.00           H  
ATOM   1689  HZ  PHE A 109      78.700  77.060  50.170  1.00  0.00           H  
ATOM   1690  N   GLY A 110      72.130  74.420  46.470  1.00  0.00           N  
ATOM   1691  CA  GLY A 110      70.770  74.130  45.850  1.00  0.00           C  
ATOM   1692  C   GLY A 110      69.540  74.490  46.730  1.00  0.00           C  
ATOM   1693  O   GLY A 110      69.650  74.400  47.990  1.00  0.00           O  
ATOM   1694  HN  GLY A 110      72.710  75.150  46.120  1.00  0.00           H  
ATOM   1695  HA1 GLY A 110      70.780  73.070  45.640  1.00  0.00           H  
ATOM   1696  HA2 GLY A 110      70.880  74.800  45.010  1.00  0.00           H  
ATOM   1697  N   ALA A 111      68.370  74.840  46.130  1.00  0.00           N  
ATOM   1698  CA  ALA A 111      67.210  75.480  46.730  1.00  0.00           C  
ATOM   1699  C   ALA A 111      66.660  74.750  47.990  1.00  0.00           C  
ATOM   1700  O   ALA A 111      66.340  75.400  48.940  1.00  0.00           O  
ATOM   1701  CB  ALA A 111      66.110  75.580  45.670  1.00  0.00           C  
ATOM   1702  HN  ALA A 111      68.300  74.690  45.150  1.00  0.00           H  
ATOM   1703  HA  ALA A 111      67.540  76.450  47.070  1.00  0.00           H  
ATOM   1704  HB1 ALA A 111      65.180  76.010  46.100  1.00  0.00           H  
ATOM   1705  HB2 ALA A 111      65.870  74.550  45.340  1.00  0.00           H  
ATOM   1706  HB3 ALA A 111      66.460  76.120  44.770  1.00  0.00           H  
ATOM   1707  N   ALA A 112      66.600  73.410  47.950  1.00  0.00           N  
ATOM   1708  CA  ALA A 112      65.940  72.680  48.970  1.00  0.00           C  
ATOM   1709  C   ALA A 112      66.760  72.400  50.240  1.00  0.00           C  
ATOM   1710  O   ALA A 112      66.280  72.400  51.370  1.00  0.00           O  
ATOM   1711  CB  ALA A 112      65.670  71.260  48.290  1.00  0.00           C  
ATOM   1712  HN  ALA A 112      66.780  72.900  47.110  1.00  0.00           H  
ATOM   1713  HA  ALA A 112      64.960  73.090  49.160  1.00  0.00           H  
ATOM   1714  HB1 ALA A 112      65.060  71.340  47.360  1.00  0.00           H  
ATOM   1715  HB2 ALA A 112      65.110  70.600  48.980  1.00  0.00           H  
ATOM   1716  HB3 ALA A 112      66.620  70.790  47.970  1.00  0.00           H  
ATOM   1717  N   SER A 113      68.080  72.230  50.080  1.00  0.00           N  
ATOM   1718  CA  SER A 113      69.020  72.010  51.210  1.00  0.00           C  
ATOM   1719  C   SER A 113      69.350  73.340  51.940  1.00  0.00           C  
ATOM   1720  O   SER A 113      69.170  73.500  53.160  1.00  0.00           O  
ATOM   1721  CB  SER A 113      70.290  71.340  50.690  1.00  0.00           C  
ATOM   1722  OG  SER A 113      71.190  70.910  51.720  1.00  0.00           O  
ATOM   1723  HN  SER A 113      68.450  72.140  49.160  1.00  0.00           H  
ATOM   1724  HA  SER A 113      68.530  71.360  51.920  1.00  0.00           H  
ATOM   1725  HB1 SER A 113      70.830  72.080  50.060  1.00  0.00           H  
ATOM   1726  HB2 SER A 113      69.980  70.420  50.170  1.00  0.00           H  
ATOM   1727  HG1 SER A 113      70.950  70.000  51.960  1.00  0.00           H  
ATOM   1728  N   LEU A 114      69.650  74.350  51.130  1.00  0.00           N  
ATOM   1729  CA  LEU A 114      69.780  75.760  51.530  1.00  0.00           C  
ATOM   1730  C   LEU A 114      68.550  76.310  52.270  1.00  0.00           C  
ATOM   1731  O   LEU A 114      68.620  77.020  53.270  1.00  0.00           O  
ATOM   1732  CB  LEU A 114      70.230  76.540  50.280  1.00  0.00           C  
ATOM   1733  CG  LEU A 114      70.880  77.980  50.540  1.00  0.00           C  
ATOM   1734  CD1 LEU A 114      71.970  78.080  51.620  1.00  0.00           C  
ATOM   1735  CD2 LEU A 114      71.480  78.530  49.230  1.00  0.00           C  
ATOM   1736  HN  LEU A 114      69.680  74.160  50.150  1.00  0.00           H  
ATOM   1737  HA  LEU A 114      70.570  75.790  52.260  1.00  0.00           H  
ATOM   1738  HB1 LEU A 114      69.470  76.700  49.490  1.00  0.00           H  
ATOM   1739  HB2 LEU A 114      71.040  75.920  49.850  1.00  0.00           H  
ATOM   1740  HG  LEU A 114      69.980  78.520  50.910  1.00  0.00           H  
ATOM   1741 HD11 LEU A 114      72.940  77.640  51.320  1.00  0.00           H  
ATOM   1742 HD12 LEU A 114      71.680  77.670  52.620  1.00  0.00           H  
ATOM   1743 HD13 LEU A 114      72.180  79.150  51.860  1.00  0.00           H  
ATOM   1744 HD21 LEU A 114      71.660  79.620  49.310  1.00  0.00           H  
ATOM   1745 HD22 LEU A 114      70.740  78.340  48.420  1.00  0.00           H  
ATOM   1746 HD23 LEU A 114      72.350  77.960  48.830  1.00  0.00           H  
ATOM   1747  N   LEU A 115      67.350  76.040  51.780  1.00  0.00           N  
ATOM   1748  CA  LEU A 115      66.060  76.260  52.530  1.00  0.00           C  
ATOM   1749  C   LEU A 115      65.990  75.690  53.980  1.00  0.00           C  
ATOM   1750  O   LEU A 115      65.820  76.450  54.980  1.00  0.00           O  
ATOM   1751  CB  LEU A 115      64.870  75.710  51.730  1.00  0.00           C  
ATOM   1752  CG  LEU A 115      63.410  75.490  52.310  1.00  0.00           C  
ATOM   1753  CD1 LEU A 115      62.800  76.710  53.030  1.00  0.00           C  
ATOM   1754  CD2 LEU A 115      62.490  75.060  51.160  1.00  0.00           C  
ATOM   1755  HN  LEU A 115      67.040  75.570  50.960  1.00  0.00           H  
ATOM   1756  HA  LEU A 115      65.920  77.330  52.540  1.00  0.00           H  
ATOM   1757  HB1 LEU A 115      65.240  74.750  51.330  1.00  0.00           H  
ATOM   1758  HB2 LEU A 115      64.740  76.380  50.850  1.00  0.00           H  
ATOM   1759  HG  LEU A 115      63.320  74.670  53.060  1.00  0.00           H  
ATOM   1760 HD11 LEU A 115      61.700  76.770  52.860  1.00  0.00           H  
ATOM   1761 HD12 LEU A 115      63.220  77.610  52.530  1.00  0.00           H  
ATOM   1762 HD13 LEU A 115      62.990  76.670  54.120  1.00  0.00           H  
ATOM   1763 HD21 LEU A 115      61.500  74.810  51.610  1.00  0.00           H  
ATOM   1764 HD22 LEU A 115      62.910  74.250  50.530  1.00  0.00           H  
ATOM   1765 HD23 LEU A 115      62.370  75.950  50.500  1.00  0.00           H  
ATOM   1766  N   THR A 116      66.370  74.410  54.070  1.00  0.00           N  
ATOM   1767  CA  THR A 116      66.460  73.710  55.370  1.00  0.00           C  
ATOM   1768  C   THR A 116      67.540  74.360  56.250  1.00  0.00           C  
ATOM   1769  O   THR A 116      67.230  74.740  57.420  1.00  0.00           O  
ATOM   1770  CB  THR A 116      66.740  72.270  55.190  1.00  0.00           C  
ATOM   1771  CG2 THR A 116      66.800  71.470  56.520  1.00  0.00           C  
ATOM   1772  OG1 THR A 116      65.810  71.600  54.410  1.00  0.00           O  
ATOM   1773  HN  THR A 116      66.510  73.790  53.300  1.00  0.00           H  
ATOM   1774  HA  THR A 116      65.520  73.750  55.890  1.00  0.00           H  
ATOM   1775  HB  THR A 116      67.700  72.130  54.640  1.00  0.00           H  
ATOM   1776  HG1 THR A 116      65.950  70.670  54.590  1.00  0.00           H  
ATOM   1777 HG21 THR A 116      65.930  71.710  57.170  1.00  0.00           H  
ATOM   1778 HG22 THR A 116      67.710  71.770  57.070  1.00  0.00           H  
ATOM   1779 HG23 THR A 116      66.890  70.380  56.340  1.00  0.00           H  
ATOM   1780  N   ARG A 117      68.720  74.680  55.650  1.00  0.00           N  
ATOM   1781  CA  ARG A 117      69.850  75.280  56.290  1.00  0.00           C  
ATOM   1782  C   ARG A 117      69.370  76.700  56.810  1.00  0.00           C  
ATOM   1783  O   ARG A 117      69.660  77.190  57.880  1.00  0.00           O  
ATOM   1784  CB  ARG A 117      70.940  75.390  55.180  1.00  0.00           C  
ATOM   1785  CG  ARG A 117      72.310  75.660  55.800  1.00  0.00           C  
ATOM   1786  CD  ARG A 117      73.470  75.950  54.780  1.00  0.00           C  
ATOM   1787  NE  ARG A 117      73.870  74.620  54.250  1.00  0.00           N  
ATOM   1788  CZ  ARG A 117      75.060  74.280  53.750  1.00  0.00           C  
ATOM   1789  NH1 ARG A 117      76.050  75.090  53.720  1.00  0.00           N1+
ATOM   1790  NH2 ARG A 117      75.230  73.100  53.220  1.00  0.00           N  
ATOM   1791  HN  ARG A 117      68.930  74.370  54.730  1.00  0.00           H  
ATOM   1792  HA  ARG A 117      70.190  74.680  57.120  1.00  0.00           H  
ATOM   1793  HB1 ARG A 117      70.580  76.110  54.420  1.00  0.00           H  
ATOM   1794  HB2 ARG A 117      70.960  74.450  54.590  1.00  0.00           H  
ATOM   1795  HG1 ARG A 117      72.630  75.020  56.640  1.00  0.00           H  
ATOM   1796  HG2 ARG A 117      72.260  76.670  56.270  1.00  0.00           H  
ATOM   1797  HD1 ARG A 117      74.330  76.470  55.260  1.00  0.00           H  
ATOM   1798  HD2 ARG A 117      73.000  76.530  53.950  1.00  0.00           H  
ATOM   1799  HE  ARG A 117      73.170  73.910  54.270  1.00  0.00           H  
ATOM   1800 HH11 ARG A 117      76.920  74.770  53.320  1.00  0.00           H  
ATOM   1801 HH12 ARG A 117      76.020  75.920  54.280  1.00  0.00           H  
ATOM   1802 HH21 ARG A 117      74.440  72.480  53.210  1.00  0.00           H  
ATOM   1803 HH22 ARG A 117      76.040  72.910  52.670  1.00  0.00           H  
ATOM   1804  N   THR A 118      68.540  77.500  56.030  1.00  0.00           N  
ATOM   1805  CA  THR A 118      68.260  78.880  56.330  1.00  0.00           C  
ATOM   1806  C   THR A 118      67.330  78.990  57.530  1.00  0.00           C  
ATOM   1807  O   THR A 118      67.550  79.860  58.370  1.00  0.00           O  
ATOM   1808  CB  THR A 118      67.810  79.610  55.120  1.00  0.00           C  
ATOM   1809  CG2 THR A 118      67.330  81.060  55.440  1.00  0.00           C  
ATOM   1810  OG1 THR A 118      68.920  79.720  54.300  1.00  0.00           O  
ATOM   1811  HN  THR A 118      68.340  76.990  55.200  1.00  0.00           H  
ATOM   1812  HA  THR A 118      69.190  79.350  56.630  1.00  0.00           H  
ATOM   1813  HB  THR A 118      66.980  79.110  54.580  1.00  0.00           H  
ATOM   1814  HG1 THR A 118      68.990  78.840  53.930  1.00  0.00           H  
ATOM   1815 HG21 THR A 118      66.510  80.990  56.180  1.00  0.00           H  
ATOM   1816 HG22 THR A 118      67.110  81.680  54.540  1.00  0.00           H  
ATOM   1817 HG23 THR A 118      68.210  81.600  55.840  1.00  0.00           H  
ATOM   1818  N   THR A 119      66.320  78.140  57.630  1.00  0.00           N  
ATOM   1819  CA  THR A 119      65.310  78.070  58.600  1.00  0.00           C  
ATOM   1820  C   THR A 119      65.350  76.960  59.570  1.00  0.00           C  
ATOM   1821  O   THR A 119      65.620  77.160  60.730  1.00  0.00           O  
ATOM   1822  CB  THR A 119      63.890  78.430  58.080  1.00  0.00           C  
ATOM   1823  CG2 THR A 119      63.430  77.480  56.970  1.00  0.00           C  
ATOM   1824  OG1 THR A 119      62.890  78.580  59.080  1.00  0.00           O  
ATOM   1825  HN  THR A 119      66.170  77.630  56.780  1.00  0.00           H  
ATOM   1826  HA  THR A 119      65.470  78.880  59.290  1.00  0.00           H  
ATOM   1827  HB  THR A 119      64.000  79.440  57.630  1.00  0.00           H  
ATOM   1828  HG1 THR A 119      62.100  78.290  58.640  1.00  0.00           H  
ATOM   1829 HG21 THR A 119      62.460  77.880  56.590  1.00  0.00           H  
ATOM   1830 HG22 THR A 119      63.220  76.440  57.310  1.00  0.00           H  
ATOM   1831 HG23 THR A 119      64.010  77.600  56.040  1.00  0.00           H  
ATOM   1832  N   ASN A 120      65.070  75.700  59.060  1.00  0.00           N  
ATOM   1833  CA  ASN A 120      65.010  74.530  60.010  1.00  0.00           C  
ATOM   1834  C   ASN A 120      66.260  74.340  60.820  1.00  0.00           C  
ATOM   1835  O   ASN A 120      66.240  74.130  62.050  1.00  0.00           O  
ATOM   1836  CB  ASN A 120      64.650  73.180  59.250  1.00  0.00           C  
ATOM   1837  CG  ASN A 120      63.330  73.290  58.500  1.00  0.00           C  
ATOM   1838  ND2 ASN A 120      62.410  72.420  59.020  1.00  0.00           N  
ATOM   1839  OD1 ASN A 120      63.120  74.000  57.460  1.00  0.00           O  
ATOM   1840  HN  ASN A 120      64.930  75.570  58.090  1.00  0.00           H  
ATOM   1841  HA  ASN A 120      64.280  74.670  60.790  1.00  0.00           H  
ATOM   1842  HB1 ASN A 120      64.640  72.430  60.060  1.00  0.00           H  
ATOM   1843  HB2 ASN A 120      65.500  72.950  58.580  1.00  0.00           H  
ATOM   1844 HD21 ASN A 120      61.490  72.460  58.640  1.00  0.00           H  
ATOM   1845 HD22 ASN A 120      62.680  71.720  59.680  1.00  0.00           H  
ATOM   1846  N   ASP A 121      67.430  74.430  60.230  1.00  0.00           N  
ATOM   1847  CA  ASP A 121      68.640  74.220  61.050  1.00  0.00           C  
ATOM   1848  C   ASP A 121      68.990  75.430  61.890  1.00  0.00           C  
ATOM   1849  O   ASP A 121      69.610  75.320  62.970  1.00  0.00           O  
ATOM   1850  CB  ASP A 121      69.760  73.710  60.150  1.00  0.00           C  
ATOM   1851  CG  ASP A 121      69.550  72.320  59.720  1.00  0.00           C  
ATOM   1852  OD1 ASP A 121      69.360  71.470  60.600  1.00  0.00           O  
ATOM   1853  OD2 ASP A 121      69.730  72.050  58.510  1.00  0.00           O1-
ATOM   1854  HN  ASP A 121      67.530  74.440  59.240  1.00  0.00           H  
ATOM   1855  HA  ASP A 121      68.510  73.390  61.740  1.00  0.00           H  
ATOM   1856  HB1 ASP A 121      70.700  73.660  60.750  1.00  0.00           H  
ATOM   1857  HB2 ASP A 121      69.820  74.340  59.240  1.00  0.00           H  
ATOM   1858  N   VAL A 122      68.650  76.710  61.510  1.00  0.00           N  
ATOM   1859  CA  VAL A 122      68.700  77.880  62.390  1.00  0.00           C  
ATOM   1860  C   VAL A 122      67.710  77.760  63.580  1.00  0.00           C  
ATOM   1861  O   VAL A 122      68.070  78.110  64.710  1.00  0.00           O  
ATOM   1862  CB  VAL A 122      68.470  79.160  61.650  1.00  0.00           C  
ATOM   1863  CG1 VAL A 122      68.180  80.400  62.520  1.00  0.00           C  
ATOM   1864  CG2 VAL A 122      69.730  79.450  60.830  1.00  0.00           C  
ATOM   1865  HN  VAL A 122      68.420  77.030  60.590  1.00  0.00           H  
ATOM   1866  HA  VAL A 122      69.720  77.950  62.740  1.00  0.00           H  
ATOM   1867  HB  VAL A 122      67.720  78.980  60.860  1.00  0.00           H  
ATOM   1868 HG11 VAL A 122      67.980  81.280  61.860  1.00  0.00           H  
ATOM   1869 HG12 VAL A 122      69.070  80.570  63.160  1.00  0.00           H  
ATOM   1870 HG13 VAL A 122      67.200  80.220  62.990  1.00  0.00           H  
ATOM   1871 HG21 VAL A 122      70.510  79.950  61.450  1.00  0.00           H  
ATOM   1872 HG22 VAL A 122      69.540  80.290  60.130  1.00  0.00           H  
ATOM   1873 HG23 VAL A 122      70.240  78.590  60.340  1.00  0.00           H  
ATOM   1874  N   GLY A 123      66.580  77.150  63.390  1.00  0.00           N  
ATOM   1875  CA  GLY A 123      65.690  76.610  64.400  1.00  0.00           C  
ATOM   1876  C   GLY A 123      66.380  75.660  65.400  1.00  0.00           C  
ATOM   1877  O   GLY A 123      66.110  75.640  66.570  1.00  0.00           O  
ATOM   1878  HN  GLY A 123      66.240  76.950  62.480  1.00  0.00           H  
ATOM   1879  HA1 GLY A 123      64.930  75.960  63.990  1.00  0.00           H  
ATOM   1880  HA2 GLY A 123      65.320  77.450  64.960  1.00  0.00           H  
ATOM   1881  N   HSD A 124      67.310  74.930  64.940  1.00  0.00           N  
ATOM   1882  CA  HSD A 124      68.120  74.000  65.800  1.00  0.00           C  
ATOM   1883  C   HSD A 124      69.120  74.720  66.730  1.00  0.00           C  
ATOM   1884  O   HSD A 124      69.380  74.330  67.830  1.00  0.00           O  
ATOM   1885  CB  HSD A 124      68.890  72.870  65.020  1.00  0.00           C  
ATOM   1886  CG  HSD A 124      67.980  71.850  64.460  1.00  0.00           C  
ATOM   1887  CD2 HSD A 124      67.180  71.060  65.160  1.00  0.00           C  
ATOM   1888  ND1 HSD A 124      67.750  71.550  63.160  1.00  0.00           N  
ATOM   1889  CE1 HSD A 124      66.840  70.550  63.070  1.00  0.00           C  
ATOM   1890  NE2 HSD A 124      66.340  70.330  64.310  1.00  0.00           N  
ATOM   1891  HN  HSD A 124      67.480  74.950  63.950  1.00  0.00           H  
ATOM   1892  HA  HSD A 124      67.430  73.430  66.410  1.00  0.00           H  
ATOM   1893  HB1 HSD A 124      69.720  72.360  65.570  1.00  0.00           H  
ATOM   1894  HB2 HSD A 124      69.450  73.300  64.160  1.00  0.00           H  
ATOM   1895  HD1 HSD A 124      68.300  71.790  62.360  1.00  0.00           H  
ATOM   1896  HD2 HSD A 124      66.930  71.020  66.210  1.00  0.00           H  
ATOM   1897  HE1 HSD A 124      66.360  70.280  62.130  1.00  0.00           H  
ATOM   1898  N   ILE A 125      69.670  75.820  66.280  1.00  0.00           N  
ATOM   1899  CA  ILE A 125      70.460  76.800  67.050  1.00  0.00           C  
ATOM   1900  C   ILE A 125      69.620  77.610  68.000  1.00  0.00           C  
ATOM   1901  O   ILE A 125      70.010  77.960  69.140  1.00  0.00           O  
ATOM   1902  CB  ILE A 125      71.290  77.760  66.220  1.00  0.00           C  
ATOM   1903  CG1 ILE A 125      71.750  77.090  64.930  1.00  0.00           C  
ATOM   1904  CG2 ILE A 125      72.480  78.150  67.060  1.00  0.00           C  
ATOM   1905  CD  ILE A 125      72.700  75.810  64.980  1.00  0.00           C  
ATOM   1906  HN  ILE A 125      69.490  76.100  65.340  1.00  0.00           H  
ATOM   1907  HA  ILE A 125      71.160  76.220  67.630  1.00  0.00           H  
ATOM   1908  HB  ILE A 125      70.690  78.610  65.840  1.00  0.00           H  
ATOM   1909 HG11 ILE A 125      72.170  77.890  64.280  1.00  0.00           H  
ATOM   1910 HG12 ILE A 125      70.880  76.760  64.310  1.00  0.00           H  
ATOM   1911 HG21 ILE A 125      72.100  78.700  67.940  1.00  0.00           H  
ATOM   1912 HG22 ILE A 125      73.200  78.820  66.530  1.00  0.00           H  
ATOM   1913 HG23 ILE A 125      73.010  77.290  67.540  1.00  0.00           H  
ATOM   1914  HD1 ILE A 125      72.920  75.660  63.900  1.00  0.00           H  
ATOM   1915  HD2 ILE A 125      72.160  74.960  65.450  1.00  0.00           H  
ATOM   1916  HD3 ILE A 125      73.680  76.080  65.440  1.00  0.00           H  
ATOM   1917  N   GLN A 126      68.470  78.050  67.460  1.00  0.00           N  
ATOM   1918  CA  GLN A 126      67.350  78.750  68.210  1.00  0.00           C  
ATOM   1919  C   GLN A 126      66.910  77.910  69.420  1.00  0.00           C  
ATOM   1920  O   GLN A 126      66.770  78.440  70.550  1.00  0.00           O  
ATOM   1921  CB  GLN A 126      66.140  79.030  67.250  1.00  0.00           C  
ATOM   1922  CG  GLN A 126      65.050  79.880  67.990  1.00  0.00           C  
ATOM   1923  CD  GLN A 126      63.870  80.340  67.080  1.00  0.00           C  
ATOM   1924  NE2 GLN A 126      63.050  79.440  66.600  1.00  0.00           N  
ATOM   1925  OE1 GLN A 126      63.730  81.570  66.920  1.00  0.00           O  
ATOM   1926  HN  GLN A 126      68.290  78.040  66.480  1.00  0.00           H  
ATOM   1927  HA  GLN A 126      67.790  79.670  68.570  1.00  0.00           H  
ATOM   1928  HB1 GLN A 126      65.680  78.030  67.110  1.00  0.00           H  
ATOM   1929  HB2 GLN A 126      66.330  79.310  66.200  1.00  0.00           H  
ATOM   1930  HG1 GLN A 126      65.520  80.860  68.240  1.00  0.00           H  
ATOM   1931  HG2 GLN A 126      64.690  79.410  68.930  1.00  0.00           H  
ATOM   1932 HE21 GLN A 126      63.080  78.470  66.830  1.00  0.00           H  
ATOM   1933 HE22 GLN A 126      62.230  79.820  66.150  1.00  0.00           H  
ATOM   1934  N   GLN A 127      66.730  76.610  69.230  1.00  0.00           N  
ATOM   1935  CA  GLN A 127      66.420  75.620  70.200  1.00  0.00           C  
ATOM   1936  C   GLN A 127      67.490  75.530  71.330  1.00  0.00           C  
ATOM   1937  O   GLN A 127      67.110  75.340  72.470  1.00  0.00           O  
ATOM   1938  CB  GLN A 127      66.120  74.280  69.550  1.00  0.00           C  
ATOM   1939  CG  GLN A 127      66.590  73.020  70.390  1.00  0.00           C  
ATOM   1940  CD  GLN A 127      66.280  71.700  69.710  1.00  0.00           C  
ATOM   1941  NE2 GLN A 127      65.160  71.100  70.080  1.00  0.00           N  
ATOM   1942  OE1 GLN A 127      67.110  71.250  68.900  1.00  0.00           O  
ATOM   1943  HN  GLN A 127      66.670  76.350  68.270  1.00  0.00           H  
ATOM   1944  HA  GLN A 127      65.450  75.840  70.630  1.00  0.00           H  
ATOM   1945  HB1 GLN A 127      66.620  74.340  68.560  1.00  0.00           H  
ATOM   1946  HB2 GLN A 127      65.010  74.190  69.500  1.00  0.00           H  
ATOM   1947  HG1 GLN A 127      66.180  73.080  71.420  1.00  0.00           H  
ATOM   1948  HG2 GLN A 127      67.700  73.010  70.420  1.00  0.00           H  
ATOM   1949 HE21 GLN A 127      64.950  70.280  69.560  1.00  0.00           H  
ATOM   1950 HE22 GLN A 127      64.900  71.170  71.050  1.00  0.00           H  
ATOM   1951  N   LEU A 128      68.800  75.710  70.920  1.00  0.00           N  
ATOM   1952  CA  LEU A 128      69.920  75.700  71.850  1.00  0.00           C  
ATOM   1953  C   LEU A 128      69.800  76.900  72.780  1.00  0.00           C  
ATOM   1954  O   LEU A 128      69.920  76.620  73.950  1.00  0.00           O  
ATOM   1955  CB  LEU A 128      71.310  75.520  71.190  1.00  0.00           C  
ATOM   1956  CG  LEU A 128      72.530  74.960  72.020  1.00  0.00           C  
ATOM   1957  CD1 LEU A 128      73.610  74.370  71.080  1.00  0.00           C  
ATOM   1958  CD2 LEU A 128      73.100  76.150  72.890  1.00  0.00           C  
ATOM   1959  HN  LEU A 128      69.040  75.870  69.970  1.00  0.00           H  
ATOM   1960  HA  LEU A 128      69.700  74.880  72.510  1.00  0.00           H  
ATOM   1961  HB1 LEU A 128      71.660  76.480  70.760  1.00  0.00           H  
ATOM   1962  HB2 LEU A 128      71.200  74.770  70.370  1.00  0.00           H  
ATOM   1963  HG  LEU A 128      72.250  74.120  72.690  1.00  0.00           H  
ATOM   1964 HD11 LEU A 128      73.630  75.030  70.180  1.00  0.00           H  
ATOM   1965 HD12 LEU A 128      73.420  73.310  70.790  1.00  0.00           H  
ATOM   1966 HD13 LEU A 128      74.570  74.440  71.620  1.00  0.00           H  
ATOM   1967 HD21 LEU A 128      73.370  76.950  72.170  1.00  0.00           H  
ATOM   1968 HD22 LEU A 128      74.080  75.890  73.340  1.00  0.00           H  
ATOM   1969 HD23 LEU A 128      72.490  76.520  73.750  1.00  0.00           H  
ATOM   1970  N   VAL A 129      69.520  78.080  72.280  1.00  0.00           N  
ATOM   1971  CA  VAL A 129      69.420  79.280  73.100  1.00  0.00           C  
ATOM   1972  C   VAL A 129      68.270  79.270  74.000  1.00  0.00           C  
ATOM   1973  O   VAL A 129      68.440  79.470  75.190  1.00  0.00           O  
ATOM   1974  CB  VAL A 129      69.580  80.570  72.230  1.00  0.00           C  
ATOM   1975  CG1 VAL A 129      69.420  81.810  73.170  1.00  0.00           C  
ATOM   1976  CG2 VAL A 129      71.140  80.580  71.680  1.00  0.00           C  
ATOM   1977  HN  VAL A 129      69.320  78.220  71.320  1.00  0.00           H  
ATOM   1978  HA  VAL A 129      70.270  79.330  73.760  1.00  0.00           H  
ATOM   1979  HB  VAL A 129      68.900  80.650  71.350  1.00  0.00           H  
ATOM   1980 HG11 VAL A 129      70.030  81.660  74.090  1.00  0.00           H  
ATOM   1981 HG12 VAL A 129      68.390  82.100  73.460  1.00  0.00           H  
ATOM   1982 HG13 VAL A 129      69.820  82.730  72.670  1.00  0.00           H  
ATOM   1983 HG21 VAL A 129      71.790  80.310  72.540  1.00  0.00           H  
ATOM   1984 HG22 VAL A 129      71.500  81.520  71.220  1.00  0.00           H  
ATOM   1985 HG23 VAL A 129      71.310  79.800  70.920  1.00  0.00           H  
ATOM   1986  N   GLN A 130      67.030  78.850  73.560  1.00  0.00           N  
ATOM   1987  CA  GLN A 130      65.930  78.600  74.450  1.00  0.00           C  
ATOM   1988  C   GLN A 130      66.180  77.620  75.620  1.00  0.00           C  
ATOM   1989  O   GLN A 130      65.860  77.940  76.790  1.00  0.00           O  
ATOM   1990  CB  GLN A 130      64.690  78.310  73.720  1.00  0.00           C  
ATOM   1991  CG  GLN A 130      63.390  78.140  74.480  1.00  0.00           C  
ATOM   1992  CD  GLN A 130      63.120  79.150  75.690  1.00  0.00           C  
ATOM   1993  NE2 GLN A 130      63.170  80.470  75.500  1.00  0.00           N  
ATOM   1994  OE1 GLN A 130      62.720  78.680  76.760  1.00  0.00           O  
ATOM   1995  HN  GLN A 130      66.930  78.570  72.610  1.00  0.00           H  
ATOM   1996  HA  GLN A 130      65.820  79.590  74.880  1.00  0.00           H  
ATOM   1997  HB1 GLN A 130      64.850  77.410  73.090  1.00  0.00           H  
ATOM   1998  HB2 GLN A 130      64.540  79.110  72.960  1.00  0.00           H  
ATOM   1999  HG1 GLN A 130      63.120  77.170  74.940  1.00  0.00           H  
ATOM   2000  HG2 GLN A 130      62.550  78.340  73.770  1.00  0.00           H  
ATOM   2001 HE21 GLN A 130      63.060  80.960  76.370  1.00  0.00           H  
ATOM   2002 HE22 GLN A 130      62.950  80.810  74.590  1.00  0.00           H  
ATOM   2003  N   LEU A 131      66.790  76.470  75.340  1.00  0.00           N  
ATOM   2004  CA  LEU A 131      67.350  75.590  76.350  1.00  0.00           C  
ATOM   2005  C   LEU A 131      68.380  76.140  77.290  1.00  0.00           C  
ATOM   2006  O   LEU A 131      68.410  75.920  78.460  1.00  0.00           O  
ATOM   2007  CB  LEU A 131      67.840  74.310  75.530  1.00  0.00           C  
ATOM   2008  CG  LEU A 131      68.610  73.260  76.200  1.00  0.00           C  
ATOM   2009  CD1 LEU A 131      67.800  72.660  77.320  1.00  0.00           C  
ATOM   2010  CD2 LEU A 131      69.070  72.220  75.230  1.00  0.00           C  
ATOM   2011  HN  LEU A 131      66.820  76.210  74.380  1.00  0.00           H  
ATOM   2012  HA  LEU A 131      66.460  75.420  76.940  1.00  0.00           H  
ATOM   2013  HB1 LEU A 131      68.500  74.620  74.700  1.00  0.00           H  
ATOM   2014  HB2 LEU A 131      66.850  73.980  75.170  1.00  0.00           H  
ATOM   2015  HG  LEU A 131      69.520  73.710  76.650  1.00  0.00           H  
ATOM   2016 HD11 LEU A 131      67.210  73.420  77.890  1.00  0.00           H  
ATOM   2017 HD12 LEU A 131      68.390  72.270  78.180  1.00  0.00           H  
ATOM   2018 HD13 LEU A 131      67.160  71.840  76.910  1.00  0.00           H  
ATOM   2019 HD21 LEU A 131      69.890  71.600  75.650  1.00  0.00           H  
ATOM   2020 HD22 LEU A 131      69.470  72.670  74.290  1.00  0.00           H  
ATOM   2021 HD23 LEU A 131      68.240  71.530  74.980  1.00  0.00           H  
ATOM   2022  N   THR A 132      69.440  76.870  76.770  1.00  0.00           N  
ATOM   2023  CA  THR A 132      70.540  77.270  77.670  1.00  0.00           C  
ATOM   2024  C   THR A 132      70.160  78.420  78.610  1.00  0.00           C  
ATOM   2025  O   THR A 132      70.560  78.450  79.810  1.00  0.00           O  
ATOM   2026  CB  THR A 132      71.880  77.480  76.950  1.00  0.00           C  
ATOM   2027  CG2 THR A 132      71.740  78.820  76.320  1.00  0.00           C  
ATOM   2028  OG1 THR A 132      73.050  77.360  77.700  1.00  0.00           O  
ATOM   2029  HN  THR A 132      69.550  77.180  75.820  1.00  0.00           H  
ATOM   2030  HA  THR A 132      70.770  76.360  78.200  1.00  0.00           H  
ATOM   2031  HB  THR A 132      71.950  76.670  76.190  1.00  0.00           H  
ATOM   2032  HG1 THR A 132      73.710  77.850  77.220  1.00  0.00           H  
ATOM   2033 HG21 THR A 132      71.930  79.640  77.040  1.00  0.00           H  
ATOM   2034 HG22 THR A 132      70.780  78.940  75.780  1.00  0.00           H  
ATOM   2035 HG23 THR A 132      72.550  79.120  75.610  1.00  0.00           H  
ATOM   2036  N   VAL A 133      69.210  79.280  78.180  1.00  0.00           N  
ATOM   2037  CA  VAL A 133      68.790  80.430  78.930  1.00  0.00           C  
ATOM   2038  C   VAL A 133      67.770  79.920  79.950  1.00  0.00           C  
ATOM   2039  O   VAL A 133      67.750  80.520  81.070  1.00  0.00           O  
ATOM   2040  CB  VAL A 133      68.080  81.510  78.040  1.00  0.00           C  
ATOM   2041  CG1 VAL A 133      67.740  82.780  78.890  1.00  0.00           C  
ATOM   2042  CG2 VAL A 133      68.950  82.060  76.930  1.00  0.00           C  
ATOM   2043  HN  VAL A 133      68.950  79.080  77.230  1.00  0.00           H  
ATOM   2044  HA  VAL A 133      69.610  80.900  79.450  1.00  0.00           H  
ATOM   2045  HB  VAL A 133      67.170  81.150  77.500  1.00  0.00           H  
ATOM   2046 HG11 VAL A 133      68.680  83.200  79.300  1.00  0.00           H  
ATOM   2047 HG12 VAL A 133      67.050  82.370  79.660  1.00  0.00           H  
ATOM   2048 HG13 VAL A 133      67.180  83.530  78.280  1.00  0.00           H  
ATOM   2049 HG21 VAL A 133      69.550  81.300  76.390  1.00  0.00           H  
ATOM   2050 HG22 VAL A 133      69.730  82.760  77.310  1.00  0.00           H  
ATOM   2051 HG23 VAL A 133      68.370  82.700  76.230  1.00  0.00           H  
ATOM   2052  N   THR A 134      66.990  78.900  79.670  1.00  0.00           N  
ATOM   2053  CA  THR A 134      65.930  78.510  80.560  1.00  0.00           C  
ATOM   2054  C   THR A 134      66.310  77.280  81.420  1.00  0.00           C  
ATOM   2055  O   THR A 134      65.590  76.960  82.410  1.00  0.00           O  
ATOM   2056  CB  THR A 134      64.540  78.390  79.960  1.00  0.00           C  
ATOM   2057  CG2 THR A 134      63.950  79.730  79.540  1.00  0.00           C  
ATOM   2058  OG1 THR A 134      64.440  77.370  78.890  1.00  0.00           O  
ATOM   2059  HN  THR A 134      67.010  78.490  78.750  1.00  0.00           H  
ATOM   2060  HA  THR A 134      65.690  79.260  81.310  1.00  0.00           H  
ATOM   2061  HB  THR A 134      63.930  78.100  80.840  1.00  0.00           H  
ATOM   2062  HG1 THR A 134      65.020  77.710  78.210  1.00  0.00           H  
ATOM   2063 HG21 THR A 134      64.500  80.050  78.630  1.00  0.00           H  
ATOM   2064 HG22 THR A 134      64.270  80.500  80.280  1.00  0.00           H  
ATOM   2065 HG23 THR A 134      62.890  79.620  79.240  1.00  0.00           H  
ATOM   2066  N   MET A 135      67.390  76.590  81.090  1.00  0.00           N  
ATOM   2067  CA  MET A 135      67.690  75.370  81.810  1.00  0.00           C  
ATOM   2068  C   MET A 135      69.130  75.180  82.090  1.00  0.00           C  
ATOM   2069  O   MET A 135      69.470  75.330  83.240  1.00  0.00           O  
ATOM   2070  CB  MET A 135      67.060  74.120  81.130  1.00  0.00           C  
ATOM   2071  CG  MET A 135      67.320  72.780  81.850  1.00  0.00           C  
ATOM   2072  SD  MET A 135      66.600  72.770  83.530  1.00  0.00           S  
ATOM   2073  CE  MET A 135      64.860  72.330  83.040  1.00  0.00           C  
ATOM   2074  HN  MET A 135      67.770  76.780  80.190  1.00  0.00           H  
ATOM   2075  HA  MET A 135      67.360  75.510  82.830  1.00  0.00           H  
ATOM   2076  HB1 MET A 135      67.410  73.960  80.080  1.00  0.00           H  
ATOM   2077  HB2 MET A 135      65.970  74.290  81.050  1.00  0.00           H  
ATOM   2078  HG1 MET A 135      68.320  72.320  81.720  1.00  0.00           H  
ATOM   2079  HG2 MET A 135      66.710  72.100  81.220  1.00  0.00           H  
ATOM   2080  HE1 MET A 135      64.860  71.950  81.990  1.00  0.00           H  
ATOM   2081  HE2 MET A 135      64.160  73.180  83.100  1.00  0.00           H  
ATOM   2082  HE3 MET A 135      64.450  71.580  83.750  1.00  0.00           H  
ATOM   2083  N   LEU A 136      70.040  75.030  81.160  1.00  0.00           N  
ATOM   2084  CA  LEU A 136      71.400  74.700  81.400  1.00  0.00           C  
ATOM   2085  C   LEU A 136      72.160  75.560  82.390  1.00  0.00           C  
ATOM   2086  O   LEU A 136      72.810  74.930  83.260  1.00  0.00           O  
ATOM   2087  CB  LEU A 136      72.190  74.570  80.060  1.00  0.00           C  
ATOM   2088  CG  LEU A 136      71.590  73.670  78.980  1.00  0.00           C  
ATOM   2089  CD1 LEU A 136      72.620  73.550  77.930  1.00  0.00           C  
ATOM   2090  CD2 LEU A 136      71.210  72.240  79.490  1.00  0.00           C  
ATOM   2091  HN  LEU A 136      69.730  75.160  80.230  1.00  0.00           H  
ATOM   2092  HA  LEU A 136      71.370  73.740  81.900  1.00  0.00           H  
ATOM   2093  HB1 LEU A 136      73.190  74.190  80.350  1.00  0.00           H  
ATOM   2094  HB2 LEU A 136      72.380  75.600  79.680  1.00  0.00           H  
ATOM   2095  HG  LEU A 136      70.680  74.110  78.510  1.00  0.00           H  
ATOM   2096 HD11 LEU A 136      72.940  74.530  77.510  1.00  0.00           H  
ATOM   2097 HD12 LEU A 136      72.270  72.890  77.100  1.00  0.00           H  
ATOM   2098 HD13 LEU A 136      73.530  73.120  78.410  1.00  0.00           H  
ATOM   2099 HD21 LEU A 136      72.030  71.810  80.100  1.00  0.00           H  
ATOM   2100 HD22 LEU A 136      71.030  71.540  78.650  1.00  0.00           H  
ATOM   2101 HD23 LEU A 136      70.330  72.330  80.170  1.00  0.00           H  
ATOM   2102  N   ILE A 137      72.070  76.930  82.400  1.00  0.00           N  
ATOM   2103  CA  ILE A 137      72.700  77.740  83.390  1.00  0.00           C  
ATOM   2104  C   ILE A 137      72.150  77.600  84.790  1.00  0.00           C  
ATOM   2105  O   ILE A 137      72.930  77.880  85.700  1.00  0.00           O  
ATOM   2106  CB  ILE A 137      72.840  79.170  83.090  1.00  0.00           C  
ATOM   2107  CG1 ILE A 137      71.560  79.970  82.870  1.00  0.00           C  
ATOM   2108  CG2 ILE A 137      73.680  79.370  81.870  1.00  0.00           C  
ATOM   2109  CD  ILE A 137      71.670  81.520  83.110  1.00  0.00           C  
ATOM   2110  HN  ILE A 137      71.640  77.480  81.680  1.00  0.00           H  
ATOM   2111  HA  ILE A 137      73.670  77.270  83.510  1.00  0.00           H  
ATOM   2112  HB  ILE A 137      73.320  79.700  83.940  1.00  0.00           H  
ATOM   2113 HG11 ILE A 137      70.760  79.650  83.580  1.00  0.00           H  
ATOM   2114 HG12 ILE A 137      71.120  79.820  81.860  1.00  0.00           H  
ATOM   2115 HG21 ILE A 137      74.070  80.410  81.820  1.00  0.00           H  
ATOM   2116 HG22 ILE A 137      72.950  79.130  81.080  1.00  0.00           H  
ATOM   2117 HG23 ILE A 137      74.540  78.680  81.730  1.00  0.00           H  
ATOM   2118  HD1 ILE A 137      72.440  81.860  82.390  1.00  0.00           H  
ATOM   2119  HD2 ILE A 137      72.080  81.680  84.130  1.00  0.00           H  
ATOM   2120  HD3 ILE A 137      70.720  82.100  82.980  1.00  0.00           H  
ATOM   2121  N   THR A 138      70.920  77.080  84.970  1.00  0.00           N  
ATOM   2122  CA  THR A 138      70.430  76.770  86.300  1.00  0.00           C  
ATOM   2123  C   THR A 138      71.180  75.790  87.120  1.00  0.00           C  
ATOM   2124  O   THR A 138      71.260  75.900  88.360  1.00  0.00           O  
ATOM   2125  CB  THR A 138      68.920  76.490  86.360  1.00  0.00           C  
ATOM   2126  CG2 THR A 138      68.310  77.470  85.380  1.00  0.00           C  
ATOM   2127  OG1 THR A 138      68.570  75.190  86.020  1.00  0.00           O  
ATOM   2128  HN  THR A 138      70.470  76.630  84.210  1.00  0.00           H  
ATOM   2129  HA  THR A 138      70.560  77.670  86.880  1.00  0.00           H  
ATOM   2130  HB  THR A 138      68.510  76.690  87.370  1.00  0.00           H  
ATOM   2131  HG1 THR A 138      69.120  75.070  85.240  1.00  0.00           H  
ATOM   2132 HG21 THR A 138      67.230  77.590  85.590  1.00  0.00           H  
ATOM   2133 HG22 THR A 138      68.460  77.290  84.290  1.00  0.00           H  
ATOM   2134 HG23 THR A 138      68.630  78.520  85.550  1.00  0.00           H  
ATOM   2135  N   ALA A 139      71.790  74.790  86.530  1.00  0.00           N  
ATOM   2136  CA  ALA A 139      72.690  73.910  87.210  1.00  0.00           C  
ATOM   2137  C   ALA A 139      73.920  74.490  87.810  1.00  0.00           C  
ATOM   2138  O   ALA A 139      74.170  74.240  89.000  1.00  0.00           O  
ATOM   2139  CB  ALA A 139      72.820  72.640  86.330  1.00  0.00           C  
ATOM   2140  HN  ALA A 139      71.610  74.520  85.580  1.00  0.00           H  
ATOM   2141  HA  ALA A 139      72.250  73.680  88.170  1.00  0.00           H  
ATOM   2142  HB1 ALA A 139      73.400  72.910  85.420  1.00  0.00           H  
ATOM   2143  HB2 ALA A 139      71.870  72.150  86.010  1.00  0.00           H  
ATOM   2144  HB3 ALA A 139      73.280  71.840  86.960  1.00  0.00           H  
ATOM   2145  N   PRO A 140      74.740  75.320  87.220  1.00  0.00           N  
ATOM   2146  CA  PRO A 140      75.800  75.980  88.000  1.00  0.00           C  
ATOM   2147  C   PRO A 140      75.310  77.040  89.090  1.00  0.00           C  
ATOM   2148  O   PRO A 140      75.930  77.010  90.160  1.00  0.00           O  
ATOM   2149  CB  PRO A 140      76.800  76.520  86.900  1.00  0.00           C  
ATOM   2150  CG  PRO A 140      76.190  76.410  85.490  1.00  0.00           C  
ATOM   2151  CD  PRO A 140      75.030  75.320  85.760  1.00  0.00           C  
ATOM   2152  HA  PRO A 140      76.220  75.180  88.580  1.00  0.00           H  
ATOM   2153  HB1 PRO A 140      77.760  75.970  86.860  1.00  0.00           H  
ATOM   2154  HB2 PRO A 140      77.010  77.580  87.160  1.00  0.00           H  
ATOM   2155  HG1 PRO A 140      75.620  77.340  85.280  1.00  0.00           H  
ATOM   2156  HG2 PRO A 140      76.860  76.300  84.600  1.00  0.00           H  
ATOM   2157  HD1 PRO A 140      74.100  75.500  85.180  1.00  0.00           H  
ATOM   2158  HD2 PRO A 140      75.360  74.280  85.550  1.00  0.00           H  
ATOM   2159  N   ILE A 141      74.260  77.800  88.760  1.00  0.00           N  
ATOM   2160  CA  ILE A 141      73.590  78.620  89.640  1.00  0.00           C  
ATOM   2161  C   ILE A 141      72.990  77.980  90.870  1.00  0.00           C  
ATOM   2162  O   ILE A 141      73.260  78.450  91.960  1.00  0.00           O  
ATOM   2163  CB  ILE A 141      72.580  79.540  88.860  1.00  0.00           C  
ATOM   2164  CG1 ILE A 141      73.250  80.550  87.820  1.00  0.00           C  
ATOM   2165  CG2 ILE A 141      71.740  80.370  89.820  1.00  0.00           C  
ATOM   2166  CD  ILE A 141      72.250  81.240  86.870  1.00  0.00           C  
ATOM   2167  HN  ILE A 141      73.820  77.620  87.890  1.00  0.00           H  
ATOM   2168  HA  ILE A 141      74.300  79.380  89.930  1.00  0.00           H  
ATOM   2169  HB  ILE A 141      71.890  78.890  88.270  1.00  0.00           H  
ATOM   2170 HG11 ILE A 141      73.810  79.880  87.120  1.00  0.00           H  
ATOM   2171 HG12 ILE A 141      73.870  81.350  88.280  1.00  0.00           H  
ATOM   2172 HG21 ILE A 141      71.120  81.050  89.210  1.00  0.00           H  
ATOM   2173 HG22 ILE A 141      72.350  81.110  90.390  1.00  0.00           H  
ATOM   2174 HG23 ILE A 141      71.120  79.770  90.520  1.00  0.00           H  
ATOM   2175  HD1 ILE A 141      71.490  81.870  87.380  1.00  0.00           H  
ATOM   2176  HD2 ILE A 141      71.590  80.530  86.330  1.00  0.00           H  
ATOM   2177  HD3 ILE A 141      72.730  81.870  86.090  1.00  0.00           H  
ATOM   2178  N   MET A 142      72.320  76.890  90.860  1.00  0.00           N  
ATOM   2179  CA  MET A 142      72.010  76.040  92.000  1.00  0.00           C  
ATOM   2180  C   MET A 142      73.220  75.580  92.760  1.00  0.00           C  
ATOM   2181  O   MET A 142      73.360  75.700  93.990  1.00  0.00           O  
ATOM   2182  CB  MET A 142      71.160  74.760  91.530  1.00  0.00           C  
ATOM   2183  CG  MET A 142      69.630  75.040  91.400  1.00  0.00           C  
ATOM   2184  SD  MET A 142      68.800  75.520  92.890  1.00  0.00           S  
ATOM   2185  CE  MET A 142      67.140  75.420  92.050  1.00  0.00           C  
ATOM   2186  HN  MET A 142      71.960  76.620  89.970  1.00  0.00           H  
ATOM   2187  HA  MET A 142      71.400  76.520  92.750  1.00  0.00           H  
ATOM   2188  HB1 MET A 142      71.190  73.880  92.190  1.00  0.00           H  
ATOM   2189  HB2 MET A 142      71.520  74.400  90.540  1.00  0.00           H  
ATOM   2190  HG1 MET A 142      69.150  74.080  91.100  1.00  0.00           H  
ATOM   2191  HG2 MET A 142      69.480  75.840  90.640  1.00  0.00           H  
ATOM   2192  HE1 MET A 142      67.120  75.950  91.070  1.00  0.00           H  
ATOM   2193  HE2 MET A 142      66.360  75.890  92.690  1.00  0.00           H  
ATOM   2194  HE3 MET A 142      66.870  74.370  91.810  1.00  0.00           H  
ATOM   2195  N   SER A 143      74.280  75.140  92.010  1.00  0.00           N  
ATOM   2196  CA  SER A 143      75.350  74.460  92.690  1.00  0.00           C  
ATOM   2197  C   SER A 143      76.350  75.290  93.410  1.00  0.00           C  
ATOM   2198  O   SER A 143      76.540  75.160  94.590  1.00  0.00           O  
ATOM   2199  CB  SER A 143      76.170  73.500  91.740  1.00  0.00           C  
ATOM   2200  OG  SER A 143      75.340  72.680  90.850  1.00  0.00           O  
ATOM   2201  HN  SER A 143      74.220  75.160  91.010  1.00  0.00           H  
ATOM   2202  HA  SER A 143      74.830  73.830  93.400  1.00  0.00           H  
ATOM   2203  HB1 SER A 143      76.780  72.860  92.400  1.00  0.00           H  
ATOM   2204  HB2 SER A 143      76.820  74.110  91.080  1.00  0.00           H  
ATOM   2205  HG1 SER A 143      74.850  73.280  90.280  1.00  0.00           H  
ATOM   2206  N   ILE A 144      76.910  76.290  92.710  1.00  0.00           N  
ATOM   2207  CA  ILE A 144      77.750  77.350  93.340  1.00  0.00           C  
ATOM   2208  C   ILE A 144      76.990  78.410  94.190  1.00  0.00           C  
ATOM   2209  O   ILE A 144      77.660  78.970  95.120  1.00  0.00           O  
ATOM   2210  CB  ILE A 144      78.570  78.000  92.270  1.00  0.00           C  
ATOM   2211  CG1 ILE A 144      79.320  76.970  91.350  1.00  0.00           C  
ATOM   2212  CG2 ILE A 144      79.730  78.810  92.990  1.00  0.00           C  
ATOM   2213  CD  ILE A 144      80.240  75.920  92.030  1.00  0.00           C  
ATOM   2214  HN  ILE A 144      76.690  76.530  91.770  1.00  0.00           H  
ATOM   2215  HA  ILE A 144      78.330  76.850  94.100  1.00  0.00           H  
ATOM   2216  HB  ILE A 144      77.940  78.570  91.550  1.00  0.00           H  
ATOM   2217 HG11 ILE A 144      79.800  77.370  90.440  1.00  0.00           H  
ATOM   2218 HG12 ILE A 144      78.430  76.440  90.920  1.00  0.00           H  
ATOM   2219 HG21 ILE A 144      80.400  79.340  92.290  1.00  0.00           H  
ATOM   2220 HG22 ILE A 144      80.330  78.130  93.630  1.00  0.00           H  
ATOM   2221 HG23 ILE A 144      79.320  79.540  93.720  1.00  0.00           H  
ATOM   2222  HD1 ILE A 144      81.260  76.280  92.310  1.00  0.00           H  
ATOM   2223  HD2 ILE A 144      80.260  75.060  91.320  1.00  0.00           H  
ATOM   2224  HD3 ILE A 144      79.720  75.600  92.960  1.00  0.00           H  
ATOM   2225  N   GLY A 145      75.740  78.700  93.880  1.00  0.00           N  
ATOM   2226  CA  GLY A 145      74.820  79.500  94.630  1.00  0.00           C  
ATOM   2227  C   GLY A 145      74.500  78.930  95.990  1.00  0.00           C  
ATOM   2228  O   GLY A 145      74.240  79.590  96.980  1.00  0.00           O  
ATOM   2229  HN  GLY A 145      75.350  78.270  93.070  1.00  0.00           H  
ATOM   2230  HA1 GLY A 145      73.850  79.550  94.160  1.00  0.00           H  
ATOM   2231  HA2 GLY A 145      75.290  80.460  94.820  1.00  0.00           H  
ATOM   2232  N   GLY A 146      74.590  77.600  96.100  1.00  0.00           N  
ATOM   2233  CA  GLY A 146      74.270  76.780  97.230  1.00  0.00           C  
ATOM   2234  C   GLY A 146      75.480  76.600  98.110  1.00  0.00           C  
ATOM   2235  O   GLY A 146      75.290  76.280  99.230  1.00  0.00           O  
ATOM   2236  HN  GLY A 146      74.850  77.090  95.280  1.00  0.00           H  
ATOM   2237  HA1 GLY A 146      74.050  75.830  96.770  1.00  0.00           H  
ATOM   2238  HA2 GLY A 146      73.450  77.110  97.850  1.00  0.00           H  
ATOM   2239  N   ILE A 147      76.680  76.890  97.560  1.00  0.00           N  
ATOM   2240  CA  ILE A 147      77.850  77.220  98.320  1.00  0.00           C  
ATOM   2241  C   ILE A 147      77.740  78.530  99.060  1.00  0.00           C  
ATOM   2242  O   ILE A 147      77.930  78.670 100.260  1.00  0.00           O  
ATOM   2243  CB  ILE A 147      79.240  77.170  97.470  1.00  0.00           C  
ATOM   2244  CG1 ILE A 147      79.540  75.800  96.890  1.00  0.00           C  
ATOM   2245  CG2 ILE A 147      80.390  77.480  98.420  1.00  0.00           C  
ATOM   2246  CD  ILE A 147      80.780  75.770  95.950  1.00  0.00           C  
ATOM   2247  HN  ILE A 147      76.770  76.920  96.570  1.00  0.00           H  
ATOM   2248  HA  ILE A 147      77.900  76.420  99.040  1.00  0.00           H  
ATOM   2249  HB  ILE A 147      79.130  77.930  96.660  1.00  0.00           H  
ATOM   2250 HG11 ILE A 147      78.760  75.470  96.180  1.00  0.00           H  
ATOM   2251 HG12 ILE A 147      79.640  75.090  97.730  1.00  0.00           H  
ATOM   2252 HG21 ILE A 147      80.330  76.800  99.290  1.00  0.00           H  
ATOM   2253 HG22 ILE A 147      80.160  78.510  98.780  1.00  0.00           H  
ATOM   2254 HG23 ILE A 147      81.350  77.370  97.870  1.00  0.00           H  
ATOM   2255  HD1 ILE A 147      81.770  75.770  96.460  1.00  0.00           H  
ATOM   2256  HD2 ILE A 147      80.630  76.600  95.230  1.00  0.00           H  
ATOM   2257  HD3 ILE A 147      80.760  74.760  95.490  1.00  0.00           H  
ATOM   2258  N   PHE A 148      77.290  79.630  98.360  1.00  0.00           N  
ATOM   2259  CA  PHE A 148      76.860  80.880  98.860  1.00  0.00           C  
ATOM   2260  C   PHE A 148      75.690  80.890  99.910  1.00  0.00           C  
ATOM   2261  O   PHE A 148      75.800  81.550 100.940  1.00  0.00           O  
ATOM   2262  CB  PHE A 148      76.530  81.850  97.650  1.00  0.00           C  
ATOM   2263  CG  PHE A 148      77.810  82.260  96.920  1.00  0.00           C  
ATOM   2264  CD1 PHE A 148      78.820  82.900  97.610  1.00  0.00           C  
ATOM   2265  CD2 PHE A 148      77.950  81.950  95.530  1.00  0.00           C  
ATOM   2266  CE1 PHE A 148      79.930  83.280  96.880  1.00  0.00           C  
ATOM   2267  CE2 PHE A 148      79.130  82.210  94.860  1.00  0.00           C  
ATOM   2268  CZ  PHE A 148      80.080  82.930  95.550  1.00  0.00           C  
ATOM   2269  HN  PHE A 148      77.190  79.560  97.370  1.00  0.00           H  
ATOM   2270  HA  PHE A 148      77.710  81.290  99.370  1.00  0.00           H  
ATOM   2271  HB1 PHE A 148      76.100  82.810  97.990  1.00  0.00           H  
ATOM   2272  HB2 PHE A 148      75.880  81.330  96.910  1.00  0.00           H  
ATOM   2273  HD1 PHE A 148      78.790  83.070  98.680  1.00  0.00           H  
ATOM   2274  HD2 PHE A 148      77.200  81.370  95.010  1.00  0.00           H  
ATOM   2275  HE1 PHE A 148      80.720  83.810  97.410  1.00  0.00           H  
ATOM   2276  HE2 PHE A 148      79.250  81.980  93.810  1.00  0.00           H  
ATOM   2277  HZ  PHE A 148      80.930  83.190  94.930  1.00  0.00           H  
ATOM   2278  N   MET A 149      74.600  80.130  99.720  1.00  0.00           N  
ATOM   2279  CA  MET A 149      73.600  79.820 100.810  1.00  0.00           C  
ATOM   2280  C   MET A 149      74.120  78.920 101.940  1.00  0.00           C  
ATOM   2281  O   MET A 149      73.900  79.170 103.130  1.00  0.00           O  
ATOM   2282  CB  MET A 149      72.370  79.120 100.170  1.00  0.00           C  
ATOM   2283  CG  MET A 149      71.530  80.130  99.370  1.00  0.00           C  
ATOM   2284  SD  MET A 149      71.080  81.640 100.160  1.00  0.00           S  
ATOM   2285  CE  MET A 149      69.270  81.490 100.080  1.00  0.00           C  
ATOM   2286  HN  MET A 149      74.430  79.700  98.840  1.00  0.00           H  
ATOM   2287  HA  MET A 149      73.290  80.780 101.180  1.00  0.00           H  
ATOM   2288  HB1 MET A 149      71.760  78.680 100.990  1.00  0.00           H  
ATOM   2289  HB2 MET A 149      72.740  78.260  99.570  1.00  0.00           H  
ATOM   2290  HG1 MET A 149      70.600  79.570  99.120  1.00  0.00           H  
ATOM   2291  HG2 MET A 149      72.090  80.450  98.460  1.00  0.00           H  
ATOM   2292  HE1 MET A 149      68.830  82.500 100.210  1.00  0.00           H  
ATOM   2293  HE2 MET A 149      68.660  80.770 100.670  1.00  0.00           H  
ATOM   2294  HE3 MET A 149      69.130  81.280  99.000  1.00  0.00           H  
ATOM   2295  N   ALA A 150      75.020  77.980 101.670  1.00  0.00           N  
ATOM   2296  CA  ALA A 150      75.640  77.200 102.680  1.00  0.00           C  
ATOM   2297  C   ALA A 150      76.650  78.000 103.580  1.00  0.00           C  
ATOM   2298  O   ALA A 150      76.660  77.830 104.790  1.00  0.00           O  
ATOM   2299  CB  ALA A 150      76.360  76.030 102.030  1.00  0.00           C  
ATOM   2300  HN  ALA A 150      75.200  77.710 100.730  1.00  0.00           H  
ATOM   2301  HA  ALA A 150      74.960  76.750 103.390  1.00  0.00           H  
ATOM   2302  HB1 ALA A 150      75.640  75.190 101.890  1.00  0.00           H  
ATOM   2303  HB2 ALA A 150      77.250  75.710 102.600  1.00  0.00           H  
ATOM   2304  HB3 ALA A 150      76.850  76.330 101.080  1.00  0.00           H  
ATOM   2305  N   LEU A 151      77.410  79.010 103.130  1.00  0.00           N  
ATOM   2306  CA  LEU A 151      78.170  79.930 103.860  1.00  0.00           C  
ATOM   2307  C   LEU A 151      77.410  80.810 104.880  1.00  0.00           C  
ATOM   2308  O   LEU A 151      78.010  81.250 105.810  1.00  0.00           O  
ATOM   2309  CB  LEU A 151      79.130  80.590 102.950  1.00  0.00           C  
ATOM   2310  CG  LEU A 151      80.390  79.890 102.280  1.00  0.00           C  
ATOM   2311  CD1 LEU A 151      81.110  80.850 101.310  1.00  0.00           C  
ATOM   2312  CD2 LEU A 151      81.360  79.260 103.240  1.00  0.00           C  
ATOM   2313  HN  LEU A 151      77.360  79.200 102.160  1.00  0.00           H  
ATOM   2314  HA  LEU A 151      78.790  79.320 104.500  1.00  0.00           H  
ATOM   2315  HB1 LEU A 151      79.660  81.410 103.460  1.00  0.00           H  
ATOM   2316  HB2 LEU A 151      78.620  81.080 102.090  1.00  0.00           H  
ATOM   2317  HG  LEU A 151      79.940  79.160 101.580  1.00  0.00           H  
ATOM   2318 HD11 LEU A 151      80.480  81.480 100.650  1.00  0.00           H  
ATOM   2319 HD12 LEU A 151      81.900  80.410 100.670  1.00  0.00           H  
ATOM   2320 HD13 LEU A 151      81.580  81.600 101.980  1.00  0.00           H  
ATOM   2321 HD21 LEU A 151      81.700  79.880 104.100  1.00  0.00           H  
ATOM   2322 HD22 LEU A 151      82.210  78.900 102.620  1.00  0.00           H  
ATOM   2323 HD23 LEU A 151      80.930  78.320 103.640  1.00  0.00           H  
ATOM   2324  N   HSD A 152      76.080  81.040 104.730  1.00  0.00           N  
ATOM   2325  CA  HSD A 152      75.320  81.550 105.790  1.00  0.00           C  
ATOM   2326  C   HSD A 152      74.520  80.470 106.600  1.00  0.00           C  
ATOM   2327  O   HSD A 152      74.060  80.780 107.740  1.00  0.00           O  
ATOM   2328  CB  HSD A 152      74.380  82.660 105.300  1.00  0.00           C  
ATOM   2329  CG  HSD A 152      72.910  82.280 105.130  1.00  0.00           C  
ATOM   2330  CD2 HSD A 152      71.840  82.770 105.840  1.00  0.00           C  
ATOM   2331  ND1 HSD A 152      72.420  81.340 104.210  1.00  0.00           N  
ATOM   2332  CE1 HSD A 152      71.070  81.390 104.350  1.00  0.00           C  
ATOM   2333  NE2 HSD A 152      70.650  82.220 105.330  1.00  0.00           N  
ATOM   2334  HN  HSD A 152      75.600  80.640 103.960  1.00  0.00           H  
ATOM   2335  HA  HSD A 152      75.970  82.070 106.460  1.00  0.00           H  
ATOM   2336  HB1 HSD A 152      74.880  83.080 104.400  1.00  0.00           H  
ATOM   2337  HB2 HSD A 152      74.300  83.470 106.050  1.00  0.00           H  
ATOM   2338  HD1 HSD A 152      72.980  80.700 103.670  1.00  0.00           H  
ATOM   2339  HD2 HSD A 152      71.820  83.480 106.660  1.00  0.00           H  
ATOM   2340  HE1 HSD A 152      70.350  80.780 103.810  1.00  0.00           H  
ATOM   2341  N   GLN A 153      74.450  79.230 106.190  1.00  0.00           N  
ATOM   2342  CA  GLN A 153      73.830  78.160 106.990  1.00  0.00           C  
ATOM   2343  C   GLN A 153      74.760  77.710 108.090  1.00  0.00           C  
ATOM   2344  O   GLN A 153      74.370  77.430 109.180  1.00  0.00           O  
ATOM   2345  CB  GLN A 153      73.580  76.970 105.980  1.00  0.00           C  
ATOM   2346  CG  GLN A 153      72.600  75.880 106.570  1.00  0.00           C  
ATOM   2347  CD  GLN A 153      71.330  76.470 107.160  1.00  0.00           C  
ATOM   2348  NE2 GLN A 153      70.590  77.170 106.310  1.00  0.00           N  
ATOM   2349  OE1 GLN A 153      71.050  76.240 108.350  1.00  0.00           O  
ATOM   2350  HN  GLN A 153      74.940  78.930 105.380  1.00  0.00           H  
ATOM   2351  HA  GLN A 153      72.870  78.520 107.330  1.00  0.00           H  
ATOM   2352  HB1 GLN A 153      74.460  76.560 105.440  1.00  0.00           H  
ATOM   2353  HB2 GLN A 153      73.030  77.450 105.150  1.00  0.00           H  
ATOM   2354  HG1 GLN A 153      73.160  75.380 107.390  1.00  0.00           H  
ATOM   2355  HG2 GLN A 153      72.240  75.220 105.750  1.00  0.00           H  
ATOM   2356 HE21 GLN A 153      70.690  77.040 105.320  1.00  0.00           H  
ATOM   2357 HE22 GLN A 153      69.990  77.860 106.690  1.00  0.00           H  
ATOM   2358  N   ASP A 154      76.080  77.820 107.830  1.00  0.00           N  
ATOM   2359  CA  ASP A 154      77.150  77.610 108.780  1.00  0.00           C  
ATOM   2360  C   ASP A 154      78.410  77.460 107.860  1.00  0.00           C  
ATOM   2361  O   ASP A 154      78.580  76.490 107.100  1.00  0.00           O  
ATOM   2362  CB  ASP A 154      77.050  76.280 109.690  1.00  0.00           C  
ATOM   2363  CG  ASP A 154      78.220  76.120 110.610  1.00  0.00           C  
ATOM   2364  OD1 ASP A 154      78.400  76.990 111.530  1.00  0.00           O  
ATOM   2365  OD2 ASP A 154      78.990  75.140 110.390  1.00  0.00           O1-
ATOM   2366  HN  ASP A 154      76.380  78.110 106.920  1.00  0.00           H  
ATOM   2367  HA  ASP A 154      77.340  78.510 109.340  1.00  0.00           H  
ATOM   2368  HB1 ASP A 154      77.010  75.320 109.130  1.00  0.00           H  
ATOM   2369  HB2 ASP A 154      76.140  76.270 110.330  1.00  0.00           H  
ATOM   2370  N   ALA A 155      79.370  78.390 107.930  1.00  0.00           N  
ATOM   2371  CA  ALA A 155      80.630  78.360 107.160  1.00  0.00           C  
ATOM   2372  C   ALA A 155      81.520  77.200 107.540  1.00  0.00           C  
ATOM   2373  O   ALA A 155      82.180  76.540 106.740  1.00  0.00           O  
ATOM   2374  CB  ALA A 155      81.320  79.660 107.430  1.00  0.00           C  
ATOM   2375  HN  ALA A 155      79.170  79.130 108.560  1.00  0.00           H  
ATOM   2376  HA  ALA A 155      80.270  78.300 106.140  1.00  0.00           H  
ATOM   2377  HB1 ALA A 155      80.910  80.560 106.920  1.00  0.00           H  
ATOM   2378  HB2 ALA A 155      82.420  79.580 107.350  1.00  0.00           H  
ATOM   2379  HB3 ALA A 155      81.090  79.890 108.500  1.00  0.00           H  
ATOM   2380  N   GLY A 156      81.540  76.940 108.870  1.00  0.00           N  
ATOM   2381  CA  GLY A 156      82.310  75.940 109.580  1.00  0.00           C  
ATOM   2382  C   GLY A 156      82.200  74.520 109.030  1.00  0.00           C  
ATOM   2383  O   GLY A 156      83.180  73.770 109.010  1.00  0.00           O  
ATOM   2384  HN  GLY A 156      80.900  77.460 109.420  1.00  0.00           H  
ATOM   2385  HA1 GLY A 156      81.940  75.860 110.600  1.00  0.00           H  
ATOM   2386  HA2 GLY A 156      83.320  76.300 109.420  1.00  0.00           H  
ATOM   2387  N   LEU A 157      81.010  74.130 108.570  1.00  0.00           N  
ATOM   2388  CA  LEU A 157      80.750  72.860 108.000  1.00  0.00           C  
ATOM   2389  C   LEU A 157      80.940  72.940 106.450  1.00  0.00           C  
ATOM   2390  O   LEU A 157      81.040  71.910 105.790  1.00  0.00           O  
ATOM   2391  CB  LEU A 157      79.330  72.380 108.380  1.00  0.00           C  
ATOM   2392  CG  LEU A 157      78.930  70.930 107.830  1.00  0.00           C  
ATOM   2393  CD1 LEU A 157      79.980  69.900 108.250  1.00  0.00           C  
ATOM   2394  CD2 LEU A 157      77.520  70.430 108.270  1.00  0.00           C  
ATOM   2395  HN  LEU A 157      80.190  74.680 108.680  1.00  0.00           H  
ATOM   2396  HA  LEU A 157      81.560  72.210 108.290  1.00  0.00           H  
ATOM   2397  HB1 LEU A 157      78.570  73.030 107.900  1.00  0.00           H  
ATOM   2398  HB2 LEU A 157      79.120  72.380 109.470  1.00  0.00           H  
ATOM   2399  HG  LEU A 157      78.940  70.990 106.720  1.00  0.00           H  
ATOM   2400 HD11 LEU A 157      80.060  70.000 109.350  1.00  0.00           H  
ATOM   2401 HD12 LEU A 157      80.900  70.160 107.680  1.00  0.00           H  
ATOM   2402 HD13 LEU A 157      79.510  68.910 108.060  1.00  0.00           H  
ATOM   2403 HD21 LEU A 157      77.290  70.670 109.330  1.00  0.00           H  
ATOM   2404 HD22 LEU A 157      77.450  69.320 108.180  1.00  0.00           H  
ATOM   2405 HD23 LEU A 157      76.640  70.780 107.680  1.00  0.00           H  
ATOM   2406  N   SER A 158      80.960  74.110 105.860  1.00  0.00           N  
ATOM   2407  CA  SER A 158      80.890  74.310 104.420  1.00  0.00           C  
ATOM   2408  C   SER A 158      82.160  74.210 103.620  1.00  0.00           C  
ATOM   2409  O   SER A 158      82.270  74.390 102.380  1.00  0.00           O  
ATOM   2410  CB  SER A 158      80.130  75.630 104.120  1.00  0.00           C  
ATOM   2411  OG  SER A 158      78.730  75.550 104.450  1.00  0.00           O  
ATOM   2412  HN  SER A 158      81.020  74.930 106.430  1.00  0.00           H  
ATOM   2413  HA  SER A 158      80.360  73.470 103.980  1.00  0.00           H  
ATOM   2414  HB1 SER A 158      80.200  75.990 103.070  1.00  0.00           H  
ATOM   2415  HB2 SER A 158      80.460  76.500 104.710  1.00  0.00           H  
ATOM   2416  HG1 SER A 158      78.640  75.550 105.410  1.00  0.00           H  
ATOM   2417  N   TRP A 159      83.220  73.700 104.340  1.00  0.00           N  
ATOM   2418  CA  TRP A 159      84.370  73.050 103.690  1.00  0.00           C  
ATOM   2419  C   TRP A 159      83.940  71.780 102.990  1.00  0.00           C  
ATOM   2420  O   TRP A 159      84.420  71.660 101.850  1.00  0.00           O  
ATOM   2421  CB  TRP A 159      85.490  72.740 104.760  1.00  0.00           C  
ATOM   2422  CG  TRP A 159      85.240  71.650 105.670  1.00  0.00           C  
ATOM   2423  CD1 TRP A 159      84.720  71.820 106.950  1.00  0.00           C  
ATOM   2424  CD2 TRP A 159      85.350  70.220 105.510  1.00  0.00           C  
ATOM   2425  CE2 TRP A 159      84.770  69.660 106.650  1.00  0.00           C  
ATOM   2426  CE3 TRP A 159      85.840  69.380 104.500  1.00  0.00           C  
ATOM   2427  NE1 TRP A 159      84.380  70.610 107.480  1.00  0.00           N  
ATOM   2428  CZ2 TRP A 159      84.680  68.310 106.850  1.00  0.00           C  
ATOM   2429  CZ3 TRP A 159      85.710  68.010 104.610  1.00  0.00           C  
ATOM   2430  CH2 TRP A 159      85.190  67.460 105.810  1.00  0.00           C  
ATOM   2431  HN  TRP A 159      83.190  73.650 105.340  1.00  0.00           H  
ATOM   2432  HA  TRP A 159      84.730  73.630 102.850  1.00  0.00           H  
ATOM   2433  HB1 TRP A 159      85.900  73.660 105.210  1.00  0.00           H  
ATOM   2434  HB2 TRP A 159      86.280  72.410 104.040  1.00  0.00           H  
ATOM   2435  HD1 TRP A 159      84.800  72.810 107.380  1.00  0.00           H  
ATOM   2436  HE1 TRP A 159      83.790  70.450 108.240  1.00  0.00           H  
ATOM   2437  HE3 TRP A 159      86.270  69.880 103.640  1.00  0.00           H  
ATOM   2438  HZ2 TRP A 159      84.280  68.060 107.820  1.00  0.00           H  
ATOM   2439  HZ3 TRP A 159      86.160  67.390 103.850  1.00  0.00           H  
ATOM   2440  HH2 TRP A 159      85.270  66.390 105.960  1.00  0.00           H  
ATOM   2441  N   LEU A 160      83.020  70.970 103.550  1.00  0.00           N  
ATOM   2442  CA  LEU A 160      82.460  69.790 102.940  1.00  0.00           C  
ATOM   2443  C   LEU A 160      81.790  70.000 101.570  1.00  0.00           C  
ATOM   2444  O   LEU A 160      81.960  69.250 100.610  1.00  0.00           O  
ATOM   2445  CB  LEU A 160      81.500  69.180 103.970  1.00  0.00           C  
ATOM   2446  CG  LEU A 160      80.890  67.780 103.640  1.00  0.00           C  
ATOM   2447  CD1 LEU A 160      82.050  66.790 103.600  1.00  0.00           C  
ATOM   2448  CD2 LEU A 160      79.860  67.480 104.740  1.00  0.00           C  
ATOM   2449  HN  LEU A 160      82.620  71.020 104.460  1.00  0.00           H  
ATOM   2450  HA  LEU A 160      83.300  69.130 102.800  1.00  0.00           H  
ATOM   2451  HB1 LEU A 160      80.640  69.860 104.140  1.00  0.00           H  
ATOM   2452  HB2 LEU A 160      81.990  69.000 104.960  1.00  0.00           H  
ATOM   2453  HG  LEU A 160      80.560  67.810 102.580  1.00  0.00           H  
ATOM   2454 HD11 LEU A 160      81.710  65.740 103.620  1.00  0.00           H  
ATOM   2455 HD12 LEU A 160      82.670  66.900 104.510  1.00  0.00           H  
ATOM   2456 HD13 LEU A 160      82.780  66.910 102.770  1.00  0.00           H  
ATOM   2457 HD21 LEU A 160      78.930  68.070 104.620  1.00  0.00           H  
ATOM   2458 HD22 LEU A 160      80.170  67.670 105.790  1.00  0.00           H  
ATOM   2459 HD23 LEU A 160      79.560  66.410 104.700  1.00  0.00           H  
ATOM   2460  N   LEU A 161      81.010  71.090 101.520  1.00  0.00           N  
ATOM   2461  CA  LEU A 161      80.530  71.650 100.160  1.00  0.00           C  
ATOM   2462  C   LEU A 161      81.630  72.230  99.170  1.00  0.00           C  
ATOM   2463  O   LEU A 161      81.530  72.060  97.960  1.00  0.00           O  
ATOM   2464  CB  LEU A 161      79.430  72.720 100.280  1.00  0.00           C  
ATOM   2465  CG  LEU A 161      78.080  72.220 100.820  1.00  0.00           C  
ATOM   2466  CD1 LEU A 161      77.770  72.560 102.290  1.00  0.00           C  
ATOM   2467  CD2 LEU A 161      76.910  72.750 100.010  1.00  0.00           C  
ATOM   2468  HN  LEU A 161      80.590  71.490 102.330  1.00  0.00           H  
ATOM   2469  HA  LEU A 161      80.070  70.800  99.670  1.00  0.00           H  
ATOM   2470  HB1 LEU A 161      79.190  73.110  99.270  1.00  0.00           H  
ATOM   2471  HB2 LEU A 161      79.890  73.550 100.870  1.00  0.00           H  
ATOM   2472  HG  LEU A 161      78.090  71.110 100.710  1.00  0.00           H  
ATOM   2473 HD11 LEU A 161      77.650  73.660 102.380  1.00  0.00           H  
ATOM   2474 HD12 LEU A 161      78.580  72.290 102.990  1.00  0.00           H  
ATOM   2475 HD13 LEU A 161      76.800  72.220 102.720  1.00  0.00           H  
ATOM   2476 HD21 LEU A 161      75.920  72.460 100.400  1.00  0.00           H  
ATOM   2477 HD22 LEU A 161      76.940  72.450  98.940  1.00  0.00           H  
ATOM   2478 HD23 LEU A 161      76.910  73.860 100.040  1.00  0.00           H  
ATOM   2479  N   LEU A 162      82.640  72.960  99.680  1.00  0.00           N  
ATOM   2480  CA  LEU A 162      83.760  73.320  98.780  1.00  0.00           C  
ATOM   2481  C   LEU A 162      84.580  72.220  98.240  1.00  0.00           C  
ATOM   2482  O   LEU A 162      85.250  72.310  97.210  1.00  0.00           O  
ATOM   2483  CB  LEU A 162      84.700  74.230  99.490  1.00  0.00           C  
ATOM   2484  CG  LEU A 162      84.320  75.790  99.420  1.00  0.00           C  
ATOM   2485  CD1 LEU A 162      85.340  76.480 100.310  1.00  0.00           C  
ATOM   2486  CD2 LEU A 162      84.370  76.210  97.960  1.00  0.00           C  
ATOM   2487  HN  LEU A 162      82.730  73.300 100.620  1.00  0.00           H  
ATOM   2488  HA  LEU A 162      83.300  73.840  97.950  1.00  0.00           H  
ATOM   2489  HB1 LEU A 162      85.730  74.260  99.080  1.00  0.00           H  
ATOM   2490  HB2 LEU A 162      84.800  73.990 100.570  1.00  0.00           H  
ATOM   2491  HG  LEU A 162      83.270  75.850  99.780  1.00  0.00           H  
ATOM   2492 HD11 LEU A 162      86.400  76.540  99.960  1.00  0.00           H  
ATOM   2493 HD12 LEU A 162      85.370  76.010 101.320  1.00  0.00           H  
ATOM   2494 HD13 LEU A 162      85.120  77.570 100.430  1.00  0.00           H  
ATOM   2495 HD21 LEU A 162      83.590  75.670  97.370  1.00  0.00           H  
ATOM   2496 HD22 LEU A 162      85.390  76.010  97.570  1.00  0.00           H  
ATOM   2497 HD23 LEU A 162      84.240  77.300  97.830  1.00  0.00           H  
ATOM   2498  N   VAL A 163      84.560  71.040  98.940  1.00  0.00           N  
ATOM   2499  CA  VAL A 163      85.090  69.780  98.370  1.00  0.00           C  
ATOM   2500  C   VAL A 163      84.110  68.970  97.510  1.00  0.00           C  
ATOM   2501  O   VAL A 163      84.480  68.520  96.450  1.00  0.00           O  
ATOM   2502  CB  VAL A 163      85.500  68.880  99.540  1.00  0.00           C  
ATOM   2503  CG1 VAL A 163      85.830  67.440  99.070  1.00  0.00           C  
ATOM   2504  CG2 VAL A 163      86.710  69.560 100.140  1.00  0.00           C  
ATOM   2505  HN  VAL A 163      84.040  70.870  99.770  1.00  0.00           H  
ATOM   2506  HA  VAL A 163      85.940  70.020  97.740  1.00  0.00           H  
ATOM   2507  HB  VAL A 163      84.680  68.780 100.270  1.00  0.00           H  
ATOM   2508 HG11 VAL A 163      86.330  66.930  99.920  1.00  0.00           H  
ATOM   2509 HG12 VAL A 163      86.520  67.540  98.200  1.00  0.00           H  
ATOM   2510 HG13 VAL A 163      84.850  66.960  98.880  1.00  0.00           H  
ATOM   2511 HG21 VAL A 163      86.990  68.830 100.920  1.00  0.00           H  
ATOM   2512 HG22 VAL A 163      86.600  70.580 100.560  1.00  0.00           H  
ATOM   2513 HG23 VAL A 163      87.490  69.610  99.350  1.00  0.00           H  
ATOM   2514  N   SER A 164      82.760  68.940  97.880  1.00  0.00           N  
ATOM   2515  CA  SER A 164      81.820  68.020  97.260  1.00  0.00           C  
ATOM   2516  C   SER A 164      81.400  68.640  95.940  1.00  0.00           C  
ATOM   2517  O   SER A 164      81.500  67.970  94.920  1.00  0.00           O  
ATOM   2518  CB  SER A 164      80.520  67.920  98.050  1.00  0.00           C  
ATOM   2519  OG  SER A 164      79.500  67.100  97.410  1.00  0.00           O  
ATOM   2520  HN  SER A 164      82.410  69.480  98.650  1.00  0.00           H  
ATOM   2521  HA  SER A 164      82.270  67.070  97.010  1.00  0.00           H  
ATOM   2522  HB1 SER A 164      80.150  68.930  98.330  1.00  0.00           H  
ATOM   2523  HB2 SER A 164      80.870  67.490  99.020  1.00  0.00           H  
ATOM   2524  HG1 SER A 164      79.590  66.240  97.830  1.00  0.00           H  
ATOM   2525  N   VAL A 165      81.000  69.900  95.870  1.00  0.00           N  
ATOM   2526  CA  VAL A 165      80.670  70.440  94.600  1.00  0.00           C  
ATOM   2527  C   VAL A 165      81.750  70.400  93.480  1.00  0.00           C  
ATOM   2528  O   VAL A 165      81.340  69.970  92.420  1.00  0.00           O  
ATOM   2529  CB  VAL A 165      79.980  71.760  94.590  1.00  0.00           C  
ATOM   2530  CG1 VAL A 165      80.090  72.550  93.240  1.00  0.00           C  
ATOM   2531  CG2 VAL A 165      78.590  71.720  95.130  1.00  0.00           C  
ATOM   2532  HN  VAL A 165      81.140  70.620  96.540  1.00  0.00           H  
ATOM   2533  HA  VAL A 165      79.920  69.780  94.190  1.00  0.00           H  
ATOM   2534  HB  VAL A 165      80.500  72.370  95.370  1.00  0.00           H  
ATOM   2535 HG11 VAL A 165      79.680  73.560  93.430  1.00  0.00           H  
ATOM   2536 HG12 VAL A 165      79.490  72.090  92.430  1.00  0.00           H  
ATOM   2537 HG13 VAL A 165      81.160  72.730  93.000  1.00  0.00           H  
ATOM   2538 HG21 VAL A 165      78.160  72.680  95.490  1.00  0.00           H  
ATOM   2539 HG22 VAL A 165      78.530  70.950  95.930  1.00  0.00           H  
ATOM   2540 HG23 VAL A 165      77.900  71.370  94.330  1.00  0.00           H  
ATOM   2541  N   PRO A 166      83.050  70.660  93.550  1.00  0.00           N  
ATOM   2542  CA  PRO A 166      83.930  70.580  92.380  1.00  0.00           C  
ATOM   2543  C   PRO A 166      84.100  69.100  92.000  1.00  0.00           C  
ATOM   2544  O   PRO A 166      84.320  68.850  90.830  1.00  0.00           O  
ATOM   2545  CB  PRO A 166      85.220  71.260  92.740  1.00  0.00           C  
ATOM   2546  CG  PRO A 166      84.990  71.910  94.130  1.00  0.00           C  
ATOM   2547  CD  PRO A 166      83.460  71.700  94.430  1.00  0.00           C  
ATOM   2548  HA  PRO A 166      83.400  71.050  91.570  1.00  0.00           H  
ATOM   2549  HB1 PRO A 166      85.480  72.150  92.130  1.00  0.00           H  
ATOM   2550  HB2 PRO A 166      86.110  70.600  92.740  1.00  0.00           H  
ATOM   2551  HG1 PRO A 166      85.660  71.500  94.910  1.00  0.00           H  
ATOM   2552  HG2 PRO A 166      85.030  73.020  94.100  1.00  0.00           H  
ATOM   2553  HD1 PRO A 166      83.450  71.410  95.510  1.00  0.00           H  
ATOM   2554  HD2 PRO A 166      82.890  72.630  94.230  1.00  0.00           H  
ATOM   2555  N   VAL A 167      83.980  68.160  92.940  1.00  0.00           N  
ATOM   2556  CA  VAL A 167      84.020  66.750  92.570  1.00  0.00           C  
ATOM   2557  C   VAL A 167      82.870  66.330  91.680  1.00  0.00           C  
ATOM   2558  O   VAL A 167      83.070  65.640  90.700  1.00  0.00           O  
ATOM   2559  CB  VAL A 167      84.010  65.960  93.920  1.00  0.00           C  
ATOM   2560  CG1 VAL A 167      83.700  64.510  93.720  1.00  0.00           C  
ATOM   2561  CG2 VAL A 167      85.420  66.160  94.510  1.00  0.00           C  
ATOM   2562  HN  VAL A 167      83.630  68.280  93.860  1.00  0.00           H  
ATOM   2563  HA  VAL A 167      84.900  66.510  91.990  1.00  0.00           H  
ATOM   2564  HB  VAL A 167      83.190  66.360  94.560  1.00  0.00           H  
ATOM   2565 HG11 VAL A 167      83.840  63.930  94.660  1.00  0.00           H  
ATOM   2566 HG12 VAL A 167      84.370  63.940  93.040  1.00  0.00           H  
ATOM   2567 HG13 VAL A 167      82.680  64.250  93.380  1.00  0.00           H  
ATOM   2568 HG21 VAL A 167      86.180  65.540  93.990  1.00  0.00           H  
ATOM   2569 HG22 VAL A 167      85.480  65.860  95.580  1.00  0.00           H  
ATOM   2570 HG23 VAL A 167      85.690  67.220  94.330  1.00  0.00           H  
ATOM   2571  N   LEU A 168      81.650  66.730  92.060  1.00  0.00           N  
ATOM   2572  CA  LEU A 168      80.440  66.530  91.250  1.00  0.00           C  
ATOM   2573  C   LEU A 168      80.580  66.920  89.760  1.00  0.00           C  
ATOM   2574  O   LEU A 168      80.240  66.160  88.800  1.00  0.00           O  
ATOM   2575  CB  LEU A 168      79.250  67.240  91.990  1.00  0.00           C  
ATOM   2576  CG  LEU A 168      77.840  67.440  91.340  1.00  0.00           C  
ATOM   2577  CD1 LEU A 168      77.060  66.200  91.500  1.00  0.00           C  
ATOM   2578  CD2 LEU A 168      77.300  68.530  92.270  1.00  0.00           C  
ATOM   2579  HN  LEU A 168      81.510  67.100  92.970  1.00  0.00           H  
ATOM   2580  HA  LEU A 168      80.220  65.480  91.330  1.00  0.00           H  
ATOM   2581  HB1 LEU A 168      79.660  68.190  92.390  1.00  0.00           H  
ATOM   2582  HB2 LEU A 168      79.070  66.760  92.980  1.00  0.00           H  
ATOM   2583  HG  LEU A 168      77.920  67.820  90.300  1.00  0.00           H  
ATOM   2584 HD11 LEU A 168      76.900  65.890  92.560  1.00  0.00           H  
ATOM   2585 HD12 LEU A 168      77.430  65.370  90.860  1.00  0.00           H  
ATOM   2586 HD13 LEU A 168      76.000  66.420  91.220  1.00  0.00           H  
ATOM   2587 HD21 LEU A 168      77.880  69.470  92.140  1.00  0.00           H  
ATOM   2588 HD22 LEU A 168      77.480  68.240  93.320  1.00  0.00           H  
ATOM   2589 HD23 LEU A 168      76.220  68.760  92.130  1.00  0.00           H  
ATOM   2590  N   GLY A 169      81.080  68.200  89.520  1.00  0.00           N  
ATOM   2591  CA  GLY A 169      81.300  68.750  88.190  1.00  0.00           C  
ATOM   2592  C   GLY A 169      82.380  67.980  87.420  1.00  0.00           C  
ATOM   2593  O   GLY A 169      82.240  67.610  86.270  1.00  0.00           O  
ATOM   2594  HN  GLY A 169      81.210  68.780  90.330  1.00  0.00           H  
ATOM   2595  HA1 GLY A 169      81.590  69.770  88.360  1.00  0.00           H  
ATOM   2596  HA2 GLY A 169      80.390  68.580  87.640  1.00  0.00           H  
ATOM   2597  N   LEU A 170      83.570  67.680  88.110  1.00  0.00           N  
ATOM   2598  CA  LEU A 170      84.700  66.900  87.480  1.00  0.00           C  
ATOM   2599  C   LEU A 170      84.380  65.420  87.230  1.00  0.00           C  
ATOM   2600  O   LEU A 170      84.860  64.880  86.230  1.00  0.00           O  
ATOM   2601  CB  LEU A 170      85.940  67.120  88.350  1.00  0.00           C  
ATOM   2602  CG  LEU A 170      87.160  66.310  88.030  1.00  0.00           C  
ATOM   2603  CD1 LEU A 170      87.710  66.650  86.680  1.00  0.00           C  
ATOM   2604  CD2 LEU A 170      88.230  66.520  89.110  1.00  0.00           C  
ATOM   2605  HN  LEU A 170      83.630  67.980  89.060  1.00  0.00           H  
ATOM   2606  HA  LEU A 170      85.050  67.280  86.530  1.00  0.00           H  
ATOM   2607  HB1 LEU A 170      85.620  66.800  89.360  1.00  0.00           H  
ATOM   2608  HB2 LEU A 170      86.150  68.210  88.440  1.00  0.00           H  
ATOM   2609  HG  LEU A 170      86.970  65.210  87.990  1.00  0.00           H  
ATOM   2610 HD11 LEU A 170      86.930  66.560  85.890  1.00  0.00           H  
ATOM   2611 HD12 LEU A 170      88.600  65.990  86.570  1.00  0.00           H  
ATOM   2612 HD13 LEU A 170      88.280  67.600  86.600  1.00  0.00           H  
ATOM   2613 HD21 LEU A 170      87.850  66.700  90.140  1.00  0.00           H  
ATOM   2614 HD22 LEU A 170      88.790  67.450  88.900  1.00  0.00           H  
ATOM   2615 HD23 LEU A 170      89.060  65.780  89.090  1.00  0.00           H  
ATOM   2616  N   ALA A 171      83.510  64.790  88.080  1.00  0.00           N  
ATOM   2617  CA  ALA A 171      82.950  63.400  87.880  1.00  0.00           C  
ATOM   2618  C   ALA A 171      81.980  63.250  86.730  1.00  0.00           C  
ATOM   2619  O   ALA A 171      82.150  62.490  85.760  1.00  0.00           O  
ATOM   2620  CB  ALA A 171      82.220  62.860  89.100  1.00  0.00           C  
ATOM   2621  HN  ALA A 171      83.170  65.300  88.870  1.00  0.00           H  
ATOM   2622  HA  ALA A 171      83.820  62.810  87.610  1.00  0.00           H  
ATOM   2623  HB1 ALA A 171      81.320  63.480  89.290  1.00  0.00           H  
ATOM   2624  HB2 ALA A 171      82.830  62.870  90.020  1.00  0.00           H  
ATOM   2625  HB3 ALA A 171      81.970  61.810  88.800  1.00  0.00           H  
ATOM   2626  N   ASN A 172      80.890  64.130  86.730  1.00  0.00           N  
ATOM   2627  CA  ASN A 172      80.000  64.240  85.620  1.00  0.00           C  
ATOM   2628  C   ASN A 172      80.680  64.670  84.260  1.00  0.00           C  
ATOM   2629  O   ASN A 172      80.470  64.040  83.210  1.00  0.00           O  
ATOM   2630  CB  ASN A 172      78.940  65.250  86.000  1.00  0.00           C  
ATOM   2631  CG  ASN A 172      77.640  65.240  85.150  1.00  0.00           C  
ATOM   2632  ND2 ASN A 172      76.730  64.290  85.500  1.00  0.00           N  
ATOM   2633  OD1 ASN A 172      77.360  66.100  84.310  1.00  0.00           O  
ATOM   2634  HN  ASN A 172      80.730  64.700  87.530  1.00  0.00           H  
ATOM   2635  HA  ASN A 172      79.390  63.350  85.500  1.00  0.00           H  
ATOM   2636  HB1 ASN A 172      79.350  66.280  86.020  1.00  0.00           H  
ATOM   2637  HB2 ASN A 172      78.630  65.110  87.060  1.00  0.00           H  
ATOM   2638 HD21 ASN A 172      76.930  63.680  86.270  1.00  0.00           H  
ATOM   2639 HD22 ASN A 172      75.930  64.110  84.920  1.00  0.00           H  
ATOM   2640  N   TYR A 173      81.650  65.660  84.340  1.00  0.00           N  
ATOM   2641  CA  TYR A 173      82.320  66.160  83.160  1.00  0.00           C  
ATOM   2642  C   TYR A 173      83.350  65.110  82.620  1.00  0.00           C  
ATOM   2643  O   TYR A 173      83.650  65.100  81.400  1.00  0.00           O  
ATOM   2644  CB  TYR A 173      82.860  67.660  83.190  1.00  0.00           C  
ATOM   2645  CG  TYR A 173      83.710  68.110  82.010  1.00  0.00           C  
ATOM   2646  CD1 TYR A 173      83.080  68.430  80.790  1.00  0.00           C  
ATOM   2647  CD2 TYR A 173      85.090  68.250  82.110  1.00  0.00           C  
ATOM   2648  CE1 TYR A 173      83.860  68.740  79.680  1.00  0.00           C  
ATOM   2649  CE2 TYR A 173      85.890  68.720  81.040  1.00  0.00           C  
ATOM   2650  CZ  TYR A 173      85.200  69.010  79.810  1.00  0.00           C  
ATOM   2651  OH  TYR A 173      85.910  69.520  78.730  1.00  0.00           O  
ATOM   2652  HN  TYR A 173      81.650  66.100  85.240  1.00  0.00           H  
ATOM   2653  HA  TYR A 173      81.510  66.190  82.450  1.00  0.00           H  
ATOM   2654  HB1 TYR A 173      83.530  67.790  84.070  1.00  0.00           H  
ATOM   2655  HB2 TYR A 173      81.900  68.220  83.280  1.00  0.00           H  
ATOM   2656  HD1 TYR A 173      82.010  68.330  80.640  1.00  0.00           H  
ATOM   2657  HD2 TYR A 173      85.680  68.070  82.990  1.00  0.00           H  
ATOM   2658  HE1 TYR A 173      83.370  68.770  78.720  1.00  0.00           H  
ATOM   2659  HE2 TYR A 173      86.930  68.970  81.190  1.00  0.00           H  
ATOM   2660  HH  TYR A 173      85.460  69.320  77.910  1.00  0.00           H  
ATOM   2661  N   TRP A 174      83.920  64.180  83.460  1.00  0.00           N  
ATOM   2662  CA  TRP A 174      84.720  63.080  82.980  1.00  0.00           C  
ATOM   2663  C   TRP A 174      83.850  62.200  82.070  1.00  0.00           C  
ATOM   2664  O   TRP A 174      84.280  61.800  80.960  1.00  0.00           O  
ATOM   2665  CB  TRP A 174      85.320  62.250  84.170  1.00  0.00           C  
ATOM   2666  CG  TRP A 174      85.870  60.910  83.960  1.00  0.00           C  
ATOM   2667  CD1 TRP A 174      87.060  60.710  83.290  1.00  0.00           C  
ATOM   2668  CD2 TRP A 174      85.370  59.580  84.400  1.00  0.00           C  
ATOM   2669  CE2 TRP A 174      86.290  58.610  83.880  1.00  0.00           C  
ATOM   2670  CE3 TRP A 174      84.260  59.070  85.140  1.00  0.00           C  
ATOM   2671  NE1 TRP A 174      87.270  59.340  83.260  1.00  0.00           N  
ATOM   2672  CZ2 TRP A 174      86.230  57.200  84.080  1.00  0.00           C  
ATOM   2673  CZ3 TRP A 174      84.290  57.710  85.420  1.00  0.00           C  
ATOM   2674  CH2 TRP A 174      85.190  56.830  84.830  1.00  0.00           C  
ATOM   2675  HN  TRP A 174      83.910  64.300  84.450  1.00  0.00           H  
ATOM   2676  HA  TRP A 174      85.520  63.540  82.420  1.00  0.00           H  
ATOM   2677  HB1 TRP A 174      84.480  62.150  84.890  1.00  0.00           H  
ATOM   2678  HB2 TRP A 174      86.090  62.860  84.680  1.00  0.00           H  
ATOM   2679  HD1 TRP A 174      87.750  61.420  82.880  1.00  0.00           H  
ATOM   2680  HE1 TRP A 174      87.960  58.840  82.790  1.00  0.00           H  
ATOM   2681  HE3 TRP A 174      83.540  59.750  85.570  1.00  0.00           H  
ATOM   2682  HZ2 TRP A 174      87.070  56.590  83.800  1.00  0.00           H  
ATOM   2683  HZ3 TRP A 174      83.470  57.240  85.940  1.00  0.00           H  
ATOM   2684  HH2 TRP A 174      85.130  55.780  85.060  1.00  0.00           H  
ATOM   2685  N   ILE A 175      82.620  61.850  82.460  1.00  0.00           N  
ATOM   2686  CA  ILE A 175      81.670  61.070  81.690  1.00  0.00           C  
ATOM   2687  C   ILE A 175      81.210  61.750  80.440  1.00  0.00           C  
ATOM   2688  O   ILE A 175      81.230  61.210  79.320  1.00  0.00           O  
ATOM   2689  CB  ILE A 175      80.480  60.630  82.590  1.00  0.00           C  
ATOM   2690  CG1 ILE A 175      81.000  59.880  83.800  1.00  0.00           C  
ATOM   2691  CG2 ILE A 175      79.550  59.720  81.810  1.00  0.00           C  
ATOM   2692  CD  ILE A 175      80.020  59.870  85.030  1.00  0.00           C  
ATOM   2693  HN  ILE A 175      82.340  62.290  83.310  1.00  0.00           H  
ATOM   2694  HA  ILE A 175      82.150  60.130  81.450  1.00  0.00           H  
ATOM   2695  HB  ILE A 175      80.030  61.570  82.950  1.00  0.00           H  
ATOM   2696 HG11 ILE A 175      81.970  60.320  84.120  1.00  0.00           H  
ATOM   2697 HG12 ILE A 175      81.080  58.810  83.510  1.00  0.00           H  
ATOM   2698 HG21 ILE A 175      78.660  59.360  82.370  1.00  0.00           H  
ATOM   2699 HG22 ILE A 175      80.010  58.740  81.580  1.00  0.00           H  
ATOM   2700 HG23 ILE A 175      79.010  60.100  80.920  1.00  0.00           H  
ATOM   2701  HD1 ILE A 175      80.330  59.200  85.860  1.00  0.00           H  
ATOM   2702  HD2 ILE A 175      79.040  59.590  84.590  1.00  0.00           H  
ATOM   2703  HD3 ILE A 175      80.100  60.850  85.560  1.00  0.00           H  
ATOM   2704  N   ILE A 176      80.870  63.110  80.580  1.00  0.00           N  
ATOM   2705  CA  ILE A 176      80.560  64.010  79.430  1.00  0.00           C  
ATOM   2706  C   ILE A 176      81.730  64.230  78.410  1.00  0.00           C  
ATOM   2707  O   ILE A 176      81.470  64.210  77.180  1.00  0.00           O  
ATOM   2708  CB  ILE A 176      80.140  65.450  79.870  1.00  0.00           C  
ATOM   2709  CG1 ILE A 176      78.820  65.430  80.670  1.00  0.00           C  
ATOM   2710  CG2 ILE A 176      79.930  66.330  78.610  1.00  0.00           C  
ATOM   2711  CD  ILE A 176      78.450  66.800  81.330  1.00  0.00           C  
ATOM   2712  HN  ILE A 176      80.680  63.460  81.500  1.00  0.00           H  
ATOM   2713  HA  ILE A 176      79.710  63.650  78.870  1.00  0.00           H  
ATOM   2714  HB  ILE A 176      80.960  65.890  80.470  1.00  0.00           H  
ATOM   2715 HG11 ILE A 176      78.900  64.680  81.490  1.00  0.00           H  
ATOM   2716 HG12 ILE A 176      78.050  65.010  79.980  1.00  0.00           H  
ATOM   2717 HG21 ILE A 176      80.920  66.650  78.230  1.00  0.00           H  
ATOM   2718 HG22 ILE A 176      79.500  67.290  78.950  1.00  0.00           H  
ATOM   2719 HG23 ILE A 176      79.330  65.840  77.810  1.00  0.00           H  
ATOM   2720  HD1 ILE A 176      77.670  66.590  82.080  1.00  0.00           H  
ATOM   2721  HD2 ILE A 176      78.040  67.420  80.500  1.00  0.00           H  
ATOM   2722  HD3 ILE A 176      79.390  67.180  81.800  1.00  0.00           H  
ATOM   2723  N   ARG A 177      83.000  64.420  78.820  1.00  0.00           N  
ATOM   2724  CA  ARG A 177      84.100  64.610  77.880  1.00  0.00           C  
ATOM   2725  C   ARG A 177      84.410  63.440  76.970  1.00  0.00           C  
ATOM   2726  O   ARG A 177      84.750  63.560  75.790  1.00  0.00           O  
ATOM   2727  CB  ARG A 177      85.260  65.120  78.640  1.00  0.00           C  
ATOM   2728  CG  ARG A 177      86.610  65.330  77.920  1.00  0.00           C  
ATOM   2729  CD  ARG A 177      87.730  65.820  78.810  1.00  0.00           C  
ATOM   2730  NE  ARG A 177      88.060  64.840  79.850  1.00  0.00           N  
ATOM   2731  CZ  ARG A 177      88.640  63.660  79.700  1.00  0.00           C  
ATOM   2732  NH1 ARG A 177      88.810  63.090  78.580  1.00  0.00           N1+
ATOM   2733  NH2 ARG A 177      89.000  63.010  80.830  1.00  0.00           N  
ATOM   2734  HN  ARG A 177      83.190  64.580  79.780  1.00  0.00           H  
ATOM   2735  HA  ARG A 177      83.830  65.400  77.200  1.00  0.00           H  
ATOM   2736  HB1 ARG A 177      85.310  64.460  79.530  1.00  0.00           H  
ATOM   2737  HB2 ARG A 177      84.970  66.090  79.110  1.00  0.00           H  
ATOM   2738  HG1 ARG A 177      86.340  66.040  77.110  1.00  0.00           H  
ATOM   2739  HG2 ARG A 177      86.980  64.470  77.320  1.00  0.00           H  
ATOM   2740  HD1 ARG A 177      87.570  66.810  79.300  1.00  0.00           H  
ATOM   2741  HD2 ARG A 177      88.650  65.810  78.190  1.00  0.00           H  
ATOM   2742  HE  ARG A 177      87.980  65.030  80.830  1.00  0.00           H  
ATOM   2743 HH11 ARG A 177      88.880  63.660  77.760  1.00  0.00           H  
ATOM   2744 HH12 ARG A 177      89.330  62.240  78.540  1.00  0.00           H  
ATOM   2745 HH21 ARG A 177      89.390  62.100  80.710  1.00  0.00           H  
ATOM   2746 HH22 ARG A 177      89.320  63.540  81.620  1.00  0.00           H  
ATOM   2747  N   HSD A 178      84.260  62.220  77.470  1.00  0.00           N  
ATOM   2748  CA  HSD A 178      84.260  61.090  76.590  1.00  0.00           C  
ATOM   2749  C   HSD A 178      83.000  60.740  75.760  1.00  0.00           C  
ATOM   2750  O   HSD A 178      82.990  60.300  74.610  1.00  0.00           O  
ATOM   2751  CB  HSD A 178      84.660  59.850  77.430  1.00  0.00           C  
ATOM   2752  CG  HSD A 178      85.980  59.990  78.130  1.00  0.00           C  
ATOM   2753  CD2 HSD A 178      87.240  60.270  77.680  1.00  0.00           C  
ATOM   2754  ND1 HSD A 178      86.070  59.950  79.500  1.00  0.00           N  
ATOM   2755  CE1 HSD A 178      87.370  60.080  79.850  1.00  0.00           C  
ATOM   2756  NE2 HSD A 178      88.120  60.260  78.760  1.00  0.00           N  
ATOM   2757  HN  HSD A 178      84.070  61.930  78.410  1.00  0.00           H  
ATOM   2758  HA  HSD A 178      85.070  61.240  75.890  1.00  0.00           H  
ATOM   2759  HB1 HSD A 178      84.670  58.850  76.940  1.00  0.00           H  
ATOM   2760  HB2 HSD A 178      83.840  59.740  78.180  1.00  0.00           H  
ATOM   2761  HD1 HSD A 178      85.320  59.910  80.160  1.00  0.00           H  
ATOM   2762  HD2 HSD A 178      87.660  60.480  76.700  1.00  0.00           H  
ATOM   2763  HE1 HSD A 178      87.630  60.110  80.910  1.00  0.00           H  
ATOM   2764  N   LEU A 179      81.860  61.080  76.380  1.00  0.00           N  
ATOM   2765  CA  LEU A 179      80.530  60.870  75.850  1.00  0.00           C  
ATOM   2766  C   LEU A 179      80.230  61.670  74.580  1.00  0.00           C  
ATOM   2767  O   LEU A 179      79.600  61.120  73.680  1.00  0.00           O  
ATOM   2768  CB  LEU A 179      79.450  61.180  76.910  1.00  0.00           C  
ATOM   2769  CG  LEU A 179      77.970  61.060  76.470  1.00  0.00           C  
ATOM   2770  CD1 LEU A 179      77.620  59.670  75.850  1.00  0.00           C  
ATOM   2771  CD2 LEU A 179      77.140  61.270  77.710  1.00  0.00           C  
ATOM   2772  HN  LEU A 179      81.910  61.500  77.280  1.00  0.00           H  
ATOM   2773  HA  LEU A 179      80.360  59.810  75.770  1.00  0.00           H  
ATOM   2774  HB1 LEU A 179      79.410  62.250  77.190  1.00  0.00           H  
ATOM   2775  HB2 LEU A 179      79.700  60.530  77.770  1.00  0.00           H  
ATOM   2776  HG  LEU A 179      77.650  61.830  75.740  1.00  0.00           H  
ATOM   2777 HD11 LEU A 179      77.900  59.550  74.780  1.00  0.00           H  
ATOM   2778 HD12 LEU A 179      76.520  59.480  75.850  1.00  0.00           H  
ATOM   2779 HD13 LEU A 179      78.200  58.920  76.420  1.00  0.00           H  
ATOM   2780 HD21 LEU A 179      76.140  61.510  77.310  1.00  0.00           H  
ATOM   2781 HD22 LEU A 179      77.470  62.200  78.220  1.00  0.00           H  
ATOM   2782 HD23 LEU A 179      77.110  60.480  78.500  1.00  0.00           H  
ATOM   2783  N   MET A 180      80.600  62.950  74.630  1.00  0.00           N  
ATOM   2784  CA  MET A 180      80.400  63.800  73.400  1.00  0.00           C  
ATOM   2785  C   MET A 180      80.980  63.340  72.100  1.00  0.00           C  
ATOM   2786  O   MET A 180      80.210  63.350  71.130  1.00  0.00           O  
ATOM   2787  CB  MET A 180      80.770  65.220  73.800  1.00  0.00           C  
ATOM   2788  CG  MET A 180      79.830  65.870  74.800  1.00  0.00           C  
ATOM   2789  SD  MET A 180      78.060  65.990  74.160  1.00  0.00           S  
ATOM   2790  CE  MET A 180      77.380  66.090  75.890  1.00  0.00           C  
ATOM   2791  HN  MET A 180      81.080  63.270  75.440  1.00  0.00           H  
ATOM   2792  HA  MET A 180      79.360  63.900  73.140  1.00  0.00           H  
ATOM   2793  HB1 MET A 180      80.950  65.830  72.890  1.00  0.00           H  
ATOM   2794  HB2 MET A 180      81.760  65.210  74.310  1.00  0.00           H  
ATOM   2795  HG1 MET A 180      80.240  66.860  75.090  1.00  0.00           H  
ATOM   2796  HG2 MET A 180      79.830  65.180  75.680  1.00  0.00           H  
ATOM   2797  HE1 MET A 180      77.840  67.000  76.350  1.00  0.00           H  
ATOM   2798  HE2 MET A 180      77.620  65.170  76.470  1.00  0.00           H  
ATOM   2799  HE3 MET A 180      76.290  66.300  75.880  1.00  0.00           H  
ATOM   2800  N   PRO A 181      82.200  62.980  71.940  1.00  0.00           N  
ATOM   2801  CA  PRO A 181      82.770  62.480  70.690  1.00  0.00           C  
ATOM   2802  C   PRO A 181      82.170  61.170  70.200  1.00  0.00           C  
ATOM   2803  O   PRO A 181      81.960  61.130  68.960  1.00  0.00           O  
ATOM   2804  CB  PRO A 181      84.310  62.460  70.830  1.00  0.00           C  
ATOM   2805  CG  PRO A 181      84.450  62.430  72.390  1.00  0.00           C  
ATOM   2806  CD  PRO A 181      83.260  63.300  72.870  1.00  0.00           C  
ATOM   2807  HA  PRO A 181      82.540  63.230  69.950  1.00  0.00           H  
ATOM   2808  HB1 PRO A 181      84.810  63.410  70.550  1.00  0.00           H  
ATOM   2809  HB2 PRO A 181      84.850  61.600  70.390  1.00  0.00           H  
ATOM   2810  HG1 PRO A 181      84.370  61.390  72.780  1.00  0.00           H  
ATOM   2811  HG2 PRO A 181      85.410  62.890  72.710  1.00  0.00           H  
ATOM   2812  HD1 PRO A 181      83.000  63.010  73.920  1.00  0.00           H  
ATOM   2813  HD2 PRO A 181      83.440  64.390  72.940  1.00  0.00           H  
ATOM   2814  N   VAL A 182      81.820  60.280  71.130  1.00  0.00           N  
ATOM   2815  CA  VAL A 182      81.170  59.040  70.800  1.00  0.00           C  
ATOM   2816  C   VAL A 182      79.670  59.230  70.410  1.00  0.00           C  
ATOM   2817  O   VAL A 182      79.180  58.510  69.510  1.00  0.00           O  
ATOM   2818  CB  VAL A 182      81.420  57.880  71.760  1.00  0.00           C  
ATOM   2819  CG1 VAL A 182      82.940  57.780  71.850  1.00  0.00           C  
ATOM   2820  CG2 VAL A 182      80.720  58.190  73.130  1.00  0.00           C  
ATOM   2821  HN  VAL A 182      82.110  60.460  72.070  1.00  0.00           H  
ATOM   2822  HA  VAL A 182      81.700  58.660  69.940  1.00  0.00           H  
ATOM   2823  HB  VAL A 182      81.030  56.900  71.400  1.00  0.00           H  
ATOM   2824 HG11 VAL A 182      83.400  57.490  70.880  1.00  0.00           H  
ATOM   2825 HG12 VAL A 182      83.250  56.960  72.530  1.00  0.00           H  
ATOM   2826 HG13 VAL A 182      83.480  58.720  72.110  1.00  0.00           H  
ATOM   2827 HG21 VAL A 182      79.620  58.180  72.980  1.00  0.00           H  
ATOM   2828 HG22 VAL A 182      81.150  59.190  73.360  1.00  0.00           H  
ATOM   2829 HG23 VAL A 182      81.060  57.380  73.810  1.00  0.00           H  
ATOM   2830  N   PHE A 183      79.000  60.150  71.050  1.00  0.00           N  
ATOM   2831  CA  PHE A 183      77.740  60.570  70.640  1.00  0.00           C  
ATOM   2832  C   PHE A 183      77.720  61.220  69.230  1.00  0.00           C  
ATOM   2833  O   PHE A 183      76.830  60.980  68.450  1.00  0.00           O  
ATOM   2834  CB  PHE A 183      77.120  61.450  71.720  1.00  0.00           C  
ATOM   2835  CG  PHE A 183      75.630  61.670  71.420  1.00  0.00           C  
ATOM   2836  CD1 PHE A 183      74.680  60.710  71.850  1.00  0.00           C  
ATOM   2837  CD2 PHE A 183      75.160  62.720  70.620  1.00  0.00           C  
ATOM   2838  CE1 PHE A 183      73.370  60.880  71.580  1.00  0.00           C  
ATOM   2839  CE2 PHE A 183      73.810  62.890  70.380  1.00  0.00           C  
ATOM   2840  CZ  PHE A 183      72.880  61.960  70.880  1.00  0.00           C  
ATOM   2841  HN  PHE A 183      79.350  60.560  71.900  1.00  0.00           H  
ATOM   2842  HA  PHE A 183      77.140  59.680  70.610  1.00  0.00           H  
ATOM   2843  HB1 PHE A 183      77.660  62.420  71.700  1.00  0.00           H  
ATOM   2844  HB2 PHE A 183      77.140  61.110  72.780  1.00  0.00           H  
ATOM   2845  HD1 PHE A 183      74.920  59.820  72.410  1.00  0.00           H  
ATOM   2846  HD2 PHE A 183      75.910  63.370  70.190  1.00  0.00           H  
ATOM   2847  HE1 PHE A 183      72.500  60.280  71.830  1.00  0.00           H  
ATOM   2848  HE2 PHE A 183      73.540  63.700  69.710  1.00  0.00           H  
ATOM   2849  HZ  PHE A 183      71.810  61.980  70.720  1.00  0.00           H  
ATOM   2850  N   THR A 184      78.720  62.070  68.780  1.00  0.00           N  
ATOM   2851  CA  THR A 184      78.970  62.570  67.380  1.00  0.00           C  
ATOM   2852  C   THR A 184      79.180  61.550  66.270  1.00  0.00           C  
ATOM   2853  O   THR A 184      78.650  61.650  65.140  1.00  0.00           O  
ATOM   2854  CB  THR A 184      80.120  63.620  67.280  1.00  0.00           C  
ATOM   2855  CG2 THR A 184      80.760  63.810  65.870  1.00  0.00           C  
ATOM   2856  OG1 THR A 184      79.710  64.940  67.530  1.00  0.00           O  
ATOM   2857  HN  THR A 184      79.420  62.280  69.460  1.00  0.00           H  
ATOM   2858  HA  THR A 184      78.080  63.160  67.220  1.00  0.00           H  
ATOM   2859  HB  THR A 184      80.970  63.480  67.980  1.00  0.00           H  
ATOM   2860  HG1 THR A 184      79.010  65.060  66.890  1.00  0.00           H  
ATOM   2861 HG21 THR A 184      81.400  62.980  65.520  1.00  0.00           H  
ATOM   2862 HG22 THR A 184      81.240  64.810  65.810  1.00  0.00           H  
ATOM   2863 HG23 THR A 184      79.910  63.890  65.160  1.00  0.00           H  
ATOM   2864  N   ARG A 185      79.930  60.480  66.630  1.00  0.00           N  
ATOM   2865  CA  ARG A 185      80.090  59.330  65.780  1.00  0.00           C  
ATOM   2866  C   ARG A 185      78.760  58.620  65.620  1.00  0.00           C  
ATOM   2867  O   ARG A 185      78.400  58.210  64.530  1.00  0.00           O  
ATOM   2868  CB  ARG A 185      81.200  58.370  66.380  1.00  0.00           C  
ATOM   2869  CG  ARG A 185      81.520  57.110  65.570  1.00  0.00           C  
ATOM   2870  CD  ARG A 185      82.820  56.400  65.630  1.00  0.00           C  
ATOM   2871  NE  ARG A 185      83.090  56.230  67.100  1.00  0.00           N  
ATOM   2872  CZ  ARG A 185      84.300  56.270  67.590  1.00  0.00           C  
ATOM   2873  NH1 ARG A 185      85.340  56.770  67.030  1.00  0.00           N1+
ATOM   2874  NH2 ARG A 185      84.530  56.130  68.910  1.00  0.00           N  
ATOM   2875  HN  ARG A 185      80.320  60.360  67.540  1.00  0.00           H  
ATOM   2876  HA  ARG A 185      80.450  59.580  64.800  1.00  0.00           H  
ATOM   2877  HB1 ARG A 185      80.920  58.290  67.460  1.00  0.00           H  
ATOM   2878  HB2 ARG A 185      82.110  58.990  66.470  1.00  0.00           H  
ATOM   2879  HG1 ARG A 185      81.440  57.300  64.470  1.00  0.00           H  
ATOM   2880  HG2 ARG A 185      80.780  56.290  65.700  1.00  0.00           H  
ATOM   2881  HD1 ARG A 185      83.640  56.970  65.130  1.00  0.00           H  
ATOM   2882  HD2 ARG A 185      82.720  55.370  65.220  1.00  0.00           H  
ATOM   2883  HE  ARG A 185      82.320  56.270  67.750  1.00  0.00           H  
ATOM   2884 HH11 ARG A 185      85.320  56.750  66.030  1.00  0.00           H  
ATOM   2885 HH12 ARG A 185      86.170  56.880  67.560  1.00  0.00           H  
ATOM   2886 HH21 ARG A 185      85.470  55.940  69.180  1.00  0.00           H  
ATOM   2887 HH22 ARG A 185      83.830  55.590  69.390  1.00  0.00           H  
ATOM   2888  N   MET A 186      78.050  58.310  66.730  1.00  0.00           N  
ATOM   2889  CA  MET A 186      76.770  57.770  66.720  1.00  0.00           C  
ATOM   2890  C   MET A 186      75.800  58.520  65.810  1.00  0.00           C  
ATOM   2891  O   MET A 186      75.180  57.870  64.940  1.00  0.00           O  
ATOM   2892  CB  MET A 186      76.270  57.500  68.150  1.00  0.00           C  
ATOM   2893  CG  MET A 186      74.830  57.070  68.360  1.00  0.00           C  
ATOM   2894  SD  MET A 186      74.320  56.860  70.050  1.00  0.00           S  
ATOM   2895  CE  MET A 186      72.470  56.910  69.650  1.00  0.00           C  
ATOM   2896  HN  MET A 186      78.300  58.710  67.600  1.00  0.00           H  
ATOM   2897  HA  MET A 186      76.800  56.800  66.240  1.00  0.00           H  
ATOM   2898  HB1 MET A 186      76.450  58.340  68.850  1.00  0.00           H  
ATOM   2899  HB2 MET A 186      77.050  56.800  68.490  1.00  0.00           H  
ATOM   2900  HG1 MET A 186      74.500  56.250  67.690  1.00  0.00           H  
ATOM   2901  HG2 MET A 186      74.250  57.880  67.870  1.00  0.00           H  
ATOM   2902  HE1 MET A 186      72.260  56.160  68.860  1.00  0.00           H  
ATOM   2903  HE2 MET A 186      72.070  57.900  69.360  1.00  0.00           H  
ATOM   2904  HE3 MET A 186      71.870  56.540  70.520  1.00  0.00           H  
ATOM   2905  N   GLN A 187      75.740  59.890  65.830  1.00  0.00           N  
ATOM   2906  CA  GLN A 187      74.990  60.750  64.850  1.00  0.00           C  
ATOM   2907  C   GLN A 187      75.310  60.530  63.380  1.00  0.00           C  
ATOM   2908  O   GLN A 187      74.480  60.420  62.490  1.00  0.00           O  
ATOM   2909  CB  GLN A 187      74.880  62.280  65.250  1.00  0.00           C  
ATOM   2910  CG  GLN A 187      74.340  62.500  66.690  1.00  0.00           C  
ATOM   2911  CD  GLN A 187      72.940  61.820  66.880  1.00  0.00           C  
ATOM   2912  NE2 GLN A 187      72.720  60.930  67.910  1.00  0.00           N  
ATOM   2913  OE1 GLN A 187      72.100  62.300  66.150  1.00  0.00           O  
ATOM   2914  HN  GLN A 187      76.240  60.370  66.540  1.00  0.00           H  
ATOM   2915  HA  GLN A 187      73.970  60.420  64.990  1.00  0.00           H  
ATOM   2916  HB1 GLN A 187      74.150  62.710  64.540  1.00  0.00           H  
ATOM   2917  HB2 GLN A 187      75.900  62.720  65.160  1.00  0.00           H  
ATOM   2918  HG1 GLN A 187      74.180  63.580  66.930  1.00  0.00           H  
ATOM   2919  HG2 GLN A 187      75.080  62.050  67.390  1.00  0.00           H  
ATOM   2920 HE21 GLN A 187      71.750  60.710  68.010  1.00  0.00           H  
ATOM   2921 HE22 GLN A 187      73.350  60.740  68.660  1.00  0.00           H  
ATOM   2922  N   SER A 188      76.620  60.420  63.110  1.00  0.00           N  
ATOM   2923  CA  SER A 188      77.190  60.010  61.810  1.00  0.00           C  
ATOM   2924  C   SER A 188      76.670  58.690  61.240  1.00  0.00           C  
ATOM   2925  O   SER A 188      76.160  58.610  60.100  1.00  0.00           O  
ATOM   2926  CB  SER A 188      78.750  59.960  61.700  1.00  0.00           C  
ATOM   2927  OG  SER A 188      79.340  61.190  62.230  1.00  0.00           O  
ATOM   2928  HN  SER A 188      77.290  60.550  63.850  1.00  0.00           H  
ATOM   2929  HA  SER A 188      76.750  60.720  61.120  1.00  0.00           H  
ATOM   2930  HB1 SER A 188      79.110  59.740  60.680  1.00  0.00           H  
ATOM   2931  HB2 SER A 188      79.180  59.150  62.340  1.00  0.00           H  
ATOM   2932  HG1 SER A 188      79.260  61.890  61.580  1.00  0.00           H  
ATOM   2933  N   LEU A 189      76.740  57.640  62.110  1.00  0.00           N  
ATOM   2934  CA  LEU A 189      76.160  56.320  61.760  1.00  0.00           C  
ATOM   2935  C   LEU A 189      74.630  56.330  61.790  1.00  0.00           C  
ATOM   2936  O   LEU A 189      73.990  55.590  61.050  1.00  0.00           O  
ATOM   2937  CB  LEU A 189      76.830  55.180  62.510  1.00  0.00           C  
ATOM   2938  CG  LEU A 189      78.170  54.710  62.020  1.00  0.00           C  
ATOM   2939  CD1 LEU A 189      78.150  54.120  60.610  1.00  0.00           C  
ATOM   2940  CD2 LEU A 189      79.310  55.690  62.280  1.00  0.00           C  
ATOM   2941  HN  LEU A 189      77.160  57.800  63.010  1.00  0.00           H  
ATOM   2942  HA  LEU A 189      76.450  56.090  60.750  1.00  0.00           H  
ATOM   2943  HB1 LEU A 189      76.200  54.270  62.420  1.00  0.00           H  
ATOM   2944  HB2 LEU A 189      76.900  55.370  63.600  1.00  0.00           H  
ATOM   2945  HG  LEU A 189      78.350  53.880  62.740  1.00  0.00           H  
ATOM   2946 HD11 LEU A 189      77.230  53.520  60.470  1.00  0.00           H  
ATOM   2947 HD12 LEU A 189      79.010  53.430  60.460  1.00  0.00           H  
ATOM   2948 HD13 LEU A 189      78.160  54.890  59.800  1.00  0.00           H  
ATOM   2949 HD21 LEU A 189      79.180  56.580  61.630  1.00  0.00           H  
ATOM   2950 HD22 LEU A 189      80.190  55.050  62.060  1.00  0.00           H  
ATOM   2951 HD23 LEU A 189      79.370  56.080  63.320  1.00  0.00           H  
ATOM   2952  N   ILE A 190      73.950  57.200  62.580  1.00  0.00           N  
ATOM   2953  CA  ILE A 190      72.560  57.540  62.360  1.00  0.00           C  
ATOM   2954  C   ILE A 190      72.230  58.150  60.990  1.00  0.00           C  
ATOM   2955  O   ILE A 190      71.290  57.740  60.270  1.00  0.00           O  
ATOM   2956  CB  ILE A 190      72.030  58.310  63.590  1.00  0.00           C  
ATOM   2957  CG1 ILE A 190      71.730  57.450  64.820  1.00  0.00           C  
ATOM   2958  CG2 ILE A 190      70.880  59.290  63.260  1.00  0.00           C  
ATOM   2959  CD  ILE A 190      71.650  58.130  66.210  1.00  0.00           C  
ATOM   2960  HN  ILE A 190      74.480  57.690  63.260  1.00  0.00           H  
ATOM   2961  HA  ILE A 190      72.070  56.580  62.260  1.00  0.00           H  
ATOM   2962  HB  ILE A 190      72.890  58.960  63.830  1.00  0.00           H  
ATOM   2963 HG11 ILE A 190      72.530  56.680  64.910  1.00  0.00           H  
ATOM   2964 HG12 ILE A 190      70.710  57.000  64.760  1.00  0.00           H  
ATOM   2965 HG21 ILE A 190      71.420  60.080  62.690  1.00  0.00           H  
ATOM   2966 HG22 ILE A 190      70.480  59.640  64.230  1.00  0.00           H  
ATOM   2967 HG23 ILE A 190      70.100  58.810  62.610  1.00  0.00           H  
ATOM   2968  HD1 ILE A 190      70.830  58.880  66.150  1.00  0.00           H  
ATOM   2969  HD2 ILE A 190      72.610  58.610  66.480  1.00  0.00           H  
ATOM   2970  HD3 ILE A 190      71.420  57.400  67.010  1.00  0.00           H  
ATOM   2971  N   ASP A 191      72.960  59.200  60.560  1.00  0.00           N  
ATOM   2972  CA  ASP A 191      72.810  59.610  59.240  1.00  0.00           C  
ATOM   2973  C   ASP A 191      73.100  58.530  58.110  1.00  0.00           C  
ATOM   2974  O   ASP A 191      72.340  58.350  57.170  1.00  0.00           O  
ATOM   2975  CB  ASP A 191      73.730  60.880  59.010  1.00  0.00           C  
ATOM   2976  CG  ASP A 191      73.880  61.390  57.580  1.00  0.00           C  
ATOM   2977  OD1 ASP A 191      75.050  61.670  57.130  1.00  0.00           O  
ATOM   2978  OD2 ASP A 191      72.840  61.610  56.900  1.00  0.00           O1-
ATOM   2979  HN  ASP A 191      73.660  59.600  61.140  1.00  0.00           H  
ATOM   2980  HA  ASP A 191      71.750  59.730  59.060  1.00  0.00           H  
ATOM   2981  HB1 ASP A 191      74.740  60.620  59.400  1.00  0.00           H  
ATOM   2982  HB2 ASP A 191      73.440  61.730  59.660  1.00  0.00           H  
ATOM   2983  N   GLY A 192      74.220  57.760  58.280  1.00  0.00           N  
ATOM   2984  CA  GLY A 192      74.760  56.610  57.480  1.00  0.00           C  
ATOM   2985  C   GLY A 192      73.830  55.460  57.270  1.00  0.00           C  
ATOM   2986  O   GLY A 192      73.720  54.980  56.150  1.00  0.00           O  
ATOM   2987  HN  GLY A 192      74.850  57.890  59.040  1.00  0.00           H  
ATOM   2988  HA1 GLY A 192      75.690  56.360  57.970  1.00  0.00           H  
ATOM   2989  HA2 GLY A 192      74.810  56.930  56.450  1.00  0.00           H  
ATOM   2990  N   ILE A 193      73.140  54.960  58.340  1.00  0.00           N  
ATOM   2991  CA  ILE A 193      72.230  53.870  58.230  1.00  0.00           C  
ATOM   2992  C   ILE A 193      71.010  54.240  57.360  1.00  0.00           C  
ATOM   2993  O   ILE A 193      70.590  53.510  56.460  1.00  0.00           O  
ATOM   2994  CB  ILE A 193      71.900  53.240  59.540  1.00  0.00           C  
ATOM   2995  CG1 ILE A 193      71.200  51.890  59.320  1.00  0.00           C  
ATOM   2996  CG2 ILE A 193      71.010  54.220  60.410  1.00  0.00           C  
ATOM   2997  CD  ILE A 193      72.130  50.690  58.990  1.00  0.00           C  
ATOM   2998  HN  ILE A 193      73.120  55.350  59.260  1.00  0.00           H  
ATOM   2999  HA  ILE A 193      72.740  53.150  57.610  1.00  0.00           H  
ATOM   3000  HB  ILE A 193      72.840  53.020  60.100  1.00  0.00           H  
ATOM   3001 HG11 ILE A 193      70.520  51.940  58.440  1.00  0.00           H  
ATOM   3002 HG12 ILE A 193      70.560  51.680  60.200  1.00  0.00           H  
ATOM   3003 HG21 ILE A 193      69.960  54.200  60.040  1.00  0.00           H  
ATOM   3004 HG22 ILE A 193      71.460  55.230  60.420  1.00  0.00           H  
ATOM   3005 HG23 ILE A 193      70.940  53.860  61.460  1.00  0.00           H  
ATOM   3006  HD1 ILE A 193      72.700  50.880  58.060  1.00  0.00           H  
ATOM   3007  HD2 ILE A 193      71.620  49.710  59.050  1.00  0.00           H  
ATOM   3008  HD3 ILE A 193      72.800  50.720  59.880  1.00  0.00           H  
ATOM   3009  N   ASN A 194      70.490  55.430  57.590  1.00  0.00           N  
ATOM   3010  CA  ASN A 194      69.320  56.070  56.860  1.00  0.00           C  
ATOM   3011  C   ASN A 194      69.670  56.350  55.380  1.00  0.00           C  
ATOM   3012  O   ASN A 194      68.780  56.250  54.540  1.00  0.00           O  
ATOM   3013  CB  ASN A 194      68.900  57.360  57.580  1.00  0.00           C  
ATOM   3014  CG  ASN A 194      68.390  57.130  58.970  1.00  0.00           C  
ATOM   3015  ND2 ASN A 194      67.850  58.180  59.550  1.00  0.00           N  
ATOM   3016  OD1 ASN A 194      68.270  56.030  59.530  1.00  0.00           O  
ATOM   3017  HN  ASN A 194      70.840  55.920  58.390  1.00  0.00           H  
ATOM   3018  HA  ASN A 194      68.470  55.410  56.890  1.00  0.00           H  
ATOM   3019  HB1 ASN A 194      68.040  57.790  57.020  1.00  0.00           H  
ATOM   3020  HB2 ASN A 194      69.760  58.060  57.630  1.00  0.00           H  
ATOM   3021 HD21 ASN A 194      67.370  58.050  60.420  1.00  0.00           H  
ATOM   3022 HD22 ASN A 194      68.290  59.070  59.440  1.00  0.00           H  
ATOM   3023  N   ARG A 195      70.930  56.870  55.070  1.00  0.00           N  
ATOM   3024  CA  ARG A 195      71.530  56.970  53.770  1.00  0.00           C  
ATOM   3025  C   ARG A 195      71.500  55.670  53.010  1.00  0.00           C  
ATOM   3026  O   ARG A 195      71.110  55.660  51.850  1.00  0.00           O  
ATOM   3027  CB  ARG A 195      72.950  57.470  53.860  1.00  0.00           C  
ATOM   3028  CG  ARG A 195      73.610  58.050  52.570  1.00  0.00           C  
ATOM   3029  CD  ARG A 195      75.180  58.080  52.670  1.00  0.00           C  
ATOM   3030  NE  ARG A 195      75.470  58.760  53.980  1.00  0.00           N  
ATOM   3031  CZ  ARG A 195      76.670  59.000  54.480  1.00  0.00           C  
ATOM   3032  NH1 ARG A 195      76.840  59.900  55.400  1.00  0.00           N1+
ATOM   3033  NH2 ARG A 195      77.670  58.290  53.980  1.00  0.00           N  
ATOM   3034  HN  ARG A 195      71.620  57.160  55.730  1.00  0.00           H  
ATOM   3035  HA  ARG A 195      70.950  57.710  53.250  1.00  0.00           H  
ATOM   3036  HB1 ARG A 195      73.670  56.810  54.400  1.00  0.00           H  
ATOM   3037  HB2 ARG A 195      72.880  58.340  54.550  1.00  0.00           H  
ATOM   3038  HG1 ARG A 195      73.280  59.090  52.380  1.00  0.00           H  
ATOM   3039  HG2 ARG A 195      73.170  57.420  51.770  1.00  0.00           H  
ATOM   3040  HD1 ARG A 195      75.690  58.570  51.820  1.00  0.00           H  
ATOM   3041  HD2 ARG A 195      75.630  57.060  52.730  1.00  0.00           H  
ATOM   3042  HE  ARG A 195      74.680  59.190  54.410  1.00  0.00           H  
ATOM   3043 HH11 ARG A 195      76.120  60.430  55.840  1.00  0.00           H  
ATOM   3044 HH12 ARG A 195      77.760  60.230  55.590  1.00  0.00           H  
ATOM   3045 HH21 ARG A 195      77.610  57.740  53.150  1.00  0.00           H  
ATOM   3046 HH22 ARG A 195      78.560  58.550  54.340  1.00  0.00           H  
ATOM   3047  N   VAL A 196      71.780  54.510  53.630  1.00  0.00           N  
ATOM   3048  CA  VAL A 196      71.680  53.250  53.010  1.00  0.00           C  
ATOM   3049  C   VAL A 196      70.310  52.950  52.710  1.00  0.00           C  
ATOM   3050  O   VAL A 196      70.010  52.590  51.560  1.00  0.00           O  
ATOM   3051  CB  VAL A 196      72.310  52.170  53.880  1.00  0.00           C  
ATOM   3052  CG1 VAL A 196      72.060  50.750  53.350  1.00  0.00           C  
ATOM   3053  CG2 VAL A 196      73.830  52.300  53.890  1.00  0.00           C  
ATOM   3054  HN  VAL A 196      72.180  54.550  54.550  1.00  0.00           H  
ATOM   3055  HA  VAL A 196      72.130  53.330  52.030  1.00  0.00           H  
ATOM   3056  HB  VAL A 196      71.910  52.230  54.920  1.00  0.00           H  
ATOM   3057 HG11 VAL A 196      72.490  49.980  54.020  1.00  0.00           H  
ATOM   3058 HG12 VAL A 196      72.580  50.620  52.370  1.00  0.00           H  
ATOM   3059 HG13 VAL A 196      70.990  50.520  53.170  1.00  0.00           H  
ATOM   3060 HG21 VAL A 196      74.300  52.360  52.890  1.00  0.00           H  
ATOM   3061 HG22 VAL A 196      74.300  51.420  54.380  1.00  0.00           H  
ATOM   3062 HG23 VAL A 196      74.120  53.230  54.420  1.00  0.00           H  
ATOM   3063  N   LEU A 197      69.370  53.050  53.710  1.00  0.00           N  
ATOM   3064  CA  LEU A 197      67.930  52.910  53.400  1.00  0.00           C  
ATOM   3065  C   LEU A 197      67.250  53.750  52.390  1.00  0.00           C  
ATOM   3066  O   LEU A 197      66.470  53.260  51.610  1.00  0.00           O  
ATOM   3067  CB  LEU A 197      67.090  53.100  54.720  1.00  0.00           C  
ATOM   3068  CG  LEU A 197      67.170  51.980  55.740  1.00  0.00           C  
ATOM   3069  CD1 LEU A 197      66.540  52.360  57.100  1.00  0.00           C  
ATOM   3070  CD2 LEU A 197      66.660  50.620  55.260  1.00  0.00           C  
ATOM   3071  HN  LEU A 197      69.680  53.300  54.630  1.00  0.00           H  
ATOM   3072  HA  LEU A 197      67.890  51.870  53.110  1.00  0.00           H  
ATOM   3073  HB1 LEU A 197      66.020  53.180  54.410  1.00  0.00           H  
ATOM   3074  HB2 LEU A 197      67.190  54.150  55.080  1.00  0.00           H  
ATOM   3075  HG  LEU A 197      68.260  51.930  55.980  1.00  0.00           H  
ATOM   3076 HD11 LEU A 197      66.790  51.720  57.970  1.00  0.00           H  
ATOM   3077 HD12 LEU A 197      65.440  52.430  57.020  1.00  0.00           H  
ATOM   3078 HD13 LEU A 197      67.010  53.340  57.350  1.00  0.00           H  
ATOM   3079 HD21 LEU A 197      66.800  49.920  56.110  1.00  0.00           H  
ATOM   3080 HD22 LEU A 197      67.280  50.160  54.460  1.00  0.00           H  
ATOM   3081 HD23 LEU A 197      65.580  50.550  55.040  1.00  0.00           H  
ATOM   3082  N   ARG A 198      67.530  55.030  52.350  1.00  0.00           N  
ATOM   3083  CA  ARG A 198      67.130  55.900  51.340  1.00  0.00           C  
ATOM   3084  C   ARG A 198      67.660  55.450  49.970  1.00  0.00           C  
ATOM   3085  O   ARG A 198      66.950  55.460  48.980  1.00  0.00           O  
ATOM   3086  CB  ARG A 198      67.550  57.330  51.800  1.00  0.00           C  
ATOM   3087  CG  ARG A 198      67.240  58.520  50.800  1.00  0.00           C  
ATOM   3088  CD  ARG A 198      67.650  59.970  51.340  1.00  0.00           C  
ATOM   3089  NE  ARG A 198      69.070  59.940  51.730  1.00  0.00           N  
ATOM   3090  CZ  ARG A 198      69.600  60.150  52.920  1.00  0.00           C  
ATOM   3091  NH1 ARG A 198      70.900  60.170  52.990  1.00  0.00           N1+
ATOM   3092  NH2 ARG A 198      69.020  60.420  54.030  1.00  0.00           N  
ATOM   3093  HN  ARG A 198      68.200  55.370  53.000  1.00  0.00           H  
ATOM   3094  HA  ARG A 198      66.050  55.960  51.310  1.00  0.00           H  
ATOM   3095  HB1 ARG A 198      68.640  57.250  51.960  1.00  0.00           H  
ATOM   3096  HB2 ARG A 198      67.090  57.520  52.800  1.00  0.00           H  
ATOM   3097  HG1 ARG A 198      66.160  58.430  50.580  1.00  0.00           H  
ATOM   3098  HG2 ARG A 198      67.830  58.290  49.880  1.00  0.00           H  
ATOM   3099  HD1 ARG A 198      66.940  60.190  52.170  1.00  0.00           H  
ATOM   3100  HD2 ARG A 198      67.550  60.730  50.540  1.00  0.00           H  
ATOM   3101  HE  ARG A 198      69.710  59.550  51.070  1.00  0.00           H  
ATOM   3102 HH11 ARG A 198      71.410  60.130  52.130  1.00  0.00           H  
ATOM   3103 HH12 ARG A 198      71.420  60.390  53.820  1.00  0.00           H  
ATOM   3104 HH21 ARG A 198      68.020  60.490  53.950  1.00  0.00           H  
ATOM   3105 HH22 ARG A 198      69.680  60.540  54.780  1.00  0.00           H  
ATOM   3106  N   ASP A 199      68.880  55.040  49.830  1.00  0.00           N  
ATOM   3107  CA  ASP A 199      69.310  54.470  48.540  1.00  0.00           C  
ATOM   3108  C   ASP A 199      68.660  53.100  48.290  1.00  0.00           C  
ATOM   3109  O   ASP A 199      68.240  52.940  47.170  1.00  0.00           O  
ATOM   3110  CB  ASP A 199      70.780  54.170  48.550  1.00  0.00           C  
ATOM   3111  CG  ASP A 199      71.550  55.470  48.550  1.00  0.00           C  
ATOM   3112  OD1 ASP A 199      71.100  56.580  48.090  1.00  0.00           O  
ATOM   3113  OD2 ASP A 199      72.840  55.350  48.670  1.00  0.00           O1-
ATOM   3114  HN  ASP A 199      69.520  55.060  50.600  1.00  0.00           H  
ATOM   3115  HA  ASP A 199      69.010  55.110  47.720  1.00  0.00           H  
ATOM   3116  HB1 ASP A 199      71.130  53.570  47.690  1.00  0.00           H  
ATOM   3117  HB2 ASP A 199      71.110  53.680  49.490  1.00  0.00           H  
ATOM   3118  N   GLN A 200      68.530  52.150  49.270  1.00  0.00           N  
ATOM   3119  CA  GLN A 200      67.840  50.910  49.020  1.00  0.00           C  
ATOM   3120  C   GLN A 200      66.410  50.990  48.620  1.00  0.00           C  
ATOM   3121  O   GLN A 200      65.990  50.150  47.830  1.00  0.00           O  
ATOM   3122  CB  GLN A 200      68.090  49.980  50.260  1.00  0.00           C  
ATOM   3123  CG  GLN A 200      69.390  49.310  50.420  1.00  0.00           C  
ATOM   3124  CD  GLN A 200      69.320  48.170  51.460  1.00  0.00           C  
ATOM   3125  NE2 GLN A 200      68.860  47.000  50.990  1.00  0.00           N  
ATOM   3126  OE1 GLN A 200      69.720  48.310  52.680  1.00  0.00           O  
ATOM   3127  HN  GLN A 200      68.870  52.350  50.190  1.00  0.00           H  
ATOM   3128  HA  GLN A 200      68.360  50.450  48.200  1.00  0.00           H  
ATOM   3129  HB1 GLN A 200      67.340  49.160  50.170  1.00  0.00           H  
ATOM   3130  HB2 GLN A 200      67.890  50.510  51.210  1.00  0.00           H  
ATOM   3131  HG1 GLN A 200      70.150  50.030  50.790  1.00  0.00           H  
ATOM   3132  HG2 GLN A 200      69.730  48.770  49.510  1.00  0.00           H  
ATOM   3133 HE21 GLN A 200      68.650  46.960  50.020  1.00  0.00           H  
ATOM   3134 HE22 GLN A 200      68.850  46.190  51.570  1.00  0.00           H  
ATOM   3135  N   LEU A 201      65.690  52.000  49.130  1.00  0.00           N  
ATOM   3136  CA  LEU A 201      64.310  52.150  48.830  1.00  0.00           C  
ATOM   3137  C   LEU A 201      64.040  52.740  47.460  1.00  0.00           C  
ATOM   3138  O   LEU A 201      63.130  52.300  46.740  1.00  0.00           O  
ATOM   3139  CB  LEU A 201      63.380  52.820  49.960  1.00  0.00           C  
ATOM   3140  CG  LEU A 201      61.840  52.740  49.690  1.00  0.00           C  
ATOM   3141  CD1 LEU A 201      61.390  51.290  49.340  1.00  0.00           C  
ATOM   3142  CD2 LEU A 201      61.200  53.190  51.000  1.00  0.00           C  
ATOM   3143  HN  LEU A 201      65.880  52.650  49.870  1.00  0.00           H  
ATOM   3144  HA  LEU A 201      63.950  51.140  48.770  1.00  0.00           H  
ATOM   3145  HB1 LEU A 201      63.630  53.900  49.990  1.00  0.00           H  
ATOM   3146  HB2 LEU A 201      63.600  52.410  50.970  1.00  0.00           H  
ATOM   3147  HG  LEU A 201      61.550  53.430  48.860  1.00  0.00           H  
ATOM   3148 HD11 LEU A 201      61.610  50.570  50.160  1.00  0.00           H  
ATOM   3149 HD12 LEU A 201      61.890  50.810  48.480  1.00  0.00           H  
ATOM   3150 HD13 LEU A 201      60.290  51.210  49.210  1.00  0.00           H  
ATOM   3151 HD21 LEU A 201      60.110  53.370  50.910  1.00  0.00           H  
ATOM   3152 HD22 LEU A 201      61.650  54.150  51.340  1.00  0.00           H  
ATOM   3153 HD23 LEU A 201      61.430  52.330  51.660  1.00  0.00           H  
ATOM   3154  N   SER A 202      65.000  53.600  47.000  1.00  0.00           N  
ATOM   3155  CA  SER A 202      64.950  54.280  45.700  1.00  0.00           C  
ATOM   3156  C   SER A 202      65.640  53.410  44.660  1.00  0.00           C  
ATOM   3157  O   SER A 202      65.660  53.720  43.430  1.00  0.00           O  
ATOM   3158  CB  SER A 202      65.770  55.660  45.690  1.00  0.00           C  
ATOM   3159  OG  SER A 202      65.300  56.540  44.690  1.00  0.00           O  
ATOM   3160  HN  SER A 202      65.770  53.880  47.570  1.00  0.00           H  
ATOM   3161  HA  SER A 202      63.900  54.480  45.530  1.00  0.00           H  
ATOM   3162  HB1 SER A 202      66.860  55.660  45.460  1.00  0.00           H  
ATOM   3163  HB2 SER A 202      65.540  56.180  46.650  1.00  0.00           H  
ATOM   3164  HG1 SER A 202      64.480  56.910  45.030  1.00  0.00           H  
ATOM   3165  N   GLY A 203      66.340  52.310  45.040  1.00  0.00           N  
ATOM   3166  CA  GLY A 203      67.140  51.480  44.170  1.00  0.00           C  
ATOM   3167  C   GLY A 203      66.590  50.050  43.970  1.00  0.00           C  
ATOM   3168  O   GLY A 203      67.130  49.300  43.150  1.00  0.00           O  
ATOM   3169  HN  GLY A 203      66.350  52.020  45.990  1.00  0.00           H  
ATOM   3170  HA1 GLY A 203      68.110  51.390  44.640  1.00  0.00           H  
ATOM   3171  HA2 GLY A 203      67.150  51.910  43.180  1.00  0.00           H  
ATOM   3172  N   ILE A 204      65.520  49.660  44.720  1.00  0.00           N  
ATOM   3173  CA  ILE A 204      65.060  48.310  44.920  1.00  0.00           C  
ATOM   3174  C   ILE A 204      64.900  47.490  43.640  1.00  0.00           C  
ATOM   3175  O   ILE A 204      65.430  46.430  43.510  1.00  0.00           O  
ATOM   3176  CB  ILE A 204      63.860  48.240  45.890  1.00  0.00           C  
ATOM   3177  CG1 ILE A 204      63.490  46.810  46.370  1.00  0.00           C  
ATOM   3178  CG2 ILE A 204      62.540  48.960  45.360  1.00  0.00           C  
ATOM   3179  CD  ILE A 204      64.550  46.350  47.370  1.00  0.00           C  
ATOM   3180  HN  ILE A 204      65.050  50.380  45.230  1.00  0.00           H  
ATOM   3181  HA  ILE A 204      65.870  47.810  45.450  1.00  0.00           H  
ATOM   3182  HB  ILE A 204      64.120  48.820  46.800  1.00  0.00           H  
ATOM   3183 HG11 ILE A 204      63.300  46.060  45.570  1.00  0.00           H  
ATOM   3184 HG12 ILE A 204      62.530  46.900  46.930  1.00  0.00           H  
ATOM   3185 HG21 ILE A 204      61.650  48.840  46.020  1.00  0.00           H  
ATOM   3186 HG22 ILE A 204      62.280  48.450  44.410  1.00  0.00           H  
ATOM   3187 HG23 ILE A 204      62.830  50.010  45.190  1.00  0.00           H  
ATOM   3188  HD1 ILE A 204      65.520  46.170  46.870  1.00  0.00           H  
ATOM   3189  HD2 ILE A 204      64.360  45.390  47.900  1.00  0.00           H  
ATOM   3190  HD3 ILE A 204      64.650  47.070  48.210  1.00  0.00           H  
ATOM   3191  N   ARG A 205      64.170  48.000  42.630  1.00  0.00           N  
ATOM   3192  CA  ARG A 205      64.010  47.440  41.410  1.00  0.00           C  
ATOM   3193  C   ARG A 205      65.280  47.320  40.600  1.00  0.00           C  
ATOM   3194  O   ARG A 205      65.490  46.310  39.900  1.00  0.00           O  
ATOM   3195  CB  ARG A 205      63.050  48.400  40.630  1.00  0.00           C  
ATOM   3196  CG  ARG A 205      62.370  47.800  39.400  1.00  0.00           C  
ATOM   3197  CD  ARG A 205      61.700  48.760  38.430  1.00  0.00           C  
ATOM   3198  NE  ARG A 205      60.390  49.140  38.990  1.00  0.00           N  
ATOM   3199  CZ  ARG A 205      59.590  50.080  38.500  1.00  0.00           C  
ATOM   3200  NH1 ARG A 205      58.380  50.260  38.940  1.00  0.00           N1+
ATOM   3201  NH2 ARG A 205      59.910  50.930  37.550  1.00  0.00           N  
ATOM   3202  HN  ARG A 205      63.640  48.810  42.850  1.00  0.00           H  
ATOM   3203  HA  ARG A 205      63.580  46.460  41.480  1.00  0.00           H  
ATOM   3204  HB1 ARG A 205      63.680  49.280  40.370  1.00  0.00           H  
ATOM   3205  HB2 ARG A 205      62.320  48.790  41.380  1.00  0.00           H  
ATOM   3206  HG1 ARG A 205      61.690  46.950  39.660  1.00  0.00           H  
ATOM   3207  HG2 ARG A 205      63.190  47.380  38.790  1.00  0.00           H  
ATOM   3208  HD1 ARG A 205      61.500  48.320  37.430  1.00  0.00           H  
ATOM   3209  HD2 ARG A 205      62.260  49.690  38.230  1.00  0.00           H  
ATOM   3210  HE  ARG A 205      60.110  48.600  39.780  1.00  0.00           H  
ATOM   3211 HH11 ARG A 205      58.150  49.920  39.850  1.00  0.00           H  
ATOM   3212 HH12 ARG A 205      57.750  50.940  38.560  1.00  0.00           H  
ATOM   3213 HH21 ARG A 205      59.160  51.510  37.240  1.00  0.00           H  
ATOM   3214 HH22 ARG A 205      60.510  50.570  36.840  1.00  0.00           H  
ATOM   3215  N   VAL A 206      66.230  48.270  40.620  1.00  0.00           N  
ATOM   3216  CA  VAL A 206      67.570  48.220  39.940  1.00  0.00           C  
ATOM   3217  C   VAL A 206      68.370  47.090  40.520  1.00  0.00           C  
ATOM   3218  O   VAL A 206      68.880  46.240  39.790  1.00  0.00           O  
ATOM   3219  CB  VAL A 206      68.310  49.510  40.130  1.00  0.00           C  
ATOM   3220  CG1 VAL A 206      69.480  49.510  39.240  1.00  0.00           C  
ATOM   3221  CG2 VAL A 206      67.310  50.640  39.730  1.00  0.00           C  
ATOM   3222  HN  VAL A 206      65.990  49.040  41.200  1.00  0.00           H  
ATOM   3223  HA  VAL A 206      67.280  48.020  38.920  1.00  0.00           H  
ATOM   3224  HB  VAL A 206      68.520  49.760  41.190  1.00  0.00           H  
ATOM   3225 HG11 VAL A 206      70.230  48.780  39.590  1.00  0.00           H  
ATOM   3226 HG12 VAL A 206      69.960  50.510  39.290  1.00  0.00           H  
ATOM   3227 HG13 VAL A 206      69.200  49.230  38.200  1.00  0.00           H  
ATOM   3228 HG21 VAL A 206      67.830  51.550  39.350  1.00  0.00           H  
ATOM   3229 HG22 VAL A 206      66.730  50.870  40.650  1.00  0.00           H  
ATOM   3230 HG23 VAL A 206      66.650  50.280  38.910  1.00  0.00           H  
ATOM   3231  N   ILE A 207      68.360  46.950  41.860  1.00  0.00           N  
ATOM   3232  CA  ILE A 207      69.120  45.970  42.600  1.00  0.00           C  
ATOM   3233  C   ILE A 207      68.540  44.570  42.160  1.00  0.00           C  
ATOM   3234  O   ILE A 207      69.270  43.650  41.830  1.00  0.00           O  
ATOM   3235  CB  ILE A 207      68.990  46.220  44.060  1.00  0.00           C  
ATOM   3236  CG1 ILE A 207      69.660  47.610  44.400  1.00  0.00           C  
ATOM   3237  CG2 ILE A 207      69.830  45.130  44.790  1.00  0.00           C  
ATOM   3238  CD  ILE A 207      69.150  48.180  45.770  1.00  0.00           C  
ATOM   3239  HN  ILE A 207      67.910  47.670  42.380  1.00  0.00           H  
ATOM   3240  HA  ILE A 207      70.140  46.000  42.240  1.00  0.00           H  
ATOM   3241  HB  ILE A 207      67.980  46.050  44.480  1.00  0.00           H  
ATOM   3242 HG11 ILE A 207      69.550  48.410  43.650  1.00  0.00           H  
ATOM   3243 HG12 ILE A 207      70.750  47.420  44.480  1.00  0.00           H  
ATOM   3244 HG21 ILE A 207      69.510  44.110  44.500  1.00  0.00           H  
ATOM   3245 HG22 ILE A 207      69.790  45.160  45.900  1.00  0.00           H  
ATOM   3246 HG23 ILE A 207      70.890  45.280  44.490  1.00  0.00           H  
ATOM   3247  HD1 ILE A 207      68.040  48.220  45.820  1.00  0.00           H  
ATOM   3248  HD2 ILE A 207      69.560  49.190  46.000  1.00  0.00           H  
ATOM   3249  HD3 ILE A 207      69.480  47.580  46.640  1.00  0.00           H  
ATOM   3250  N   ARG A 208      67.190  44.460  42.140  1.00  0.00           N  
ATOM   3251  CA  ARG A 208      66.460  43.370  41.540  1.00  0.00           C  
ATOM   3252  C   ARG A 208      66.740  43.090  40.090  1.00  0.00           C  
ATOM   3253  O   ARG A 208      67.030  41.890  39.720  1.00  0.00           O  
ATOM   3254  CB  ARG A 208      64.900  43.410  41.840  1.00  0.00           C  
ATOM   3255  CG  ARG A 208      64.630  43.150  43.350  1.00  0.00           C  
ATOM   3256  CD  ARG A 208      63.170  43.220  43.860  1.00  0.00           C  
ATOM   3257  NE  ARG A 208      63.270  42.950  45.330  1.00  0.00           N  
ATOM   3258  CZ  ARG A 208      62.280  43.040  46.180  1.00  0.00           C  
ATOM   3259  NH1 ARG A 208      62.650  43.450  47.370  1.00  0.00           N1+
ATOM   3260  NH2 ARG A 208      61.020  42.910  45.840  1.00  0.00           N  
ATOM   3261  HN  ARG A 208      66.630  45.260  42.360  1.00  0.00           H  
ATOM   3262  HA  ARG A 208      66.860  42.580  42.160  1.00  0.00           H  
ATOM   3263  HB1 ARG A 208      64.210  42.740  41.280  1.00  0.00           H  
ATOM   3264  HB2 ARG A 208      64.630  44.450  41.580  1.00  0.00           H  
ATOM   3265  HG1 ARG A 208      65.350  43.710  43.990  1.00  0.00           H  
ATOM   3266  HG2 ARG A 208      64.850  42.070  43.420  1.00  0.00           H  
ATOM   3267  HD1 ARG A 208      62.500  42.530  43.300  1.00  0.00           H  
ATOM   3268  HD2 ARG A 208      62.760  44.240  43.740  1.00  0.00           H  
ATOM   3269  HE  ARG A 208      64.180  42.780  45.720  1.00  0.00           H  
ATOM   3270 HH11 ARG A 208      63.620  43.320  47.540  1.00  0.00           H  
ATOM   3271 HH12 ARG A 208      62.080  43.690  48.160  1.00  0.00           H  
ATOM   3272 HH21 ARG A 208      60.880  42.400  44.990  1.00  0.00           H  
ATOM   3273 HH22 ARG A 208      60.290  42.950  46.520  1.00  0.00           H  
ATOM   3274  N   ALA A 209      66.710  44.120  39.220  1.00  0.00           N  
ATOM   3275  CA  ALA A 209      66.920  44.150  37.780  1.00  0.00           C  
ATOM   3276  C   ALA A 209      68.220  43.630  37.390  1.00  0.00           C  
ATOM   3277  O   ALA A 209      68.310  42.850  36.420  1.00  0.00           O  
ATOM   3278  CB  ALA A 209      66.680  45.510  36.990  1.00  0.00           C  
ATOM   3279  HN  ALA A 209      66.370  44.970  39.610  1.00  0.00           H  
ATOM   3280  HA  ALA A 209      66.220  43.490  37.300  1.00  0.00           H  
ATOM   3281  HB1 ALA A 209      67.320  46.380  37.240  1.00  0.00           H  
ATOM   3282  HB2 ALA A 209      65.590  45.740  37.000  1.00  0.00           H  
ATOM   3283  HB3 ALA A 209      66.960  45.330  35.930  1.00  0.00           H  
ATOM   3284  N   PHE A 210      69.300  43.930  38.140  1.00  0.00           N  
ATOM   3285  CA  PHE A 210      70.560  43.260  37.780  1.00  0.00           C  
ATOM   3286  C   PHE A 210      70.820  42.060  38.590  1.00  0.00           C  
ATOM   3287  O   PHE A 210      71.880  41.420  38.320  1.00  0.00           O  
ATOM   3288  CB  PHE A 210      71.720  44.280  37.840  1.00  0.00           C  
ATOM   3289  CG  PHE A 210      71.580  45.420  36.850  1.00  0.00           C  
ATOM   3290  CD1 PHE A 210      71.680  45.230  35.450  1.00  0.00           C  
ATOM   3291  CD2 PHE A 210      71.610  46.790  37.220  1.00  0.00           C  
ATOM   3292  CE1 PHE A 210      71.770  46.240  34.470  1.00  0.00           C  
ATOM   3293  CE2 PHE A 210      71.600  47.850  36.250  1.00  0.00           C  
ATOM   3294  CZ  PHE A 210      71.700  47.570  34.930  1.00  0.00           C  
ATOM   3295  HN  PHE A 210      69.200  44.570  38.900  1.00  0.00           H  
ATOM   3296  HA  PHE A 210      70.620  42.890  36.770  1.00  0.00           H  
ATOM   3297  HB1 PHE A 210      72.580  43.690  37.480  1.00  0.00           H  
ATOM   3298  HB2 PHE A 210      72.040  44.560  38.870  1.00  0.00           H  
ATOM   3299  HD1 PHE A 210      71.770  44.260  34.990  1.00  0.00           H  
ATOM   3300  HD2 PHE A 210      71.810  46.910  38.280  1.00  0.00           H  
ATOM   3301  HE1 PHE A 210      71.910  45.990  33.430  1.00  0.00           H  
ATOM   3302  HE2 PHE A 210      71.500  48.850  36.660  1.00  0.00           H  
ATOM   3303  HZ  PHE A 210      71.700  48.340  34.170  1.00  0.00           H  
ATOM   3304  N   ALA A 211      69.910  41.690  39.560  1.00  0.00           N  
ATOM   3305  CA  ALA A 211      70.230  40.500  40.400  1.00  0.00           C  
ATOM   3306  C   ALA A 211      71.450  40.700  41.310  1.00  0.00           C  
ATOM   3307  O   ALA A 211      72.280  39.810  41.460  1.00  0.00           O  
ATOM   3308  CB  ALA A 211      70.160  39.150  39.660  1.00  0.00           C  
ATOM   3309  HN  ALA A 211      68.980  42.060  39.590  1.00  0.00           H  
ATOM   3310  HA  ALA A 211      69.370  40.540  41.050  1.00  0.00           H  
ATOM   3311  HB1 ALA A 211      69.210  38.910  39.120  1.00  0.00           H  
ATOM   3312  HB2 ALA A 211      70.330  38.360  40.420  1.00  0.00           H  
ATOM   3313  HB3 ALA A 211      70.940  39.020  38.880  1.00  0.00           H  
ATOM   3314  N   ARG A 212      71.640  41.910  41.900  1.00  0.00           N  
ATOM   3315  CA  ARG A 212      72.750  42.490  42.550  1.00  0.00           C  
ATOM   3316  C   ARG A 212      72.560  42.560  44.010  1.00  0.00           C  
ATOM   3317  O   ARG A 212      73.260  43.100  44.830  1.00  0.00           O  
ATOM   3318  CB  ARG A 212      73.050  43.920  41.970  1.00  0.00           C  
ATOM   3319  CG  ARG A 212      73.850  43.930  40.610  1.00  0.00           C  
ATOM   3320  CD  ARG A 212      75.300  43.600  40.860  1.00  0.00           C  
ATOM   3321  NE  ARG A 212      75.890  43.520  39.450  1.00  0.00           N  
ATOM   3322  CZ  ARG A 212      76.010  42.340  38.860  1.00  0.00           C  
ATOM   3323  NH1 ARG A 212      75.760  41.170  39.410  1.00  0.00           N1+
ATOM   3324  NH2 ARG A 212      76.440  42.260  37.600  1.00  0.00           N  
ATOM   3325  HN  ARG A 212      70.910  42.560  41.730  1.00  0.00           H  
ATOM   3326  HA  ARG A 212      73.610  41.860  42.370  1.00  0.00           H  
ATOM   3327  HB1 ARG A 212      73.570  44.510  42.750  1.00  0.00           H  
ATOM   3328  HB2 ARG A 212      72.050  44.350  41.770  1.00  0.00           H  
ATOM   3329  HG1 ARG A 212      73.870  44.920  40.110  1.00  0.00           H  
ATOM   3330  HG2 ARG A 212      73.360  43.060  40.110  1.00  0.00           H  
ATOM   3331  HD1 ARG A 212      75.460  42.680  41.460  1.00  0.00           H  
ATOM   3332  HD2 ARG A 212      75.750  44.400  41.490  1.00  0.00           H  
ATOM   3333  HE  ARG A 212      75.930  44.360  38.910  1.00  0.00           H  
ATOM   3334 HH11 ARG A 212      75.840  41.030  40.400  1.00  0.00           H  
ATOM   3335 HH12 ARG A 212      75.840  40.350  38.850  1.00  0.00           H  
ATOM   3336 HH21 ARG A 212      76.770  43.080  37.140  1.00  0.00           H  
ATOM   3337 HH22 ARG A 212      76.490  41.370  37.150  1.00  0.00           H  
ATOM   3338  N   GLU A 213      71.530  41.770  44.480  1.00  0.00           N  
ATOM   3339  CA  GLU A 213      71.160  41.660  45.900  1.00  0.00           C  
ATOM   3340  C   GLU A 213      72.170  40.910  46.690  1.00  0.00           C  
ATOM   3341  O   GLU A 213      72.270  41.340  47.830  1.00  0.00           O  
ATOM   3342  CB  GLU A 213      69.730  40.960  45.990  1.00  0.00           C  
ATOM   3343  CG  GLU A 213      68.550  41.660  45.300  1.00  0.00           C  
ATOM   3344  CD  GLU A 213      67.330  40.730  45.180  1.00  0.00           C  
ATOM   3345  OE1 GLU A 213      67.500  39.710  44.390  1.00  0.00           O  
ATOM   3346  OE2 GLU A 213      66.260  40.920  45.770  1.00  0.00           O1-
ATOM   3347  HN  GLU A 213      71.110  41.100  43.860  1.00  0.00           H  
ATOM   3348  HA  GLU A 213      71.190  42.720  46.120  1.00  0.00           H  
ATOM   3349  HB1 GLU A 213      69.530  40.830  47.080  1.00  0.00           H  
ATOM   3350  HB2 GLU A 213      69.720  39.900  45.680  1.00  0.00           H  
ATOM   3351  HG1 GLU A 213      68.810  42.090  44.300  1.00  0.00           H  
ATOM   3352  HG2 GLU A 213      68.230  42.570  45.860  1.00  0.00           H  
ATOM   3353  N   PRO A 214      73.080  39.880  46.310  1.00  0.00           N  
ATOM   3354  CA  PRO A 214      74.290  39.500  47.120  1.00  0.00           C  
ATOM   3355  C   PRO A 214      75.180  40.730  47.600  1.00  0.00           C  
ATOM   3356  O   PRO A 214      75.940  40.560  48.570  1.00  0.00           O  
ATOM   3357  CB  PRO A 214      75.080  38.650  46.120  1.00  0.00           C  
ATOM   3358  CG  PRO A 214      73.970  37.900  45.360  1.00  0.00           C  
ATOM   3359  CD  PRO A 214      72.970  39.000  45.130  1.00  0.00           C  
ATOM   3360  HA  PRO A 214      73.940  39.040  48.030  1.00  0.00           H  
ATOM   3361  HB1 PRO A 214      75.590  37.790  46.580  1.00  0.00           H  
ATOM   3362  HB2 PRO A 214      75.660  39.210  45.360  1.00  0.00           H  
ATOM   3363  HG1 PRO A 214      74.390  37.270  44.540  1.00  0.00           H  
ATOM   3364  HG2 PRO A 214      73.580  37.200  46.130  1.00  0.00           H  
ATOM   3365  HD1 PRO A 214      73.070  39.420  44.110  1.00  0.00           H  
ATOM   3366  HD2 PRO A 214      71.890  38.720  45.080  1.00  0.00           H  
ATOM   3367  N   LEU A 215      75.150  41.870  46.880  1.00  0.00           N  
ATOM   3368  CA  LEU A 215      75.960  42.990  47.280  1.00  0.00           C  
ATOM   3369  C   LEU A 215      75.230  43.820  48.330  1.00  0.00           C  
ATOM   3370  O   LEU A 215      75.820  44.580  49.100  1.00  0.00           O  
ATOM   3371  CB  LEU A 215      76.400  43.930  46.110  1.00  0.00           C  
ATOM   3372  CG  LEU A 215      77.170  43.080  45.090  1.00  0.00           C  
ATOM   3373  CD1 LEU A 215      77.310  43.990  43.860  1.00  0.00           C  
ATOM   3374  CD2 LEU A 215      78.580  42.680  45.600  1.00  0.00           C  
ATOM   3375  HN  LEU A 215      74.550  41.950  46.080  1.00  0.00           H  
ATOM   3376  HA  LEU A 215      76.830  42.710  47.860  1.00  0.00           H  
ATOM   3377  HB1 LEU A 215      76.980  44.750  46.580  1.00  0.00           H  
ATOM   3378  HB2 LEU A 215      75.410  44.280  45.740  1.00  0.00           H  
ATOM   3379  HG  LEU A 215      76.670  42.140  44.780  1.00  0.00           H  
ATOM   3380 HD11 LEU A 215      78.000  44.850  44.010  1.00  0.00           H  
ATOM   3381 HD12 LEU A 215      76.330  44.450  43.580  1.00  0.00           H  
ATOM   3382 HD13 LEU A 215      77.650  43.390  42.990  1.00  0.00           H  
ATOM   3383 HD21 LEU A 215      79.100  42.360  44.670  1.00  0.00           H  
ATOM   3384 HD22 LEU A 215      78.460  41.920  46.400  1.00  0.00           H  
ATOM   3385 HD23 LEU A 215      79.180  43.480  46.080  1.00  0.00           H  
ATOM   3386  N   GLU A 216      73.870  43.630  48.500  1.00  0.00           N  
ATOM   3387  CA  GLU A 216      73.020  44.350  49.300  1.00  0.00           C  
ATOM   3388  C   GLU A 216      72.900  43.440  50.560  1.00  0.00           C  
ATOM   3389  O   GLU A 216      73.510  42.350  50.610  1.00  0.00           O  
ATOM   3390  CB  GLU A 216      71.640  44.640  48.600  1.00  0.00           C  
ATOM   3391  CG  GLU A 216      71.670  45.810  47.510  1.00  0.00           C  
ATOM   3392  CD  GLU A 216      72.410  47.130  47.970  1.00  0.00           C  
ATOM   3393  OE1 GLU A 216      72.020  47.780  48.950  1.00  0.00           O  
ATOM   3394  OE2 GLU A 216      73.480  47.450  47.370  1.00  0.00           O1-
ATOM   3395  HN  GLU A 216      73.490  42.770  48.170  1.00  0.00           H  
ATOM   3396  HA  GLU A 216      73.390  45.290  49.690  1.00  0.00           H  
ATOM   3397  HB1 GLU A 216      71.090  44.990  49.500  1.00  0.00           H  
ATOM   3398  HB2 GLU A 216      71.170  43.680  48.310  1.00  0.00           H  
ATOM   3399  HG1 GLU A 216      70.650  46.210  47.330  1.00  0.00           H  
ATOM   3400  HG2 GLU A 216      72.260  45.410  46.650  1.00  0.00           H  
ATOM   3401  N   ARG A 217      72.270  43.900  51.730  1.00  0.00           N  
ATOM   3402  CA  ARG A 217      72.340  43.320  53.050  1.00  0.00           C  
ATOM   3403  C   ARG A 217      73.650  43.790  53.640  1.00  0.00           C  
ATOM   3404  O   ARG A 217      73.730  44.360  54.700  1.00  0.00           O  
ATOM   3405  CB  ARG A 217      71.870  41.860  53.320  1.00  0.00           C  
ATOM   3406  CG  ARG A 217      72.190  41.330  54.730  1.00  0.00           C  
ATOM   3407  CD  ARG A 217      71.600  39.960  55.050  1.00  0.00           C  
ATOM   3408  NE  ARG A 217      72.250  38.900  54.240  1.00  0.00           N  
ATOM   3409  CZ  ARG A 217      71.660  37.700  54.090  1.00  0.00           C  
ATOM   3410  NH1 ARG A 217      70.630  37.360  54.830  1.00  0.00           N1+
ATOM   3411  NH2 ARG A 217      72.010  36.870  53.130  1.00  0.00           N  
ATOM   3412  HN  ARG A 217      71.690  44.710  51.580  1.00  0.00           H  
ATOM   3413  HA  ARG A 217      71.610  43.850  53.640  1.00  0.00           H  
ATOM   3414  HB1 ARG A 217      72.320  41.210  52.540  1.00  0.00           H  
ATOM   3415  HB2 ARG A 217      70.760  41.870  53.180  1.00  0.00           H  
ATOM   3416  HG1 ARG A 217      71.820  42.020  55.520  1.00  0.00           H  
ATOM   3417  HG2 ARG A 217      73.280  41.300  54.940  1.00  0.00           H  
ATOM   3418  HD1 ARG A 217      70.490  39.990  54.960  1.00  0.00           H  
ATOM   3419  HD2 ARG A 217      71.880  39.820  56.120  1.00  0.00           H  
ATOM   3420  HE  ARG A 217      73.110  39.060  53.760  1.00  0.00           H  
ATOM   3421 HH11 ARG A 217      70.480  37.840  55.700  1.00  0.00           H  
ATOM   3422 HH12 ARG A 217      70.180  36.500  54.590  1.00  0.00           H  
ATOM   3423 HH21 ARG A 217      72.760  37.250  52.600  1.00  0.00           H  
ATOM   3424 HH22 ARG A 217      71.570  35.970  53.130  1.00  0.00           H  
ATOM   3425  N   VAL A 218      74.840  43.630  53.000  1.00  0.00           N  
ATOM   3426  CA  VAL A 218      76.200  43.960  53.390  1.00  0.00           C  
ATOM   3427  C   VAL A 218      76.440  45.440  53.580  1.00  0.00           C  
ATOM   3428  O   VAL A 218      76.990  45.890  54.590  1.00  0.00           O  
ATOM   3429  CB  VAL A 218      77.220  43.460  52.430  1.00  0.00           C  
ATOM   3430  CG1 VAL A 218      78.630  43.600  53.100  1.00  0.00           C  
ATOM   3431  CG2 VAL A 218      77.230  41.940  52.120  1.00  0.00           C  
ATOM   3432  HN  VAL A 218      74.830  42.890  52.330  1.00  0.00           H  
ATOM   3433  HA  VAL A 218      76.280  43.550  54.390  1.00  0.00           H  
ATOM   3434  HB  VAL A 218      77.100  44.040  51.490  1.00  0.00           H  
ATOM   3435 HG11 VAL A 218      79.300  43.310  52.260  1.00  0.00           H  
ATOM   3436 HG12 VAL A 218      78.710  42.850  53.910  1.00  0.00           H  
ATOM   3437 HG13 VAL A 218      78.840  44.640  53.430  1.00  0.00           H  
ATOM   3438 HG21 VAL A 218      78.000  41.710  51.360  1.00  0.00           H  
ATOM   3439 HG22 VAL A 218      76.230  41.640  51.730  1.00  0.00           H  
ATOM   3440 HG23 VAL A 218      77.530  41.310  52.980  1.00  0.00           H  
ATOM   3441  N   ARG A 219      75.800  46.270  52.690  1.00  0.00           N  
ATOM   3442  CA  ARG A 219      76.030  47.660  52.880  1.00  0.00           C  
ATOM   3443  C   ARG A 219      75.190  48.290  54.060  1.00  0.00           C  
ATOM   3444  O   ARG A 219      75.520  49.280  54.730  1.00  0.00           O  
ATOM   3445  CB  ARG A 219      75.670  48.410  51.550  1.00  0.00           C  
ATOM   3446  CG  ARG A 219      75.750  49.960  51.630  1.00  0.00           C  
ATOM   3447  CD  ARG A 219      75.420  50.670  50.380  1.00  0.00           C  
ATOM   3448  NE  ARG A 219      75.350  52.110  50.660  1.00  0.00           N  
ATOM   3449  CZ  ARG A 219      74.480  52.920  50.020  1.00  0.00           C  
ATOM   3450  NH1 ARG A 219      73.460  52.600  49.300  1.00  0.00           N1+
ATOM   3451  NH2 ARG A 219      74.700  54.170  50.460  1.00  0.00           N  
ATOM   3452  HN  ARG A 219      75.450  45.940  51.820  1.00  0.00           H  
ATOM   3453  HA  ARG A 219      77.090  47.800  53.030  1.00  0.00           H  
ATOM   3454  HB1 ARG A 219      74.610  48.230  51.290  1.00  0.00           H  
ATOM   3455  HB2 ARG A 219      76.370  48.080  50.750  1.00  0.00           H  
ATOM   3456  HG1 ARG A 219      76.770  50.290  51.920  1.00  0.00           H  
ATOM   3457  HG2 ARG A 219      75.100  50.280  52.470  1.00  0.00           H  
ATOM   3458  HD1 ARG A 219      74.410  50.260  50.160  1.00  0.00           H  
ATOM   3459  HD2 ARG A 219      76.120  50.450  49.550  1.00  0.00           H  
ATOM   3460  HE  ARG A 219      75.980  52.600  51.260  1.00  0.00           H  
ATOM   3461 HH11 ARG A 219      73.350  51.660  48.960  1.00  0.00           H  
ATOM   3462 HH12 ARG A 219      72.990  53.340  48.830  1.00  0.00           H  
ATOM   3463 HH21 ARG A 219      75.450  54.530  51.000  1.00  0.00           H  
ATOM   3464 HH22 ARG A 219      74.130  54.820  49.950  1.00  0.00           H  
ATOM   3465  N   PHE A 220      74.040  47.620  54.400  1.00  0.00           N  
ATOM   3466  CA  PHE A 220      73.320  47.970  55.590  1.00  0.00           C  
ATOM   3467  C   PHE A 220      73.990  47.370  56.800  1.00  0.00           C  
ATOM   3468  O   PHE A 220      74.170  48.100  57.760  1.00  0.00           O  
ATOM   3469  CB  PHE A 220      71.850  47.420  55.460  1.00  0.00           C  
ATOM   3470  CG  PHE A 220      71.050  47.830  56.650  1.00  0.00           C  
ATOM   3471  CD1 PHE A 220      70.270  48.950  56.550  1.00  0.00           C  
ATOM   3472  CD2 PHE A 220      70.870  47.020  57.800  1.00  0.00           C  
ATOM   3473  CE1 PHE A 220      69.330  49.330  57.580  1.00  0.00           C  
ATOM   3474  CE2 PHE A 220      69.990  47.400  58.840  1.00  0.00           C  
ATOM   3475  CZ  PHE A 220      69.120  48.550  58.700  1.00  0.00           C  
ATOM   3476  HN  PHE A 220      73.940  46.700  54.020  1.00  0.00           H  
ATOM   3477  HA  PHE A 220      73.410  49.050  55.640  1.00  0.00           H  
ATOM   3478  HB1 PHE A 220      71.820  46.310  55.420  1.00  0.00           H  
ATOM   3479  HB2 PHE A 220      71.370  47.850  54.560  1.00  0.00           H  
ATOM   3480  HD1 PHE A 220      70.280  49.550  55.650  1.00  0.00           H  
ATOM   3481  HD2 PHE A 220      71.440  46.130  58.000  1.00  0.00           H  
ATOM   3482  HE1 PHE A 220      68.780  50.260  57.530  1.00  0.00           H  
ATOM   3483  HE2 PHE A 220      69.970  46.820  59.740  1.00  0.00           H  
ATOM   3484  HZ  PHE A 220      68.470  48.910  59.480  1.00  0.00           H  
ATOM   3485  N   ALA A 221      74.420  46.040  56.680  1.00  0.00           N  
ATOM   3486  CA  ALA A 221      74.880  45.270  57.820  1.00  0.00           C  
ATOM   3487  C   ALA A 221      76.100  45.740  58.410  1.00  0.00           C  
ATOM   3488  O   ALA A 221      76.230  45.800  59.620  1.00  0.00           O  
ATOM   3489  CB  ALA A 221      75.010  43.830  57.400  1.00  0.00           C  
ATOM   3490  HN  ALA A 221      74.290  45.520  55.830  1.00  0.00           H  
ATOM   3491  HA  ALA A 221      74.160  45.360  58.620  1.00  0.00           H  
ATOM   3492  HB1 ALA A 221      74.080  43.480  56.890  1.00  0.00           H  
ATOM   3493  HB2 ALA A 221      75.240  43.180  58.270  1.00  0.00           H  
ATOM   3494  HB3 ALA A 221      75.840  43.660  56.680  1.00  0.00           H  
ATOM   3495  N   GLU A 222      77.040  46.240  57.620  1.00  0.00           N  
ATOM   3496  CA  GLU A 222      78.260  46.900  58.100  1.00  0.00           C  
ATOM   3497  C   GLU A 222      77.900  48.220  58.850  1.00  0.00           C  
ATOM   3498  O   GLU A 222      78.280  48.400  60.040  1.00  0.00           O  
ATOM   3499  CB  GLU A 222      79.130  47.130  56.790  1.00  0.00           C  
ATOM   3500  CG  GLU A 222      79.690  45.750  56.240  1.00  0.00           C  
ATOM   3501  CD  GLU A 222      80.680  45.050  57.150  1.00  0.00           C  
ATOM   3502  OE1 GLU A 222      80.530  43.880  57.500  1.00  0.00           O  
ATOM   3503  OE2 GLU A 222      81.710  45.710  57.450  1.00  0.00           O1-
ATOM   3504  HN  GLU A 222      76.840  46.170  56.650  1.00  0.00           H  
ATOM   3505  HA  GLU A 222      78.740  46.230  58.800  1.00  0.00           H  
ATOM   3506  HB1 GLU A 222      80.020  47.720  57.100  1.00  0.00           H  
ATOM   3507  HB2 GLU A 222      78.680  47.740  55.980  1.00  0.00           H  
ATOM   3508  HG1 GLU A 222      80.230  45.910  55.290  1.00  0.00           H  
ATOM   3509  HG2 GLU A 222      78.860  45.050  55.990  1.00  0.00           H  
ATOM   3510  N   ALA A 223      77.120  49.060  58.220  1.00  0.00           N  
ATOM   3511  CA  ALA A 223      76.670  50.260  58.870  1.00  0.00           C  
ATOM   3512  C   ALA A 223      75.850  50.010  60.170  1.00  0.00           C  
ATOM   3513  O   ALA A 223      76.120  50.670  61.120  1.00  0.00           O  
ATOM   3514  CB  ALA A 223      75.770  51.160  57.980  1.00  0.00           C  
ATOM   3515  HN  ALA A 223      76.800  48.830  57.300  1.00  0.00           H  
ATOM   3516  HA  ALA A 223      77.540  50.840  59.120  1.00  0.00           H  
ATOM   3517  HB1 ALA A 223      75.280  51.950  58.590  1.00  0.00           H  
ATOM   3518  HB2 ALA A 223      74.960  50.660  57.400  1.00  0.00           H  
ATOM   3519  HB3 ALA A 223      76.370  51.740  57.250  1.00  0.00           H  
ATOM   3520  N   ASN A 224      74.940  49.040  60.150  1.00  0.00           N  
ATOM   3521  CA  ASN A 224      74.070  48.590  61.240  1.00  0.00           C  
ATOM   3522  C   ASN A 224      74.910  48.000  62.430  1.00  0.00           C  
ATOM   3523  O   ASN A 224      74.640  48.280  63.630  1.00  0.00           O  
ATOM   3524  CB  ASN A 224      73.200  47.430  60.650  1.00  0.00           C  
ATOM   3525  CG  ASN A 224      72.150  47.040  61.690  1.00  0.00           C  
ATOM   3526  ND2 ASN A 224      72.110  45.760  61.990  1.00  0.00           N  
ATOM   3527  OD1 ASN A 224      71.480  47.930  62.220  1.00  0.00           O  
ATOM   3528  HN  ASN A 224      74.740  48.560  59.300  1.00  0.00           H  
ATOM   3529  HA  ASN A 224      73.380  49.330  61.620  1.00  0.00           H  
ATOM   3530  HB1 ASN A 224      73.870  46.610  60.320  1.00  0.00           H  
ATOM   3531  HB2 ASN A 224      72.720  47.750  59.700  1.00  0.00           H  
ATOM   3532 HD21 ASN A 224      71.420  45.470  62.660  1.00  0.00           H  
ATOM   3533 HD22 ASN A 224      72.460  45.070  61.360  1.00  0.00           H  
ATOM   3534  N   GLN A 225      75.950  47.200  62.170  1.00  0.00           N  
ATOM   3535  CA  GLN A 225      76.850  46.770  63.200  1.00  0.00           C  
ATOM   3536  C   GLN A 225      77.700  47.830  63.880  1.00  0.00           C  
ATOM   3537  O   GLN A 225      77.810  47.890  65.110  1.00  0.00           O  
ATOM   3538  CB  GLN A 225      77.690  45.640  62.540  1.00  0.00           C  
ATOM   3539  CG  GLN A 225      78.850  44.970  63.350  1.00  0.00           C  
ATOM   3540  CD  GLN A 225      78.460  44.560  64.770  1.00  0.00           C  
ATOM   3541  NE2 GLN A 225      79.180  45.010  65.840  1.00  0.00           N  
ATOM   3542  OE1 GLN A 225      77.530  43.820  64.920  1.00  0.00           O  
ATOM   3543  HN  GLN A 225      76.150  46.850  61.260  1.00  0.00           H  
ATOM   3544  HA  GLN A 225      76.220  46.350  63.970  1.00  0.00           H  
ATOM   3545  HB1 GLN A 225      78.030  46.140  61.620  1.00  0.00           H  
ATOM   3546  HB2 GLN A 225      77.000  44.870  62.130  1.00  0.00           H  
ATOM   3547  HG1 GLN A 225      79.800  45.560  63.360  1.00  0.00           H  
ATOM   3548  HG2 GLN A 225      79.170  44.030  62.860  1.00  0.00           H  
ATOM   3549 HE21 GLN A 225      80.000  45.590  65.740  1.00  0.00           H  
ATOM   3550 HE22 GLN A 225      79.050  44.590  66.730  1.00  0.00           H  
ATOM   3551  N   THR A 226      78.200  48.730  63.050  1.00  0.00           N  
ATOM   3552  CA  THR A 226      78.880  49.990  63.370  1.00  0.00           C  
ATOM   3553  C   THR A 226      77.980  51.050  64.030  1.00  0.00           C  
ATOM   3554  O   THR A 226      78.440  51.690  64.990  1.00  0.00           O  
ATOM   3555  CB  THR A 226      79.510  50.780  62.230  1.00  0.00           C  
ATOM   3556  CG2 THR A 226      80.840  51.510  62.650  1.00  0.00           C  
ATOM   3557  OG1 THR A 226      80.030  49.890  61.280  1.00  0.00           O  
ATOM   3558  HN  THR A 226      78.040  48.580  62.070  1.00  0.00           H  
ATOM   3559  HA  THR A 226      79.530  49.750  64.200  1.00  0.00           H  
ATOM   3560  HB  THR A 226      78.760  51.380  61.670  1.00  0.00           H  
ATOM   3561  HG1 THR A 226      79.300  49.410  60.890  1.00  0.00           H  
ATOM   3562 HG21 THR A 226      81.600  50.830  63.110  1.00  0.00           H  
ATOM   3563 HG22 THR A 226      80.530  52.180  63.480  1.00  0.00           H  
ATOM   3564 HG23 THR A 226      81.190  52.100  61.780  1.00  0.00           H  
ATOM   3565  N   LEU A 227      76.790  51.210  63.600  1.00  0.00           N  
ATOM   3566  CA  LEU A 227      75.660  52.000  64.190  1.00  0.00           C  
ATOM   3567  C   LEU A 227      75.270  51.470  65.580  1.00  0.00           C  
ATOM   3568  O   LEU A 227      75.250  52.210  66.560  1.00  0.00           O  
ATOM   3569  CB  LEU A 227      74.430  51.960  63.250  1.00  0.00           C  
ATOM   3570  CG  LEU A 227      73.120  52.360  63.880  1.00  0.00           C  
ATOM   3571  CD1 LEU A 227      72.990  53.870  63.890  1.00  0.00           C  
ATOM   3572  CD2 LEU A 227      72.010  51.680  63.020  1.00  0.00           C  
ATOM   3573  HN  LEU A 227      76.500  50.670  62.810  1.00  0.00           H  
ATOM   3574  HA  LEU A 227      75.930  53.050  64.260  1.00  0.00           H  
ATOM   3575  HB1 LEU A 227      74.310  50.870  63.060  1.00  0.00           H  
ATOM   3576  HB2 LEU A 227      74.600  52.430  62.260  1.00  0.00           H  
ATOM   3577  HG  LEU A 227      73.010  52.070  64.950  1.00  0.00           H  
ATOM   3578 HD11 LEU A 227      72.050  54.210  64.380  1.00  0.00           H  
ATOM   3579 HD12 LEU A 227      73.030  54.150  62.810  1.00  0.00           H  
ATOM   3580 HD13 LEU A 227      73.810  54.360  64.460  1.00  0.00           H  
ATOM   3581 HD21 LEU A 227      72.160  51.960  61.950  1.00  0.00           H  
ATOM   3582 HD22 LEU A 227      71.000  52.120  63.160  1.00  0.00           H  
ATOM   3583 HD23 LEU A 227      71.920  50.570  62.980  1.00  0.00           H  
ATOM   3584  N   SER A 228      75.130  50.170  65.700  1.00  0.00           N  
ATOM   3585  CA  SER A 228      74.920  49.490  66.940  1.00  0.00           C  
ATOM   3586  C   SER A 228      76.070  49.590  67.910  1.00  0.00           C  
ATOM   3587  O   SER A 228      75.800  49.760  69.120  1.00  0.00           O  
ATOM   3588  CB  SER A 228      74.560  47.930  66.670  1.00  0.00           C  
ATOM   3589  OG  SER A 228      75.660  47.070  66.480  1.00  0.00           O  
ATOM   3590  HN  SER A 228      75.090  49.580  64.900  1.00  0.00           H  
ATOM   3591  HA  SER A 228      74.070  49.930  67.430  1.00  0.00           H  
ATOM   3592  HB1 SER A 228      73.750  47.820  65.920  1.00  0.00           H  
ATOM   3593  HB2 SER A 228      73.960  47.650  67.570  1.00  0.00           H  
ATOM   3594  HG1 SER A 228      75.890  47.100  65.550  1.00  0.00           H  
ATOM   3595  N   ASP A 229      77.340  49.320  67.520  1.00  0.00           N  
ATOM   3596  CA  ASP A 229      78.580  49.550  68.280  1.00  0.00           C  
ATOM   3597  C   ASP A 229      78.900  50.980  68.830  1.00  0.00           C  
ATOM   3598  O   ASP A 229      78.960  51.140  70.050  1.00  0.00           O  
ATOM   3599  CB  ASP A 229      79.740  48.800  67.480  1.00  0.00           C  
ATOM   3600  CG  ASP A 229      81.020  48.750  68.210  1.00  0.00           C  
ATOM   3601  OD1 ASP A 229      81.030  48.460  69.420  1.00  0.00           O  
ATOM   3602  OD2 ASP A 229      82.110  48.920  67.540  1.00  0.00           O1-
ATOM   3603  HN  ASP A 229      77.440  49.200  66.530  1.00  0.00           H  
ATOM   3604  HA  ASP A 229      78.430  48.950  69.160  1.00  0.00           H  
ATOM   3605  HB1 ASP A 229      79.910  49.250  66.480  1.00  0.00           H  
ATOM   3606  HB2 ASP A 229      79.340  47.770  67.360  1.00  0.00           H  
ATOM   3607  N   SER A 230      78.900  51.990  68.010  1.00  0.00           N  
ATOM   3608  CA  SER A 230      78.920  53.440  68.380  1.00  0.00           C  
ATOM   3609  C   SER A 230      77.780  53.720  69.360  1.00  0.00           C  
ATOM   3610  O   SER A 230      78.030  54.400  70.370  1.00  0.00           O  
ATOM   3611  CB  SER A 230      79.010  54.310  67.070  1.00  0.00           C  
ATOM   3612  OG  SER A 230      78.040  54.090  66.040  1.00  0.00           O  
ATOM   3613  HN  SER A 230      78.790  51.840  67.030  1.00  0.00           H  
ATOM   3614  HA  SER A 230      79.870  53.610  68.870  1.00  0.00           H  
ATOM   3615  HB1 SER A 230      79.930  54.050  66.510  1.00  0.00           H  
ATOM   3616  HB2 SER A 230      78.920  55.400  67.280  1.00  0.00           H  
ATOM   3617  HG1 SER A 230      78.300  53.280  65.590  1.00  0.00           H  
ATOM   3618  N   ALA A 231      76.610  53.300  69.080  1.00  0.00           N  
ATOM   3619  CA  ALA A 231      75.500  53.410  70.040  1.00  0.00           C  
ATOM   3620  C   ALA A 231      75.690  52.670  71.380  1.00  0.00           C  
ATOM   3621  O   ALA A 231      75.260  53.280  72.370  1.00  0.00           O  
ATOM   3622  CB  ALA A 231      74.190  52.860  69.500  1.00  0.00           C  
ATOM   3623  HN  ALA A 231      76.300  52.940  68.200  1.00  0.00           H  
ATOM   3624  HA  ALA A 231      75.340  54.410  70.400  1.00  0.00           H  
ATOM   3625  HB1 ALA A 231      74.030  53.340  68.510  1.00  0.00           H  
ATOM   3626  HB2 ALA A 231      73.360  53.120  70.180  1.00  0.00           H  
ATOM   3627  HB3 ALA A 231      74.140  51.750  69.390  1.00  0.00           H  
ATOM   3628  N   LEU A 232      76.170  51.430  71.390  1.00  0.00           N  
ATOM   3629  CA  LEU A 232      76.520  50.760  72.650  1.00  0.00           C  
ATOM   3630  C   LEU A 232      77.720  51.440  73.250  1.00  0.00           C  
ATOM   3631  O   LEU A 232      77.720  51.580  74.500  1.00  0.00           O  
ATOM   3632  CB  LEU A 232      76.940  49.210  72.410  1.00  0.00           C  
ATOM   3633  CG  LEU A 232      75.780  48.180  72.160  1.00  0.00           C  
ATOM   3634  CD1 LEU A 232      76.430  46.960  71.440  1.00  0.00           C  
ATOM   3635  CD2 LEU A 232      75.290  47.810  73.540  1.00  0.00           C  
ATOM   3636  HN  LEU A 232      76.210  50.900  70.550  1.00  0.00           H  
ATOM   3637  HA  LEU A 232      75.690  50.870  73.330  1.00  0.00           H  
ATOM   3638  HB1 LEU A 232      77.610  48.770  73.180  1.00  0.00           H  
ATOM   3639  HB2 LEU A 232      77.610  49.210  71.530  1.00  0.00           H  
ATOM   3640  HG  LEU A 232      75.070  48.640  71.450  1.00  0.00           H  
ATOM   3641 HD11 LEU A 232      76.800  47.210  70.420  1.00  0.00           H  
ATOM   3642 HD12 LEU A 232      75.750  46.080  71.420  1.00  0.00           H  
ATOM   3643 HD13 LEU A 232      77.360  46.760  72.000  1.00  0.00           H  
ATOM   3644 HD21 LEU A 232      76.200  47.550  74.120  1.00  0.00           H  
ATOM   3645 HD22 LEU A 232      74.520  47.000  73.530  1.00  0.00           H  
ATOM   3646 HD23 LEU A 232      74.790  48.690  74.000  1.00  0.00           H  
ATOM   3647  N   GLU A 233      78.730  51.940  72.520  1.00  0.00           N  
ATOM   3648  CA  GLU A 233      79.870  52.710  73.130  1.00  0.00           C  
ATOM   3649  C   GLU A 233      79.560  53.900  73.940  1.00  0.00           C  
ATOM   3650  O   GLU A 233      80.030  54.180  75.090  1.00  0.00           O  
ATOM   3651  CB  GLU A 233      80.860  53.030  72.010  1.00  0.00           C  
ATOM   3652  CG  GLU A 233      82.060  53.910  72.460  1.00  0.00           C  
ATOM   3653  CD  GLU A 233      82.990  54.150  71.270  1.00  0.00           C  
ATOM   3654  OE1 GLU A 233      82.490  54.580  70.200  1.00  0.00           O  
ATOM   3655  OE2 GLU A 233      84.190  53.810  71.350  1.00  0.00           O1-
ATOM   3656  HN  GLU A 233      78.770  51.700  71.550  1.00  0.00           H  
ATOM   3657  HA  GLU A 233      80.260  52.010  73.850  1.00  0.00           H  
ATOM   3658  HB1 GLU A 233      80.330  53.570  71.200  1.00  0.00           H  
ATOM   3659  HB2 GLU A 233      81.140  52.070  71.530  1.00  0.00           H  
ATOM   3660  HG1 GLU A 233      82.660  53.240  73.120  1.00  0.00           H  
ATOM   3661  HG2 GLU A 233      81.820  54.780  73.100  1.00  0.00           H  
ATOM   3662  N   ALA A 234      78.700  54.720  73.430  1.00  0.00           N  
ATOM   3663  CA  ALA A 234      78.060  55.770  74.200  1.00  0.00           C  
ATOM   3664  C   ALA A 234      77.140  55.370  75.330  1.00  0.00           C  
ATOM   3665  O   ALA A 234      77.100  56.070  76.340  1.00  0.00           O  
ATOM   3666  CB  ALA A 234      77.300  56.620  73.180  1.00  0.00           C  
ATOM   3667  HN  ALA A 234      78.260  54.490  72.570  1.00  0.00           H  
ATOM   3668  HA  ALA A 234      78.880  56.380  74.540  1.00  0.00           H  
ATOM   3669  HB1 ALA A 234      78.000  56.870  72.340  1.00  0.00           H  
ATOM   3670  HB2 ALA A 234      76.970  57.580  73.620  1.00  0.00           H  
ATOM   3671  HB3 ALA A 234      76.470  56.020  72.760  1.00  0.00           H  
ATOM   3672  N   GLY A 235      76.370  54.300  75.050  1.00  0.00           N  
ATOM   3673  CA  GLY A 235      75.430  53.750  75.980  1.00  0.00           C  
ATOM   3674  C   GLY A 235      75.870  53.420  77.380  1.00  0.00           C  
ATOM   3675  O   GLY A 235      75.330  53.910  78.430  1.00  0.00           O  
ATOM   3676  HN  GLY A 235      76.410  53.970  74.120  1.00  0.00           H  
ATOM   3677  HA1 GLY A 235      75.320  52.780  75.510  1.00  0.00           H  
ATOM   3678  HA2 GLY A 235      74.520  54.340  76.020  1.00  0.00           H  
ATOM   3679  N   ARG A 236      77.130  52.850  77.370  1.00  0.00           N  
ATOM   3680  CA  ARG A 236      77.980  52.720  78.560  1.00  0.00           C  
ATOM   3681  C   ARG A 236      78.590  53.920  79.220  1.00  0.00           C  
ATOM   3682  O   ARG A 236      78.800  53.950  80.490  1.00  0.00           O  
ATOM   3683  CB  ARG A 236      79.020  51.660  78.220  1.00  0.00           C  
ATOM   3684  CG  ARG A 236      79.990  51.970  77.100  1.00  0.00           C  
ATOM   3685  CD  ARG A 236      81.110  50.910  77.000  1.00  0.00           C  
ATOM   3686  NE  ARG A 236      80.360  49.730  76.590  1.00  0.00           N  
ATOM   3687  CZ  ARG A 236      80.360  49.200  75.330  1.00  0.00           C  
ATOM   3688  NH1 ARG A 236      81.040  49.750  74.350  1.00  0.00           N1+
ATOM   3689  NH2 ARG A 236      79.620  48.160  75.110  1.00  0.00           N  
ATOM   3690  HN  ARG A 236      77.540  52.560  76.500  1.00  0.00           H  
ATOM   3691  HA  ARG A 236      77.390  52.220  79.310  1.00  0.00           H  
ATOM   3692  HB1 ARG A 236      78.370  50.790  78.000  1.00  0.00           H  
ATOM   3693  HB2 ARG A 236      79.500  51.490  79.210  1.00  0.00           H  
ATOM   3694  HG1 ARG A 236      80.470  52.930  77.380  1.00  0.00           H  
ATOM   3695  HG2 ARG A 236      79.410  52.080  76.170  1.00  0.00           H  
ATOM   3696  HD1 ARG A 236      81.470  50.780  78.040  1.00  0.00           H  
ATOM   3697  HD2 ARG A 236      81.950  51.120  76.300  1.00  0.00           H  
ATOM   3698  HE  ARG A 236      79.590  49.370  77.120  1.00  0.00           H  
ATOM   3699 HH11 ARG A 236      81.780  50.390  74.560  1.00  0.00           H  
ATOM   3700 HH12 ARG A 236      80.940  49.280  73.480  1.00  0.00           H  
ATOM   3701 HH21 ARG A 236      79.140  47.740  75.880  1.00  0.00           H  
ATOM   3702 HH22 ARG A 236      79.770  47.540  74.350  1.00  0.00           H  
ATOM   3703  N   TRP A 237      78.970  55.010  78.490  1.00  0.00           N  
ATOM   3704  CA  TRP A 237      79.220  56.300  79.200  1.00  0.00           C  
ATOM   3705  C   TRP A 237      77.920  56.930  79.960  1.00  0.00           C  
ATOM   3706  O   TRP A 237      77.920  57.160  81.150  1.00  0.00           O  
ATOM   3707  CB  TRP A 237      80.010  57.350  78.380  1.00  0.00           C  
ATOM   3708  CG  TRP A 237      81.510  57.210  78.170  1.00  0.00           C  
ATOM   3709  CD1 TRP A 237      82.100  56.960  76.920  1.00  0.00           C  
ATOM   3710  CD2 TRP A 237      82.550  57.130  79.130  1.00  0.00           C  
ATOM   3711  CE2 TRP A 237      83.760  56.760  78.400  1.00  0.00           C  
ATOM   3712  CE3 TRP A 237      82.620  57.250  80.510  1.00  0.00           C  
ATOM   3713  NE1 TRP A 237      83.450  56.740  77.110  1.00  0.00           N  
ATOM   3714  CZ2 TRP A 237      85.030  56.690  79.090  1.00  0.00           C  
ATOM   3715  CZ3 TRP A 237      83.890  57.130  81.170  1.00  0.00           C  
ATOM   3716  CH2 TRP A 237      85.070  56.920  80.460  1.00  0.00           C  
ATOM   3717  HN  TRP A 237      78.980  55.060  77.500  1.00  0.00           H  
ATOM   3718  HA  TRP A 237      79.920  56.040  79.980  1.00  0.00           H  
ATOM   3719  HB1 TRP A 237      79.930  58.290  78.970  1.00  0.00           H  
ATOM   3720  HB2 TRP A 237      79.500  57.500  77.410  1.00  0.00           H  
ATOM   3721  HD1 TRP A 237      81.610  57.160  75.980  1.00  0.00           H  
ATOM   3722  HE1 TRP A 237      84.190  56.820  76.490  1.00  0.00           H  
ATOM   3723  HE3 TRP A 237      81.700  57.450  81.030  1.00  0.00           H  
ATOM   3724  HZ2 TRP A 237      85.860  56.380  78.470  1.00  0.00           H  
ATOM   3725  HZ3 TRP A 237      83.950  57.290  82.240  1.00  0.00           H  
ATOM   3726  HH2 TRP A 237      85.950  56.770  81.060  1.00  0.00           H  
ATOM   3727  N   GLN A 238      76.730  56.940  79.260  1.00  0.00           N  
ATOM   3728  CA  GLN A 238      75.430  57.220  79.870  1.00  0.00           C  
ATOM   3729  C   GLN A 238      75.200  56.390  81.100  1.00  0.00           C  
ATOM   3730  O   GLN A 238      74.780  56.910  82.100  1.00  0.00           O  
ATOM   3731  CB  GLN A 238      74.200  57.040  78.880  1.00  0.00           C  
ATOM   3732  CG  GLN A 238      74.230  58.190  77.890  1.00  0.00           C  
ATOM   3733  CD  GLN A 238      73.340  58.010  76.630  1.00  0.00           C  
ATOM   3734  NE2 GLN A 238      73.230  56.770  76.100  1.00  0.00           N  
ATOM   3735  OE1 GLN A 238      72.680  58.950  76.250  1.00  0.00           O  
ATOM   3736  HN  GLN A 238      76.760  56.870  78.270  1.00  0.00           H  
ATOM   3737  HA  GLN A 238      75.320  58.240  80.230  1.00  0.00           H  
ATOM   3738  HB1 GLN A 238      73.230  56.770  79.360  1.00  0.00           H  
ATOM   3739  HB2 GLN A 238      74.500  56.120  78.330  1.00  0.00           H  
ATOM   3740  HG1 GLN A 238      75.240  58.340  77.450  1.00  0.00           H  
ATOM   3741  HG2 GLN A 238      73.870  59.170  78.270  1.00  0.00           H  
ATOM   3742 HE21 GLN A 238      72.720  56.650  75.250  1.00  0.00           H  
ATOM   3743 HE22 GLN A 238      73.670  56.020  76.590  1.00  0.00           H  
ATOM   3744  N   ALA A 239      75.590  55.120  81.150  1.00  0.00           N  
ATOM   3745  CA  ALA A 239      75.440  54.190  82.230  1.00  0.00           C  
ATOM   3746  C   ALA A 239      75.910  54.480  83.620  1.00  0.00           C  
ATOM   3747  O   ALA A 239      75.300  54.100  84.630  1.00  0.00           O  
ATOM   3748  CB  ALA A 239      76.090  52.840  81.810  1.00  0.00           C  
ATOM   3749  HN  ALA A 239      76.090  54.610  80.460  1.00  0.00           H  
ATOM   3750  HA  ALA A 239      74.390  53.960  82.340  1.00  0.00           H  
ATOM   3751  HB1 ALA A 239      75.700  52.640  80.790  1.00  0.00           H  
ATOM   3752  HB2 ALA A 239      75.620  52.060  82.450  1.00  0.00           H  
ATOM   3753  HB3 ALA A 239      77.200  52.770  81.830  1.00  0.00           H  
ATOM   3754  N   LEU A 240      77.030  55.260  83.710  1.00  0.00           N  
ATOM   3755  CA  LEU A 240      77.530  55.790  84.920  1.00  0.00           C  
ATOM   3756  C   LEU A 240      76.640  56.960  85.460  1.00  0.00           C  
ATOM   3757  O   LEU A 240      76.590  57.170  86.700  1.00  0.00           O  
ATOM   3758  CB  LEU A 240      78.940  56.360  84.760  1.00  0.00           C  
ATOM   3759  CG  LEU A 240      80.040  55.230  84.600  1.00  0.00           C  
ATOM   3760  CD1 LEU A 240      81.270  55.830  83.810  1.00  0.00           C  
ATOM   3761  CD2 LEU A 240      80.490  54.500  85.900  1.00  0.00           C  
ATOM   3762  HN  LEU A 240      77.420  55.550  82.840  1.00  0.00           H  
ATOM   3763  HA  LEU A 240      77.620  55.000  85.640  1.00  0.00           H  
ATOM   3764  HB1 LEU A 240      79.180  57.010  85.640  1.00  0.00           H  
ATOM   3765  HB2 LEU A 240      79.010  57.000  83.860  1.00  0.00           H  
ATOM   3766  HG  LEU A 240      79.640  54.410  83.960  1.00  0.00           H  
ATOM   3767 HD11 LEU A 240      81.990  54.980  83.760  1.00  0.00           H  
ATOM   3768 HD12 LEU A 240      81.700  56.690  84.380  1.00  0.00           H  
ATOM   3769 HD13 LEU A 240      81.090  56.210  82.790  1.00  0.00           H  
ATOM   3770 HD21 LEU A 240      81.200  55.100  86.500  1.00  0.00           H  
ATOM   3771 HD22 LEU A 240      81.030  53.540  85.740  1.00  0.00           H  
ATOM   3772 HD23 LEU A 240      79.640  54.300  86.580  1.00  0.00           H  
ATOM   3773  N   MET A 241      76.100  57.820  84.520  1.00  0.00           N  
ATOM   3774  CA  MET A 241      75.740  59.160  84.920  1.00  0.00           C  
ATOM   3775  C   MET A 241      74.700  59.150  86.050  1.00  0.00           C  
ATOM   3776  O   MET A 241      75.000  59.870  87.030  1.00  0.00           O  
ATOM   3777  CB  MET A 241      75.040  59.920  83.690  1.00  0.00           C  
ATOM   3778  CG  MET A 241      76.060  60.350  82.570  1.00  0.00           C  
ATOM   3779  SD  MET A 241      75.400  60.840  80.930  1.00  0.00           S  
ATOM   3780  CE  MET A 241      74.840  62.410  81.670  1.00  0.00           C  
ATOM   3781  HN  MET A 241      76.060  57.600  83.550  1.00  0.00           H  
ATOM   3782  HA  MET A 241      76.680  59.550  85.270  1.00  0.00           H  
ATOM   3783  HB1 MET A 241      74.510  60.880  83.900  1.00  0.00           H  
ATOM   3784  HB2 MET A 241      74.350  59.220  83.170  1.00  0.00           H  
ATOM   3785  HG1 MET A 241      76.630  59.430  82.350  1.00  0.00           H  
ATOM   3786  HG2 MET A 241      76.720  61.130  83.020  1.00  0.00           H  
ATOM   3787  HE1 MET A 241      75.580  62.790  82.400  1.00  0.00           H  
ATOM   3788  HE2 MET A 241      73.820  62.390  82.110  1.00  0.00           H  
ATOM   3789  HE3 MET A 241      74.830  63.170  80.860  1.00  0.00           H  
ATOM   3790  N   LEU A 242      73.510  58.490  86.000  1.00  0.00           N  
ATOM   3791  CA  LEU A 242      72.470  58.460  87.060  1.00  0.00           C  
ATOM   3792  C   LEU A 242      73.030  57.920  88.490  1.00  0.00           C  
ATOM   3793  O   LEU A 242      73.040  58.590  89.490  1.00  0.00           O  
ATOM   3794  CB  LEU A 242      71.180  57.800  86.480  1.00  0.00           C  
ATOM   3795  CG  LEU A 242      70.030  57.660  87.500  1.00  0.00           C  
ATOM   3796  CD1 LEU A 242      69.280  59.000  87.850  1.00  0.00           C  
ATOM   3797  CD2 LEU A 242      68.990  56.620  86.980  1.00  0.00           C  
ATOM   3798  HN  LEU A 242      73.390  57.850  85.240  1.00  0.00           H  
ATOM   3799  HA  LEU A 242      72.270  59.460  87.420  1.00  0.00           H  
ATOM   3800  HB1 LEU A 242      71.400  56.770  86.120  1.00  0.00           H  
ATOM   3801  HB2 LEU A 242      70.990  58.400  85.570  1.00  0.00           H  
ATOM   3802  HG  LEU A 242      70.350  57.220  88.470  1.00  0.00           H  
ATOM   3803 HD11 LEU A 242      69.770  59.840  87.310  1.00  0.00           H  
ATOM   3804 HD12 LEU A 242      69.280  59.280  88.930  1.00  0.00           H  
ATOM   3805 HD13 LEU A 242      68.270  59.010  87.390  1.00  0.00           H  
ATOM   3806 HD21 LEU A 242      69.480  55.640  86.810  1.00  0.00           H  
ATOM   3807 HD22 LEU A 242      68.510  56.920  86.030  1.00  0.00           H  
ATOM   3808 HD23 LEU A 242      68.230  56.360  87.760  1.00  0.00           H  
ATOM   3809  N   PRO A 243      73.780  56.730  88.500  1.00  0.00           N  
ATOM   3810  CA  PRO A 243      74.290  56.230  89.760  1.00  0.00           C  
ATOM   3811  C   PRO A 243      75.450  57.060  90.200  1.00  0.00           C  
ATOM   3812  O   PRO A 243      75.520  57.380  91.360  1.00  0.00           O  
ATOM   3813  CB  PRO A 243      74.770  54.820  89.450  1.00  0.00           C  
ATOM   3814  CG  PRO A 243      74.420  54.520  87.990  1.00  0.00           C  
ATOM   3815  CD  PRO A 243      73.430  55.650  87.600  1.00  0.00           C  
ATOM   3816  HA  PRO A 243      73.530  56.270  90.530  1.00  0.00           H  
ATOM   3817  HB1 PRO A 243      74.290  54.010  90.040  1.00  0.00           H  
ATOM   3818  HB2 PRO A 243      75.870  54.740  89.540  1.00  0.00           H  
ATOM   3819  HG1 PRO A 243      75.280  54.590  87.300  1.00  0.00           H  
ATOM   3820  HG2 PRO A 243      73.920  53.560  87.750  1.00  0.00           H  
ATOM   3821  HD1 PRO A 243      73.610  55.990  86.560  1.00  0.00           H  
ATOM   3822  HD2 PRO A 243      72.410  55.270  87.840  1.00  0.00           H  
ATOM   3823  N   VAL A 244      76.460  57.370  89.340  1.00  0.00           N  
ATOM   3824  CA  VAL A 244      77.630  58.040  89.860  1.00  0.00           C  
ATOM   3825  C   VAL A 244      77.360  59.510  90.360  1.00  0.00           C  
ATOM   3826  O   VAL A 244      77.770  59.910  91.470  1.00  0.00           O  
ATOM   3827  CB  VAL A 244      78.800  58.050  88.880  1.00  0.00           C  
ATOM   3828  CG1 VAL A 244      80.040  58.820  89.400  1.00  0.00           C  
ATOM   3829  CG2 VAL A 244      79.200  56.570  88.650  1.00  0.00           C  
ATOM   3830  HN  VAL A 244      76.400  57.140  88.370  1.00  0.00           H  
ATOM   3831  HA  VAL A 244      78.020  57.430  90.660  1.00  0.00           H  
ATOM   3832  HB  VAL A 244      78.560  58.520  87.900  1.00  0.00           H  
ATOM   3833 HG11 VAL A 244      80.940  58.780  88.760  1.00  0.00           H  
ATOM   3834 HG12 VAL A 244      80.420  58.500  90.400  1.00  0.00           H  
ATOM   3835 HG13 VAL A 244      79.860  59.910  89.490  1.00  0.00           H  
ATOM   3836 HG21 VAL A 244      79.540  56.040  89.570  1.00  0.00           H  
ATOM   3837 HG22 VAL A 244      80.070  56.480  87.960  1.00  0.00           H  
ATOM   3838 HG23 VAL A 244      78.370  56.080  88.100  1.00  0.00           H  
ATOM   3839  N   THR A 245      76.550  60.280  89.520  1.00  0.00           N  
ATOM   3840  CA  THR A 245      76.130  61.600  89.930  1.00  0.00           C  
ATOM   3841  C   THR A 245      75.200  61.590  91.170  1.00  0.00           C  
ATOM   3842  O   THR A 245      75.370  62.320  92.120  1.00  0.00           O  
ATOM   3843  CB  THR A 245      75.440  62.510  88.830  1.00  0.00           C  
ATOM   3844  CG2 THR A 245      75.580  64.010  89.140  1.00  0.00           C  
ATOM   3845  OG1 THR A 245      75.970  62.280  87.530  1.00  0.00           O  
ATOM   3846  HN  THR A 245      76.260  59.920  88.640  1.00  0.00           H  
ATOM   3847  HA  THR A 245      77.010  62.120  90.280  1.00  0.00           H  
ATOM   3848  HB  THR A 245      74.350  62.350  88.640  1.00  0.00           H  
ATOM   3849  HG1 THR A 245      75.570  61.500  87.140  1.00  0.00           H  
ATOM   3850 HG21 THR A 245      74.940  64.350  89.980  1.00  0.00           H  
ATOM   3851 HG22 THR A 245      75.230  64.580  88.250  1.00  0.00           H  
ATOM   3852 HG23 THR A 245      76.650  64.230  89.340  1.00  0.00           H  
ATOM   3853  N   THR A 246      74.310  60.600  91.320  1.00  0.00           N  
ATOM   3854  CA  THR A 246      73.630  60.370  92.600  1.00  0.00           C  
ATOM   3855  C   THR A 246      74.580  60.000  93.730  1.00  0.00           C  
ATOM   3856  O   THR A 246      74.580  60.550  94.820  1.00  0.00           O  
ATOM   3857  CB  THR A 246      72.480  59.390  92.590  1.00  0.00           C  
ATOM   3858  CG2 THR A 246      71.650  59.410  93.880  1.00  0.00           C  
ATOM   3859  OG1 THR A 246      71.550  59.700  91.550  1.00  0.00           O  
ATOM   3860  HN  THR A 246      74.210  59.950  90.570  1.00  0.00           H  
ATOM   3861  HA  THR A 246      73.240  61.360  92.780  1.00  0.00           H  
ATOM   3862  HB  THR A 246      72.820  58.350  92.350  1.00  0.00           H  
ATOM   3863  HG1 THR A 246      71.890  59.340  90.730  1.00  0.00           H  
ATOM   3864 HG21 THR A 246      71.390  60.460  94.100  1.00  0.00           H  
ATOM   3865 HG22 THR A 246      72.310  59.040  94.700  1.00  0.00           H  
ATOM   3866 HG23 THR A 246      70.680  58.860  93.850  1.00  0.00           H  
ATOM   3867  N   LEU A 247      75.600  59.180  93.510  1.00  0.00           N  
ATOM   3868  CA  LEU A 247      76.630  58.660  94.440  1.00  0.00           C  
ATOM   3869  C   LEU A 247      77.500  59.700  95.120  1.00  0.00           C  
ATOM   3870  O   LEU A 247      77.740  59.610  96.330  1.00  0.00           O  
ATOM   3871  CB  LEU A 247      77.510  57.460  93.940  1.00  0.00           C  
ATOM   3872  CG  LEU A 247      78.370  56.590  94.840  1.00  0.00           C  
ATOM   3873  CD1 LEU A 247      77.540  55.790  95.840  1.00  0.00           C  
ATOM   3874  CD2 LEU A 247      79.170  55.620  93.990  1.00  0.00           C  
ATOM   3875  HN  LEU A 247      75.800  58.750  92.630  1.00  0.00           H  
ATOM   3876  HA  LEU A 247      75.920  58.190  95.110  1.00  0.00           H  
ATOM   3877  HB1 LEU A 247      78.290  58.060  93.410  1.00  0.00           H  
ATOM   3878  HB2 LEU A 247      77.080  56.900  93.080  1.00  0.00           H  
ATOM   3879  HG  LEU A 247      79.080  57.280  95.340  1.00  0.00           H  
ATOM   3880 HD11 LEU A 247      78.160  55.170  96.530  1.00  0.00           H  
ATOM   3881 HD12 LEU A 247      76.910  55.040  95.330  1.00  0.00           H  
ATOM   3882 HD13 LEU A 247      76.860  56.400  96.470  1.00  0.00           H  
ATOM   3883 HD21 LEU A 247      78.540  54.890  93.430  1.00  0.00           H  
ATOM   3884 HD22 LEU A 247      79.970  55.090  94.550  1.00  0.00           H  
ATOM   3885 HD23 LEU A 247      79.770  56.250  93.300  1.00  0.00           H  
ATOM   3886  N   VAL A 248      77.980  60.670  94.390  1.00  0.00           N  
ATOM   3887  CA  VAL A 248      78.740  61.710  94.990  1.00  0.00           C  
ATOM   3888  C   VAL A 248      77.970  62.480  96.040  1.00  0.00           C  
ATOM   3889  O   VAL A 248      78.450  62.810  97.100  1.00  0.00           O  
ATOM   3890  CB  VAL A 248      79.220  62.700  94.000  1.00  0.00           C  
ATOM   3891  CG1 VAL A 248      80.140  63.650  94.770  1.00  0.00           C  
ATOM   3892  CG2 VAL A 248      80.110  62.140  92.860  1.00  0.00           C  
ATOM   3893  HN  VAL A 248      77.690  60.870  93.460  1.00  0.00           H  
ATOM   3894  HA  VAL A 248      79.600  61.240  95.460  1.00  0.00           H  
ATOM   3895  HB  VAL A 248      78.360  63.110  93.420  1.00  0.00           H  
ATOM   3896 HG11 VAL A 248      79.530  64.240  95.490  1.00  0.00           H  
ATOM   3897 HG12 VAL A 248      80.780  64.360  94.210  1.00  0.00           H  
ATOM   3898 HG13 VAL A 248      80.810  63.000  95.370  1.00  0.00           H  
ATOM   3899 HG21 VAL A 248      80.360  62.980  92.180  1.00  0.00           H  
ATOM   3900 HG22 VAL A 248      79.630  61.300  92.310  1.00  0.00           H  
ATOM   3901 HG23 VAL A 248      81.130  61.970  93.280  1.00  0.00           H  
ATOM   3902  N   ILE A 249      76.740  62.810  95.710  1.00  0.00           N  
ATOM   3903  CA  ILE A 249      75.890  63.520  96.670  1.00  0.00           C  
ATOM   3904  C   ILE A 249      75.520  62.630  97.870  1.00  0.00           C  
ATOM   3905  O   ILE A 249      75.390  63.030  99.050  1.00  0.00           O  
ATOM   3906  CB  ILE A 249      74.680  64.000  95.850  1.00  0.00           C  
ATOM   3907  CG1 ILE A 249      75.040  65.130  94.830  1.00  0.00           C  
ATOM   3908  CG2 ILE A 249      73.580  64.420  96.820  1.00  0.00           C  
ATOM   3909  CD  ILE A 249      75.790  66.250  95.430  1.00  0.00           C  
ATOM   3910  HN  ILE A 249      76.280  62.430  94.920  1.00  0.00           H  
ATOM   3911  HA  ILE A 249      76.330  64.410  97.090  1.00  0.00           H  
ATOM   3912  HB  ILE A 249      74.280  63.140  95.270  1.00  0.00           H  
ATOM   3913 HG11 ILE A 249      74.090  65.440  94.350  1.00  0.00           H  
ATOM   3914 HG12 ILE A 249      75.600  64.760  93.950  1.00  0.00           H  
ATOM   3915 HG21 ILE A 249      73.000  63.620  97.320  1.00  0.00           H  
ATOM   3916 HG22 ILE A 249      72.810  64.990  96.250  1.00  0.00           H  
ATOM   3917 HG23 ILE A 249      73.950  65.140  97.580  1.00  0.00           H  
ATOM   3918  HD1 ILE A 249      75.310  66.560  96.380  1.00  0.00           H  
ATOM   3919  HD2 ILE A 249      75.790  67.080  94.690  1.00  0.00           H  
ATOM   3920  HD3 ILE A 249      76.840  65.980  95.650  1.00  0.00           H  
ATOM   3921  N   ASN A 250      75.210  61.360  97.610  1.00  0.00           N  
ATOM   3922  CA  ASN A 250      75.020  60.330  98.690  1.00  0.00           C  
ATOM   3923  C   ASN A 250      76.230  60.180  99.600  1.00  0.00           C  
ATOM   3924  O   ASN A 250      76.040  60.130 100.830  1.00  0.00           O  
ATOM   3925  CB  ASN A 250      74.440  58.980  98.210  1.00  0.00           C  
ATOM   3926  CG  ASN A 250      73.030  59.260  97.830  1.00  0.00           C  
ATOM   3927  ND2 ASN A 250      72.390  58.250  97.170  1.00  0.00           N  
ATOM   3928  OD1 ASN A 250      72.370  60.280  98.070  1.00  0.00           O  
ATOM   3929  HN  ASN A 250      75.220  61.020  96.680  1.00  0.00           H  
ATOM   3930  HA  ASN A 250      74.310  60.760  99.380  1.00  0.00           H  
ATOM   3931  HB1 ASN A 250      74.290  58.220  98.990  1.00  0.00           H  
ATOM   3932  HB2 ASN A 250      75.050  58.600  97.370  1.00  0.00           H  
ATOM   3933 HD21 ASN A 250      71.500  58.480  96.780  1.00  0.00           H  
ATOM   3934 HD22 ASN A 250      72.920  57.430  96.960  1.00  0.00           H  
ATOM   3935  N   VAL A 251      77.480  60.100  99.080  1.00  0.00           N  
ATOM   3936  CA  VAL A 251      78.640  60.040  99.900  1.00  0.00           C  
ATOM   3937  C   VAL A 251      78.810  61.210 100.830  1.00  0.00           C  
ATOM   3938  O   VAL A 251      79.180  61.200 102.010  1.00  0.00           O  
ATOM   3939  CB  VAL A 251      79.850  59.740  99.070  1.00  0.00           C  
ATOM   3940  CG1 VAL A 251      81.190  59.910  99.760  1.00  0.00           C  
ATOM   3941  CG2 VAL A 251      79.700  58.280  98.660  1.00  0.00           C  
ATOM   3942  HN  VAL A 251      77.680  60.130  98.110  1.00  0.00           H  
ATOM   3943  HA  VAL A 251      78.450  59.170 100.510  1.00  0.00           H  
ATOM   3944  HB  VAL A 251      79.940  60.360  98.150  1.00  0.00           H  
ATOM   3945 HG11 VAL A 251      81.360  60.930 100.170  1.00  0.00           H  
ATOM   3946 HG12 VAL A 251      82.010  59.800  99.030  1.00  0.00           H  
ATOM   3947 HG13 VAL A 251      81.440  59.090 100.470  1.00  0.00           H  
ATOM   3948 HG21 VAL A 251      79.560  57.670  99.580  1.00  0.00           H  
ATOM   3949 HG22 VAL A 251      80.630  57.780  98.330  1.00  0.00           H  
ATOM   3950 HG23 VAL A 251      78.890  58.010  97.950  1.00  0.00           H  
ATOM   3951  N   SER A 252      78.430  62.380 100.280  1.00  0.00           N  
ATOM   3952  CA  SER A 252      78.450  63.650 100.950  1.00  0.00           C  
ATOM   3953  C   SER A 252      77.410  63.800 102.120  1.00  0.00           C  
ATOM   3954  O   SER A 252      77.830  64.100 103.250  1.00  0.00           O  
ATOM   3955  CB  SER A 252      78.250  64.930 100.040  1.00  0.00           C  
ATOM   3956  OG  SER A 252      79.010  64.830  98.820  1.00  0.00           O  
ATOM   3957  HN  SER A 252      78.250  62.390  99.300  1.00  0.00           H  
ATOM   3958  HA  SER A 252      79.430  63.680 101.400  1.00  0.00           H  
ATOM   3959  HB1 SER A 252      78.680  65.760 100.640  1.00  0.00           H  
ATOM   3960  HB2 SER A 252      77.190  65.080  99.740  1.00  0.00           H  
ATOM   3961  HG1 SER A 252      78.710  64.070  98.320  1.00  0.00           H  
ATOM   3962  N   SER A 253      76.210  63.290 101.930  1.00  0.00           N  
ATOM   3963  CA  SER A 253      75.090  63.290 102.890  1.00  0.00           C  
ATOM   3964  C   SER A 253      75.380  62.490 104.160  1.00  0.00           C  
ATOM   3965  O   SER A 253      75.030  63.030 105.240  1.00  0.00           O  
ATOM   3966  CB  SER A 253      73.790  62.800 102.120  1.00  0.00           C  
ATOM   3967  OG  SER A 253      73.780  61.410 101.760  1.00  0.00           O  
ATOM   3968  HN  SER A 253      76.050  62.740 101.120  1.00  0.00           H  
ATOM   3969  HA  SER A 253      74.930  64.280 103.280  1.00  0.00           H  
ATOM   3970  HB1 SER A 253      73.790  63.390 101.180  1.00  0.00           H  
ATOM   3971  HB2 SER A 253      72.880  63.150 102.640  1.00  0.00           H  
ATOM   3972  HG1 SER A 253      74.580  61.300 101.240  1.00  0.00           H  
ATOM   3973  N   VAL A 254      76.000  61.280 104.090  1.00  0.00           N  
ATOM   3974  CA  VAL A 254      76.330  60.500 105.220  1.00  0.00           C  
ATOM   3975  C   VAL A 254      77.610  61.060 105.970  1.00  0.00           C  
ATOM   3976  O   VAL A 254      77.810  60.800 107.170  1.00  0.00           O  
ATOM   3977  CB  VAL A 254      76.520  59.060 104.870  1.00  0.00           C  
ATOM   3978  CG1 VAL A 254      75.180  58.410 104.310  1.00  0.00           C  
ATOM   3979  CG2 VAL A 254      77.600  58.790 103.780  1.00  0.00           C  
ATOM   3980  HN  VAL A 254      76.260  60.860 103.230  1.00  0.00           H  
ATOM   3981  HA  VAL A 254      75.490  60.530 105.890  1.00  0.00           H  
ATOM   3982  HB  VAL A 254      76.730  58.380 105.720  1.00  0.00           H  
ATOM   3983 HG11 VAL A 254      74.470  58.320 105.160  1.00  0.00           H  
ATOM   3984 HG12 VAL A 254      75.300  57.340 104.010  1.00  0.00           H  
ATOM   3985 HG13 VAL A 254      74.830  59.000 103.440  1.00  0.00           H  
ATOM   3986 HG21 VAL A 254      78.620  59.050 104.120  1.00  0.00           H  
ATOM   3987 HG22 VAL A 254      77.360  59.420 102.890  1.00  0.00           H  
ATOM   3988 HG23 VAL A 254      77.580  57.740 103.430  1.00  0.00           H  
ATOM   3989  N   ALA A 255      78.470  61.910 105.270  1.00  0.00           N  
ATOM   3990  CA  ALA A 255      79.510  62.720 105.850  1.00  0.00           C  
ATOM   3991  C   ALA A 255      78.920  63.950 106.490  1.00  0.00           C  
ATOM   3992  O   ALA A 255      79.510  64.470 107.420  1.00  0.00           O  
ATOM   3993  CB  ALA A 255      80.570  63.020 104.790  1.00  0.00           C  
ATOM   3994  HN  ALA A 255      78.330  62.120 104.310  1.00  0.00           H  
ATOM   3995  HA  ALA A 255      79.910  62.220 106.720  1.00  0.00           H  
ATOM   3996  HB1 ALA A 255      81.200  63.790 105.280  1.00  0.00           H  
ATOM   3997  HB2 ALA A 255      80.220  63.390 103.800  1.00  0.00           H  
ATOM   3998  HB3 ALA A 255      81.080  62.050 104.560  1.00  0.00           H  
ATOM   3999  N   LEU A 256      77.820  64.440 105.990  1.00  0.00           N  
ATOM   4000  CA  LEU A 256      77.160  65.620 106.420  1.00  0.00           C  
ATOM   4001  C   LEU A 256      76.640  65.550 107.900  1.00  0.00           C  
ATOM   4002  O   LEU A 256      76.810  66.510 108.620  1.00  0.00           O  
ATOM   4003  CB  LEU A 256      76.120  66.110 105.380  1.00  0.00           C  
ATOM   4004  CG  LEU A 256      75.110  67.240 105.740  1.00  0.00           C  
ATOM   4005  CD1 LEU A 256      75.910  68.530 105.760  1.00  0.00           C  
ATOM   4006  CD2 LEU A 256      73.950  67.330 104.700  1.00  0.00           C  
ATOM   4007  HN  LEU A 256      77.500  64.160 105.090  1.00  0.00           H  
ATOM   4008  HA  LEU A 256      77.900  66.410 106.460  1.00  0.00           H  
ATOM   4009  HB1 LEU A 256      75.370  65.300 105.260  1.00  0.00           H  
ATOM   4010  HB2 LEU A 256      76.620  66.170 104.390  1.00  0.00           H  
ATOM   4011  HG  LEU A 256      74.700  66.940 106.730  1.00  0.00           H  
ATOM   4012 HD11 LEU A 256      76.290  68.860 104.770  1.00  0.00           H  
ATOM   4013 HD12 LEU A 256      76.780  68.340 106.420  1.00  0.00           H  
ATOM   4014 HD13 LEU A 256      75.410  69.410 106.220  1.00  0.00           H  
ATOM   4015 HD21 LEU A 256      73.210  68.120 104.930  1.00  0.00           H  
ATOM   4016 HD22 LEU A 256      73.450  66.340 104.780  1.00  0.00           H  
ATOM   4017 HD23 LEU A 256      74.390  67.400 103.690  1.00  0.00           H  
ATOM   4018  N   ILE A 257      76.050  64.410 108.280  1.00  0.00           N  
ATOM   4019  CA  ILE A 257      75.490  64.160 109.580  1.00  0.00           C  
ATOM   4020  C   ILE A 257      76.530  63.900 110.640  1.00  0.00           C  
ATOM   4021  O   ILE A 257      76.410  64.100 111.820  1.00  0.00           O  
ATOM   4022  CB  ILE A 257      74.390  63.100 109.390  1.00  0.00           C  
ATOM   4023  CG1 ILE A 257      73.370  63.500 108.290  1.00  0.00           C  
ATOM   4024  CG2 ILE A 257      73.760  62.840 110.760  1.00  0.00           C  
ATOM   4025  CD  ILE A 257      72.290  62.400 108.030  1.00  0.00           C  
ATOM   4026  HN  ILE A 257      75.920  63.800 107.500  1.00  0.00           H  
ATOM   4027  HA  ILE A 257      74.920  65.030 109.870  1.00  0.00           H  
ATOM   4028  HB  ILE A 257      74.770  62.120 109.000  1.00  0.00           H  
ATOM   4029 HG11 ILE A 257      73.830  63.750 107.310  1.00  0.00           H  
ATOM   4030 HG12 ILE A 257      72.890  64.470 108.540  1.00  0.00           H  
ATOM   4031 HG21 ILE A 257      73.460  63.840 111.130  1.00  0.00           H  
ATOM   4032 HG22 ILE A 257      74.430  62.330 111.490  1.00  0.00           H  
ATOM   4033 HG23 ILE A 257      72.800  62.290 110.820  1.00  0.00           H  
ATOM   4034  HD1 ILE A 257      71.610  62.740 107.220  1.00  0.00           H  
ATOM   4035  HD2 ILE A 257      71.750  62.250 108.980  1.00  0.00           H  
ATOM   4036  HD3 ILE A 257      72.700  61.400 107.770  1.00  0.00           H  
ATOM   4037  N   TRP A 258      77.730  63.390 110.230  1.00  0.00           N  
ATOM   4038  CA  TRP A 258      78.820  63.010 111.080  1.00  0.00           C  
ATOM   4039  C   TRP A 258      79.600  64.260 111.510  1.00  0.00           C  
ATOM   4040  O   TRP A 258      79.610  64.670 112.670  1.00  0.00           O  
ATOM   4041  CB  TRP A 258      79.720  62.010 110.360  1.00  0.00           C  
ATOM   4042  CG  TRP A 258      80.910  61.530 111.210  1.00  0.00           C  
ATOM   4043  CD1 TRP A 258      82.200  62.040 111.110  1.00  0.00           C  
ATOM   4044  CD2 TRP A 258      80.900  60.560 112.270  1.00  0.00           C  
ATOM   4045  CE2 TRP A 258      82.230  60.390 112.680  1.00  0.00           C  
ATOM   4046  CE3 TRP A 258      79.850  59.790 112.930  1.00  0.00           C  
ATOM   4047  NE1 TRP A 258      83.010  61.280 111.960  1.00  0.00           N  
ATOM   4048  CZ2 TRP A 258      82.580  59.590 113.670  1.00  0.00           C  
ATOM   4049  CZ3 TRP A 258      80.280  58.850 113.940  1.00  0.00           C  
ATOM   4050  CH2 TRP A 258      81.630  58.790 114.370  1.00  0.00           C  
ATOM   4051  HN  TRP A 258      77.880  63.330 109.250  1.00  0.00           H  
ATOM   4052  HA  TRP A 258      78.390  62.560 111.960  1.00  0.00           H  
ATOM   4053  HB1 TRP A 258      80.120  62.420 109.410  1.00  0.00           H  
ATOM   4054  HB2 TRP A 258      79.220  61.070 110.050  1.00  0.00           H  
ATOM   4055  HD1 TRP A 258      82.540  62.830 110.450  1.00  0.00           H  
ATOM   4056  HE1 TRP A 258      83.980  61.390 112.060  1.00  0.00           H  
ATOM   4057  HE3 TRP A 258      78.810  59.800 112.650  1.00  0.00           H  
ATOM   4058  HZ2 TRP A 258      83.530  59.620 114.190  1.00  0.00           H  
ATOM   4059  HZ3 TRP A 258      79.540  58.330 114.540  1.00  0.00           H  
ATOM   4060  HH2 TRP A 258      81.800  58.350 115.340  1.00  0.00           H  
ATOM   4061  N   PHE A 259      80.120  65.020 110.530  1.00  0.00           N  
ATOM   4062  CA  PHE A 259      80.790  66.330 110.780  1.00  0.00           C  
ATOM   4063  C   PHE A 259      79.850  67.410 111.430  1.00  0.00           C  
ATOM   4064  O   PHE A 259      80.260  68.230 112.270  1.00  0.00           O  
ATOM   4065  CB  PHE A 259      81.350  66.810 109.380  1.00  0.00           C  
ATOM   4066  CG  PHE A 259      82.490  65.830 109.060  1.00  0.00           C  
ATOM   4067  CD1 PHE A 259      83.550  65.490 109.960  1.00  0.00           C  
ATOM   4068  CD2 PHE A 259      82.590  65.350 107.710  1.00  0.00           C  
ATOM   4069  CE1 PHE A 259      84.590  64.630 109.560  1.00  0.00           C  
ATOM   4070  CE2 PHE A 259      83.660  64.490 107.350  1.00  0.00           C  
ATOM   4071  CZ  PHE A 259      84.570  64.030 108.270  1.00  0.00           C  
ATOM   4072  HN  PHE A 259      80.120  64.730 109.570  1.00  0.00           H  
ATOM   4073  HA  PHE A 259      81.580  66.150 111.490  1.00  0.00           H  
ATOM   4074  HB1 PHE A 259      81.890  67.770 109.550  1.00  0.00           H  
ATOM   4075  HB2 PHE A 259      80.670  66.870 108.490  1.00  0.00           H  
ATOM   4076  HD1 PHE A 259      83.580  65.950 110.930  1.00  0.00           H  
ATOM   4077  HD2 PHE A 259      81.800  65.530 107.010  1.00  0.00           H  
ATOM   4078  HE1 PHE A 259      85.300  64.290 110.300  1.00  0.00           H  
ATOM   4079  HE2 PHE A 259      83.820  64.090 106.360  1.00  0.00           H  
ATOM   4080  HZ  PHE A 259      85.370  63.340 108.060  1.00  0.00           H  
ATOM   4081  N   GLY A 260      78.620  67.500 110.860  1.00  0.00           N  
ATOM   4082  CA  GLY A 260      77.680  68.410 111.440  1.00  0.00           C  
ATOM   4083  C   GLY A 260      77.190  67.910 112.780  1.00  0.00           C  
ATOM   4084  O   GLY A 260      76.900  68.710 113.650  1.00  0.00           O  
ATOM   4085  HN  GLY A 260      78.360  67.190 109.940  1.00  0.00           H  
ATOM   4086  HA1 GLY A 260      76.840  68.480 110.760  1.00  0.00           H  
ATOM   4087  HA2 GLY A 260      78.100  69.390 111.600  1.00  0.00           H  
ATOM   4088  N   GLY A 261      77.120  66.590 113.090  1.00  0.00           N  
ATOM   4089  CA  GLY A 261      76.830  66.010 114.440  1.00  0.00           C  
ATOM   4090  C   GLY A 261      77.990  66.330 115.440  1.00  0.00           C  
ATOM   4091  O   GLY A 261      77.710  66.450 116.670  1.00  0.00           O  
ATOM   4092  HN  GLY A 261      77.360  65.930 112.390  1.00  0.00           H  
ATOM   4093  HA1 GLY A 261      76.820  64.960 114.190  1.00  0.00           H  
ATOM   4094  HA2 GLY A 261      75.900  66.330 114.890  1.00  0.00           H  
ATOM   4095  N   LEU A 262      79.310  66.300 115.090  1.00  0.00           N  
ATOM   4096  CA  LEU A 262      80.380  66.810 115.870  1.00  0.00           C  
ATOM   4097  C   LEU A 262      80.170  68.320 116.130  1.00  0.00           C  
ATOM   4098  O   LEU A 262      80.340  68.750 117.260  1.00  0.00           O  
ATOM   4099  CB  LEU A 262      81.720  66.530 115.200  1.00  0.00           C  
ATOM   4100  CG  LEU A 262      82.050  65.000 115.100  1.00  0.00           C  
ATOM   4101  CD1 LEU A 262      83.150  64.910 114.080  1.00  0.00           C  
ATOM   4102  CD2 LEU A 262      82.570  64.610 116.450  1.00  0.00           C  
ATOM   4103  HN  LEU A 262      79.510  66.020 114.150  1.00  0.00           H  
ATOM   4104  HA  LEU A 262      80.340  66.360 116.860  1.00  0.00           H  
ATOM   4105  HB1 LEU A 262      82.520  67.070 115.760  1.00  0.00           H  
ATOM   4106  HB2 LEU A 262      81.770  66.950 114.170  1.00  0.00           H  
ATOM   4107  HG  LEU A 262      81.210  64.400 114.700  1.00  0.00           H  
ATOM   4108 HD11 LEU A 262      82.930  65.290 113.060  1.00  0.00           H  
ATOM   4109 HD12 LEU A 262      83.530  63.880 113.960  1.00  0.00           H  
ATOM   4110 HD13 LEU A 262      84.040  65.500 114.400  1.00  0.00           H  
ATOM   4111 HD21 LEU A 262      82.710  63.510 116.360  1.00  0.00           H  
ATOM   4112 HD22 LEU A 262      81.800  64.690 117.250  1.00  0.00           H  
ATOM   4113 HD23 LEU A 262      83.570  64.960 116.760  1.00  0.00           H  
ATOM   4114  N   ARG A 263      79.760  69.090 115.110  1.00  0.00           N  
ATOM   4115  CA  ARG A 263      79.360  70.520 115.340  1.00  0.00           C  
ATOM   4116  C   ARG A 263      78.250  70.760 116.320  1.00  0.00           C  
ATOM   4117  O   ARG A 263      78.330  71.700 117.140  1.00  0.00           O  
ATOM   4118  CB  ARG A 263      79.290  71.450 114.150  1.00  0.00           C  
ATOM   4119  CG  ARG A 263      80.610  71.590 113.480  1.00  0.00           C  
ATOM   4120  CD  ARG A 263      80.600  72.270 112.130  1.00  0.00           C  
ATOM   4121  NE  ARG A 263      80.200  73.720 112.330  1.00  0.00           N  
ATOM   4122  CZ  ARG A 263      80.830  74.570 113.090  1.00  0.00           C  
ATOM   4123  NH1 ARG A 263      82.040  74.420 113.580  1.00  0.00           N1+
ATOM   4124  NH2 ARG A 263      80.420  75.790 113.290  1.00  0.00           N  
ATOM   4125  HN  ARG A 263      79.720  68.750 114.180  1.00  0.00           H  
ATOM   4126  HA  ARG A 263      80.080  71.030 115.960  1.00  0.00           H  
ATOM   4127  HB1 ARG A 263      79.080  72.480 114.500  1.00  0.00           H  
ATOM   4128  HB2 ARG A 263      78.410  71.120 113.570  1.00  0.00           H  
ATOM   4129  HG1 ARG A 263      81.060  70.590 113.270  1.00  0.00           H  
ATOM   4130  HG2 ARG A 263      81.320  72.010 114.220  1.00  0.00           H  
ATOM   4131  HD1 ARG A 263      79.780  71.840 111.520  1.00  0.00           H  
ATOM   4132  HD2 ARG A 263      81.590  72.240 111.610  1.00  0.00           H  
ATOM   4133  HE  ARG A 263      79.630  74.170 111.640  1.00  0.00           H  
ATOM   4134 HH11 ARG A 263      82.460  73.520 113.590  1.00  0.00           H  
ATOM   4135 HH12 ARG A 263      82.420  75.180 114.110  1.00  0.00           H  
ATOM   4136 HH21 ARG A 263      80.900  76.440 113.870  1.00  0.00           H  
ATOM   4137 HH22 ARG A 263      79.630  76.010 112.720  1.00  0.00           H  
ATOM   4138  N   ILE A 264      77.170  69.970 116.220  1.00  0.00           N  
ATOM   4139  CA  ILE A 264      76.120  69.870 117.180  1.00  0.00           C  
ATOM   4140  C   ILE A 264      76.670  69.400 118.540  1.00  0.00           C  
ATOM   4141  O   ILE A 264      76.370  70.110 119.510  1.00  0.00           O  
ATOM   4142  CB  ILE A 264      75.030  69.120 116.480  1.00  0.00           C  
ATOM   4143  CG1 ILE A 264      74.350  70.000 115.410  1.00  0.00           C  
ATOM   4144  CG2 ILE A 264      73.930  68.570 117.470  1.00  0.00           C  
ATOM   4145  CD  ILE A 264      73.670  69.200 114.290  1.00  0.00           C  
ATOM   4146  HN  ILE A 264      77.080  69.320 115.460  1.00  0.00           H  
ATOM   4147  HA  ILE A 264      75.670  70.840 117.290  1.00  0.00           H  
ATOM   4148  HB  ILE A 264      75.450  68.180 116.060  1.00  0.00           H  
ATOM   4149 HG11 ILE A 264      75.070  70.690 114.900  1.00  0.00           H  
ATOM   4150 HG12 ILE A 264      73.610  70.630 115.950  1.00  0.00           H  
ATOM   4151 HG21 ILE A 264      73.590  69.420 118.110  1.00  0.00           H  
ATOM   4152 HG22 ILE A 264      74.390  67.790 118.100  1.00  0.00           H  
ATOM   4153 HG23 ILE A 264      72.980  68.280 116.960  1.00  0.00           H  
ATOM   4154  HD1 ILE A 264      73.120  69.800 113.540  1.00  0.00           H  
ATOM   4155  HD2 ILE A 264      72.880  68.530 114.690  1.00  0.00           H  
ATOM   4156  HD3 ILE A 264      74.360  68.540 113.730  1.00  0.00           H  
ATOM   4157  N   ASP A 265      77.470  68.320 118.630  1.00  0.00           N  
ATOM   4158  CA  ASP A 265      78.120  67.810 119.820  1.00  0.00           C  
ATOM   4159  C   ASP A 265      78.920  68.900 120.630  1.00  0.00           C  
ATOM   4160  O   ASP A 265      78.790  69.070 121.850  1.00  0.00           O  
ATOM   4161  CB  ASP A 265      79.080  66.600 119.630  1.00  0.00           C  
ATOM   4162  CG  ASP A 265      79.350  65.880 120.910  1.00  0.00           C  
ATOM   4163  OD1 ASP A 265      78.360  65.650 121.650  1.00  0.00           O  
ATOM   4164  OD2 ASP A 265      80.480  65.370 121.060  1.00  0.00           O1-
ATOM   4165  HN  ASP A 265      77.620  67.760 117.820  1.00  0.00           H  
ATOM   4166  HA  ASP A 265      77.280  67.410 120.360  1.00  0.00           H  
ATOM   4167  HB1 ASP A 265      80.050  66.770 119.110  1.00  0.00           H  
ATOM   4168  HB2 ASP A 265      78.470  65.870 119.060  1.00  0.00           H  
ATOM   4169  N   ALA A 266      79.750  69.670 119.830  1.00  0.00           N  
ATOM   4170  CA  ALA A 266      80.610  70.750 120.260  1.00  0.00           C  
ATOM   4171  C   ALA A 266      79.800  71.970 120.820  1.00  0.00           C  
ATOM   4172  O   ALA A 266      80.210  72.580 121.790  1.00  0.00           O  
ATOM   4173  CB  ALA A 266      81.300  71.310 119.010  1.00  0.00           C  
ATOM   4174  HN  ALA A 266      79.830  69.580 118.840  1.00  0.00           H  
ATOM   4175  HA  ALA A 266      81.300  70.350 120.980  1.00  0.00           H  
ATOM   4176  HB1 ALA A 266      81.990  70.510 118.650  1.00  0.00           H  
ATOM   4177  HB2 ALA A 266      81.820  72.220 119.370  1.00  0.00           H  
ATOM   4178  HB3 ALA A 266      80.640  71.640 118.180  1.00  0.00           H  
ATOM   4179  N   GLY A 267      78.670  72.290 120.170  1.00  0.00           N  
ATOM   4180  CA  GLY A 267      77.850  73.390 120.530  1.00  0.00           C  
ATOM   4181  C   GLY A 267      78.020  74.460 119.490  1.00  0.00           C  
ATOM   4182  O   GLY A 267      77.760  75.600 119.760  1.00  0.00           O  
ATOM   4183  HN  GLY A 267      78.350  71.700 119.440  1.00  0.00           H  
ATOM   4184  HA1 GLY A 267      78.090  73.840 121.480  1.00  0.00           H  
ATOM   4185  HA2 GLY A 267      76.830  73.050 120.490  1.00  0.00           H  
ATOM   4186  N   GLN A 268      78.520  74.170 118.300  1.00  0.00           N  
ATOM   4187  CA  GLN A 268      78.950  75.210 117.350  1.00  0.00           C  
ATOM   4188  C   GLN A 268      77.910  75.200 116.230  1.00  0.00           C  
ATOM   4189  O   GLN A 268      77.760  76.140 115.420  1.00  0.00           O  
ATOM   4190  CB  GLN A 268      80.290  74.820 116.750  1.00  0.00           C  
ATOM   4191  CG  GLN A 268      81.490  74.930 117.730  1.00  0.00           C  
ATOM   4192  CD  GLN A 268      82.740  74.210 117.160  1.00  0.00           C  
ATOM   4193  NE2 GLN A 268      83.850  74.940 117.090  1.00  0.00           N  
ATOM   4194  OE1 GLN A 268      82.640  73.110 116.630  1.00  0.00           O  
ATOM   4195  HN  GLN A 268      78.630  73.200 118.100  1.00  0.00           H  
ATOM   4196  HA  GLN A 268      79.030  76.200 117.790  1.00  0.00           H  
ATOM   4197  HB1 GLN A 268      80.590  75.620 116.040  1.00  0.00           H  
ATOM   4198  HB2 GLN A 268      80.410  73.810 116.300  1.00  0.00           H  
ATOM   4199  HG1 GLN A 268      81.220  74.370 118.650  1.00  0.00           H  
ATOM   4200  HG2 GLN A 268      81.700  76.000 117.920  1.00  0.00           H  
ATOM   4201 HE21 GLN A 268      84.640  74.640 116.550  1.00  0.00           H  
ATOM   4202 HE22 GLN A 268      83.710  75.900 117.330  1.00  0.00           H  
ATOM   4203  N   MET A 269      77.000  74.090 116.090  1.00  0.00           N  
ATOM   4204  CA  MET A 269      75.990  74.200 115.080  1.00  0.00           C  
ATOM   4205  C   MET A 269      74.720  73.600 115.690  1.00  0.00           C  
ATOM   4206  O   MET A 269      74.760  72.830 116.660  1.00  0.00           O  
ATOM   4207  CB  MET A 269      76.330  73.420 113.760  1.00  0.00           C  
ATOM   4208  CG  MET A 269      75.610  73.740 112.460  1.00  0.00           C  
ATOM   4209  SD  MET A 269      76.090  72.720 111.080  1.00  0.00           S  
ATOM   4210  CE  MET A 269      75.500  71.210 111.840  1.00  0.00           C  
ATOM   4211  HN  MET A 269      76.970  73.330 116.730  1.00  0.00           H  
ATOM   4212  HA  MET A 269      75.820  75.250 114.870  1.00  0.00           H  
ATOM   4213  HB1 MET A 269      76.230  72.330 113.960  1.00  0.00           H  
ATOM   4214  HB2 MET A 269      77.390  73.680 113.600  1.00  0.00           H  
ATOM   4215  HG1 MET A 269      75.860  74.790 112.210  1.00  0.00           H  
ATOM   4216  HG2 MET A 269      74.520  73.650 112.670  1.00  0.00           H  
ATOM   4217  HE1 MET A 269      75.230  70.470 111.060  1.00  0.00           H  
ATOM   4218  HE2 MET A 269      74.550  71.450 112.360  1.00  0.00           H  
ATOM   4219  HE3 MET A 269      76.250  70.700 112.490  1.00  0.00           H  
ATOM   4220  N   GLN A 270      73.510  73.780 115.190  1.00  0.00           N  
ATOM   4221  CA  GLN A 270      72.180  73.370 115.710  1.00  0.00           C  
ATOM   4222  C   GLN A 270      71.460  72.400 114.680  1.00  0.00           C  
ATOM   4223  O   GLN A 270      71.870  72.280 113.520  1.00  0.00           O  
ATOM   4224  CB  GLN A 270      71.160  74.510 116.020  1.00  0.00           C  
ATOM   4225  CG  GLN A 270      71.520  75.640 117.100  1.00  0.00           C  
ATOM   4226  CD  GLN A 270      72.160  75.050 118.380  1.00  0.00           C  
ATOM   4227  NE2 GLN A 270      71.270  74.840 119.440  1.00  0.00           N  
ATOM   4228  OE1 GLN A 270      73.390  74.860 118.550  1.00  0.00           O  
ATOM   4229  HN  GLN A 270      73.480  74.420 114.420  1.00  0.00           H  
ATOM   4230  HA  GLN A 270      72.270  72.900 116.680  1.00  0.00           H  
ATOM   4231  HB1 GLN A 270      70.290  73.940 116.420  1.00  0.00           H  
ATOM   4232  HB2 GLN A 270      70.930  75.030 115.060  1.00  0.00           H  
ATOM   4233  HG1 GLN A 270      70.600  76.200 117.370  1.00  0.00           H  
ATOM   4234  HG2 GLN A 270      72.210  76.400 116.660  1.00  0.00           H  
ATOM   4235 HE21 GLN A 270      70.290  74.760 119.260  1.00  0.00           H  
ATOM   4236 HE22 GLN A 270      71.550  74.490 120.330  1.00  0.00           H  
ATOM   4237  N   VAL A 271      70.400  71.550 115.050  1.00  0.00           N  
ATOM   4238  CA  VAL A 271      69.970  70.430 114.190  1.00  0.00           C  
ATOM   4239  C   VAL A 271      69.200  70.840 113.020  1.00  0.00           C  
ATOM   4240  O   VAL A 271      69.320  70.160 111.940  1.00  0.00           O  
ATOM   4241  CB  VAL A 271      69.120  69.420 114.930  1.00  0.00           C  
ATOM   4242  CG1 VAL A 271      68.690  68.240 114.050  1.00  0.00           C  
ATOM   4243  CG2 VAL A 271      69.970  68.770 116.090  1.00  0.00           C  
ATOM   4244  HN  VAL A 271      70.020  71.710 115.950  1.00  0.00           H  
ATOM   4245  HA  VAL A 271      70.840  69.840 113.930  1.00  0.00           H  
ATOM   4246  HB  VAL A 271      68.260  69.970 115.360  1.00  0.00           H  
ATOM   4247 HG11 VAL A 271      67.910  68.560 113.340  1.00  0.00           H  
ATOM   4248 HG12 VAL A 271      68.280  67.340 114.550  1.00  0.00           H  
ATOM   4249 HG13 VAL A 271      69.610  67.870 113.540  1.00  0.00           H  
ATOM   4250 HG21 VAL A 271      69.570  67.790 116.430  1.00  0.00           H  
ATOM   4251 HG22 VAL A 271      70.010  69.380 117.010  1.00  0.00           H  
ATOM   4252 HG23 VAL A 271      70.990  68.630 115.670  1.00  0.00           H  
ATOM   4253  N   GLY A 272      68.510  71.980 113.030  1.00  0.00           N  
ATOM   4254  CA  GLY A 272      67.850  72.540 111.790  1.00  0.00           C  
ATOM   4255  C   GLY A 272      68.700  72.660 110.500  1.00  0.00           C  
ATOM   4256  O   GLY A 272      68.240  72.330 109.450  1.00  0.00           O  
ATOM   4257  HN  GLY A 272      68.380  72.590 113.810  1.00  0.00           H  
ATOM   4258  HA1 GLY A 272      67.610  73.560 112.070  1.00  0.00           H  
ATOM   4259  HA2 GLY A 272      67.050  71.850 111.570  1.00  0.00           H  
ATOM   4260  N   SER A 273      69.970  73.000 110.660  1.00  0.00           N  
ATOM   4261  CA  SER A 273      70.980  73.190 109.640  1.00  0.00           C  
ATOM   4262  C   SER A 273      71.150  72.070 108.660  1.00  0.00           C  
ATOM   4263  O   SER A 273      71.320  72.250 107.480  1.00  0.00           O  
ATOM   4264  CB  SER A 273      72.300  73.670 110.190  1.00  0.00           C  
ATOM   4265  OG  SER A 273      72.200  74.980 110.620  1.00  0.00           O  
ATOM   4266  HN  SER A 273      70.250  73.200 111.600  1.00  0.00           H  
ATOM   4267  HA  SER A 273      70.640  73.960 108.960  1.00  0.00           H  
ATOM   4268  HB1 SER A 273      73.260  73.540 109.640  1.00  0.00           H  
ATOM   4269  HB2 SER A 273      72.530  73.090 111.110  1.00  0.00           H  
ATOM   4270  HG1 SER A 273      71.830  75.550 109.950  1.00  0.00           H  
ATOM   4271  N   LEU A 274      71.150  70.880 109.240  1.00  0.00           N  
ATOM   4272  CA  LEU A 274      71.300  69.610 108.660  1.00  0.00           C  
ATOM   4273  C   LEU A 274      70.170  69.460 107.650  1.00  0.00           C  
ATOM   4274  O   LEU A 274      70.330  69.010 106.510  1.00  0.00           O  
ATOM   4275  CB  LEU A 274      71.260  68.390 109.690  1.00  0.00           C  
ATOM   4276  CG  LEU A 274      72.300  68.430 110.830  1.00  0.00           C  
ATOM   4277  CD1 LEU A 274      72.120  67.260 111.850  1.00  0.00           C  
ATOM   4278  CD2 LEU A 274      73.660  68.340 110.230  1.00  0.00           C  
ATOM   4279  HN  LEU A 274      71.090  70.900 110.240  1.00  0.00           H  
ATOM   4280  HA  LEU A 274      72.140  69.620 107.990  1.00  0.00           H  
ATOM   4281  HB1 LEU A 274      71.420  67.470 109.090  1.00  0.00           H  
ATOM   4282  HB2 LEU A 274      70.230  68.460 110.100  1.00  0.00           H  
ATOM   4283  HG  LEU A 274      72.160  69.370 111.400  1.00  0.00           H  
ATOM   4284 HD11 LEU A 274      72.200  66.290 111.310  1.00  0.00           H  
ATOM   4285 HD12 LEU A 274      71.070  67.330 112.200  1.00  0.00           H  
ATOM   4286 HD13 LEU A 274      72.780  67.220 112.740  1.00  0.00           H  
ATOM   4287 HD21 LEU A 274      73.970  69.360 109.890  1.00  0.00           H  
ATOM   4288 HD22 LEU A 274      73.690  67.660 109.350  1.00  0.00           H  
ATOM   4289 HD23 LEU A 274      74.340  68.020 111.040  1.00  0.00           H  
ATOM   4290  N   ILE A 275      68.890  69.820 107.970  1.00  0.00           N  
ATOM   4291  CA  ILE A 275      67.810  69.680 106.920  1.00  0.00           C  
ATOM   4292  C   ILE A 275      67.980  70.570 105.750  1.00  0.00           C  
ATOM   4293  O   ILE A 275      67.850  70.160 104.610  1.00  0.00           O  
ATOM   4294  CB  ILE A 275      66.460  69.960 107.590  1.00  0.00           C  
ATOM   4295  CG1 ILE A 275      66.180  68.860 108.680  1.00  0.00           C  
ATOM   4296  CG2 ILE A 275      65.210  70.150 106.660  1.00  0.00           C  
ATOM   4297  CD  ILE A 275      64.930  69.220 109.500  1.00  0.00           C  
ATOM   4298  HN  ILE A 275      68.600  70.150 108.860  1.00  0.00           H  
ATOM   4299  HA  ILE A 275      67.830  68.650 106.630  1.00  0.00           H  
ATOM   4300  HB  ILE A 275      66.600  70.870 108.210  1.00  0.00           H  
ATOM   4301 HG11 ILE A 275      67.030  68.740 109.390  1.00  0.00           H  
ATOM   4302 HG12 ILE A 275      65.990  67.870 108.210  1.00  0.00           H  
ATOM   4303 HG21 ILE A 275      65.030  69.370 105.890  1.00  0.00           H  
ATOM   4304 HG22 ILE A 275      65.200  71.050 106.010  1.00  0.00           H  
ATOM   4305 HG23 ILE A 275      64.300  70.230 107.290  1.00  0.00           H  
ATOM   4306  HD1 ILE A 275      64.950  68.750 110.510  1.00  0.00           H  
ATOM   4307  HD2 ILE A 275      64.000  68.960 108.950  1.00  0.00           H  
ATOM   4308  HD3 ILE A 275      64.880  70.310 109.670  1.00  0.00           H  
ATOM   4309  N   ALA A 276      68.400  71.850 105.980  1.00  0.00           N  
ATOM   4310  CA  ALA A 276      68.810  72.760 104.960  1.00  0.00           C  
ATOM   4311  C   ALA A 276      69.970  72.390 104.110  1.00  0.00           C  
ATOM   4312  O   ALA A 276      69.940  72.490 102.900  1.00  0.00           O  
ATOM   4313  CB  ALA A 276      69.080  74.180 105.510  1.00  0.00           C  
ATOM   4314  HN  ALA A 276      68.520  72.120 106.930  1.00  0.00           H  
ATOM   4315  HA  ALA A 276      67.950  72.830 104.310  1.00  0.00           H  
ATOM   4316  HB1 ALA A 276      69.320  74.880 104.690  1.00  0.00           H  
ATOM   4317  HB2 ALA A 276      69.910  74.350 106.230  1.00  0.00           H  
ATOM   4318  HB3 ALA A 276      68.110  74.490 105.970  1.00  0.00           H  
ATOM   4319  N   PHE A 277      71.050  71.830 104.700  1.00  0.00           N  
ATOM   4320  CA  PHE A 277      72.100  71.260 103.970  1.00  0.00           C  
ATOM   4321  C   PHE A 277      71.800  70.010 103.180  1.00  0.00           C  
ATOM   4322  O   PHE A 277      72.130  69.900 102.030  1.00  0.00           O  
ATOM   4323  CB  PHE A 277      73.340  70.860 104.900  1.00  0.00           C  
ATOM   4324  CG  PHE A 277      74.210  71.980 105.390  1.00  0.00           C  
ATOM   4325  CD1 PHE A 277      74.970  72.760 104.530  1.00  0.00           C  
ATOM   4326  CD2 PHE A 277      74.310  72.230 106.780  1.00  0.00           C  
ATOM   4327  CE1 PHE A 277      75.830  73.790 105.010  1.00  0.00           C  
ATOM   4328  CE2 PHE A 277      75.070  73.260 107.280  1.00  0.00           C  
ATOM   4329  CZ  PHE A 277      75.850  74.070 106.380  1.00  0.00           C  
ATOM   4330  HN  PHE A 277      71.150  71.730 105.690  1.00  0.00           H  
ATOM   4331  HA  PHE A 277      72.420  71.980 103.230  1.00  0.00           H  
ATOM   4332  HB1 PHE A 277      74.060  70.190 104.380  1.00  0.00           H  
ATOM   4333  HB2 PHE A 277      72.970  70.270 105.770  1.00  0.00           H  
ATOM   4334  HD1 PHE A 277      74.940  72.520 103.470  1.00  0.00           H  
ATOM   4335  HD2 PHE A 277      73.880  71.520 107.470  1.00  0.00           H  
ATOM   4336  HE1 PHE A 277      76.340  74.480 104.350  1.00  0.00           H  
ATOM   4337  HE2 PHE A 277      75.100  73.490 108.340  1.00  0.00           H  
ATOM   4338  HZ  PHE A 277      76.410  74.940 106.680  1.00  0.00           H  
ATOM   4339  N   LEU A 278      71.040  69.090 103.750  1.00  0.00           N  
ATOM   4340  CA  LEU A 278      70.460  67.920 103.050  1.00  0.00           C  
ATOM   4341  C   LEU A 278      69.420  68.240 101.890  1.00  0.00           C  
ATOM   4342  O   LEU A 278      69.480  67.700 100.800  1.00  0.00           O  
ATOM   4343  CB  LEU A 278      69.630  67.090 104.010  1.00  0.00           C  
ATOM   4344  CG  LEU A 278      68.890  65.800 103.440  1.00  0.00           C  
ATOM   4345  CD1 LEU A 278      69.970  64.880 102.910  1.00  0.00           C  
ATOM   4346  CD2 LEU A 278      68.010  65.140 104.550  1.00  0.00           C  
ATOM   4347  HN  LEU A 278      70.790  69.250 104.700  1.00  0.00           H  
ATOM   4348  HA  LEU A 278      71.240  67.300 102.620  1.00  0.00           H  
ATOM   4349  HB1 LEU A 278      68.820  67.750 104.380  1.00  0.00           H  
ATOM   4350  HB2 LEU A 278      70.170  66.800 104.930  1.00  0.00           H  
ATOM   4351  HG  LEU A 278      68.240  66.170 102.630  1.00  0.00           H  
ATOM   4352 HD11 LEU A 278      69.520  63.880 102.770  1.00  0.00           H  
ATOM   4353 HD12 LEU A 278      70.750  64.930 103.700  1.00  0.00           H  
ATOM   4354 HD13 LEU A 278      70.430  65.300 101.990  1.00  0.00           H  
ATOM   4355 HD21 LEU A 278      68.610  64.620 105.330  1.00  0.00           H  
ATOM   4356 HD22 LEU A 278      67.340  64.360 104.130  1.00  0.00           H  
ATOM   4357 HD23 LEU A 278      67.420  65.990 104.950  1.00  0.00           H  
ATOM   4358  N   ALA A 279      68.560  69.280 102.120  1.00  0.00           N  
ATOM   4359  CA  ALA A 279      67.850  69.930 101.080  1.00  0.00           C  
ATOM   4360  C   ALA A 279      68.620  70.630 100.000  1.00  0.00           C  
ATOM   4361  O   ALA A 279      68.250  70.520  98.830  1.00  0.00           O  
ATOM   4362  CB  ALA A 279      66.830  70.870 101.750  1.00  0.00           C  
ATOM   4363  HN  ALA A 279      68.420  69.670 103.030  1.00  0.00           H  
ATOM   4364  HA  ALA A 279      67.300  69.250 100.440  1.00  0.00           H  
ATOM   4365  HB1 ALA A 279      67.360  71.490 102.500  1.00  0.00           H  
ATOM   4366  HB2 ALA A 279      66.120  70.300 102.390  1.00  0.00           H  
ATOM   4367  HB3 ALA A 279      66.200  71.470 101.060  1.00  0.00           H  
ATOM   4368  N   TYR A 280      69.700  71.390 100.280  1.00  0.00           N  
ATOM   4369  CA  TYR A 280      70.670  71.870  99.270  1.00  0.00           C  
ATOM   4370  C   TYR A 280      71.280  70.710  98.500  1.00  0.00           C  
ATOM   4371  O   TYR A 280      71.320  70.760  97.270  1.00  0.00           O  
ATOM   4372  CB  TYR A 280      71.810  72.730  99.950  1.00  0.00           C  
ATOM   4373  CG  TYR A 280      71.450  73.990 100.650  1.00  0.00           C  
ATOM   4374  CD1 TYR A 280      70.380  74.840 100.290  1.00  0.00           C  
ATOM   4375  CD2 TYR A 280      72.260  74.330 101.740  1.00  0.00           C  
ATOM   4376  CE1 TYR A 280      70.050  75.950 101.070  1.00  0.00           C  
ATOM   4377  CE2 TYR A 280      71.930  75.480 102.500  1.00  0.00           C  
ATOM   4378  CZ  TYR A 280      70.900  76.280 102.210  1.00  0.00           C  
ATOM   4379  OH  TYR A 280      70.570  77.340 103.060  1.00  0.00           O  
ATOM   4380  HN  TYR A 280      69.800  71.560 101.260  1.00  0.00           H  
ATOM   4381  HA  TYR A 280      70.170  72.520  98.580  1.00  0.00           H  
ATOM   4382  HB1 TYR A 280      72.700  73.030  99.350  1.00  0.00           H  
ATOM   4383  HB2 TYR A 280      72.230  72.090 100.760  1.00  0.00           H  
ATOM   4384  HD1 TYR A 280      69.700  74.720  99.460  1.00  0.00           H  
ATOM   4385  HD2 TYR A 280      73.080  73.710 102.080  1.00  0.00           H  
ATOM   4386  HE1 TYR A 280      69.310  76.680 100.780  1.00  0.00           H  
ATOM   4387  HE2 TYR A 280      72.480  75.640 103.410  1.00  0.00           H  
ATOM   4388  HH  TYR A 280      69.750  77.680 102.680  1.00  0.00           H  
ATOM   4389  N   PHE A 281      71.700  69.650  99.240  1.00  0.00           N  
ATOM   4390  CA  PHE A 281      72.130  68.490  98.440  1.00  0.00           C  
ATOM   4391  C   PHE A 281      71.100  67.770  97.510  1.00  0.00           C  
ATOM   4392  O   PHE A 281      71.470  67.330  96.430  1.00  0.00           O  
ATOM   4393  CB  PHE A 281      72.800  67.500  99.450  1.00  0.00           C  
ATOM   4394  CG  PHE A 281      74.130  67.940  99.920  1.00  0.00           C  
ATOM   4395  CD1 PHE A 281      74.880  69.010  99.360  1.00  0.00           C  
ATOM   4396  CD2 PHE A 281      74.880  67.120 100.840  1.00  0.00           C  
ATOM   4397  CE1 PHE A 281      76.260  69.260  99.600  1.00  0.00           C  
ATOM   4398  CE2 PHE A 281      76.210  67.320 101.100  1.00  0.00           C  
ATOM   4399  CZ  PHE A 281      76.880  68.450 100.450  1.00  0.00           C  
ATOM   4400  HN  PHE A 281      71.530  69.620 100.220  1.00  0.00           H  
ATOM   4401  HA  PHE A 281      72.880  68.740  97.710  1.00  0.00           H  
ATOM   4402  HB1 PHE A 281      73.030  66.590  98.870  1.00  0.00           H  
ATOM   4403  HB2 PHE A 281      72.060  67.300 100.260  1.00  0.00           H  
ATOM   4404  HD1 PHE A 281      74.400  69.770  98.760  1.00  0.00           H  
ATOM   4405  HD2 PHE A 281      74.370  66.270 101.280  1.00  0.00           H  
ATOM   4406  HE1 PHE A 281      76.900  70.000  99.140  1.00  0.00           H  
ATOM   4407  HE2 PHE A 281      76.730  66.660 101.780  1.00  0.00           H  
ATOM   4408  HZ  PHE A 281      77.930  68.540 100.710  1.00  0.00           H  
ATOM   4409  N   MET A 282      69.810  67.630  97.870  1.00  0.00           N  
ATOM   4410  CA  MET A 282      68.800  67.270  96.930  1.00  0.00           C  
ATOM   4411  C   MET A 282      68.490  68.300  95.870  1.00  0.00           C  
ATOM   4412  O   MET A 282      68.420  68.010  94.670  1.00  0.00           O  
ATOM   4413  CB  MET A 282      67.500  67.070  97.800  1.00  0.00           C  
ATOM   4414  CG  MET A 282      66.520  66.060  97.200  1.00  0.00           C  
ATOM   4415  SD  MET A 282      67.030  64.400  96.870  1.00  0.00           S  
ATOM   4416  CE  MET A 282      65.460  63.510  97.170  1.00  0.00           C  
ATOM   4417  HN  MET A 282      69.550  67.790  98.820  1.00  0.00           H  
ATOM   4418  HA  MET A 282      69.150  66.380  96.430  1.00  0.00           H  
ATOM   4419  HB1 MET A 282      67.110  68.040  98.150  1.00  0.00           H  
ATOM   4420  HB2 MET A 282      67.770  66.630  98.780  1.00  0.00           H  
ATOM   4421  HG1 MET A 282      66.250  66.600  96.260  1.00  0.00           H  
ATOM   4422  HG2 MET A 282      65.500  66.040  97.650  1.00  0.00           H  
ATOM   4423  HE1 MET A 282      64.890  64.020  97.970  1.00  0.00           H  
ATOM   4424  HE2 MET A 282      65.580  62.410  97.220  1.00  0.00           H  
ATOM   4425  HE3 MET A 282      64.770  63.720  96.330  1.00  0.00           H  
ATOM   4426  N   GLN A 283      68.320  69.580  96.140  1.00  0.00           N  
ATOM   4427  CA  GLN A 283      68.080  70.540  95.140  1.00  0.00           C  
ATOM   4428  C   GLN A 283      69.220  70.660  94.100  1.00  0.00           C  
ATOM   4429  O   GLN A 283      69.030  70.700  92.880  1.00  0.00           O  
ATOM   4430  CB  GLN A 283      67.650  71.900  95.700  1.00  0.00           C  
ATOM   4431  CG  GLN A 283      66.200  71.910  96.100  1.00  0.00           C  
ATOM   4432  CD  GLN A 283      65.670  73.070  96.940  1.00  0.00           C  
ATOM   4433  NE2 GLN A 283      65.510  74.210  96.260  1.00  0.00           N  
ATOM   4434  OE1 GLN A 283      65.350  72.930  98.120  1.00  0.00           O  
ATOM   4435  HN  GLN A 283      68.340  69.970  97.060  1.00  0.00           H  
ATOM   4436  HA  GLN A 283      67.250  70.220  94.520  1.00  0.00           H  
ATOM   4437  HB1 GLN A 283      67.860  72.760  95.030  1.00  0.00           H  
ATOM   4438  HB2 GLN A 283      68.240  71.970  96.640  1.00  0.00           H  
ATOM   4439  HG1 GLN A 283      66.000  70.990  96.690  1.00  0.00           H  
ATOM   4440  HG2 GLN A 283      65.560  71.680  95.210  1.00  0.00           H  
ATOM   4441 HE21 GLN A 283      65.260  75.040  96.760  1.00  0.00           H  
ATOM   4442 HE22 GLN A 283      65.640  74.280  95.270  1.00  0.00           H  
ATOM   4443  N   ILE A 284      70.440  70.740  94.610  1.00  0.00           N  
ATOM   4444  CA  ILE A 284      71.580  70.590  93.710  1.00  0.00           C  
ATOM   4445  C   ILE A 284      71.710  69.370  92.820  1.00  0.00           C  
ATOM   4446  O   ILE A 284      71.920  69.480  91.630  1.00  0.00           O  
ATOM   4447  CB  ILE A 284      72.940  70.750  94.360  1.00  0.00           C  
ATOM   4448  CG1 ILE A 284      72.910  72.160  94.990  1.00  0.00           C  
ATOM   4449  CG2 ILE A 284      74.100  70.570  93.340  1.00  0.00           C  
ATOM   4450  CD  ILE A 284      73.850  72.410  96.180  1.00  0.00           C  
ATOM   4451  HN  ILE A 284      70.650  70.750  95.580  1.00  0.00           H  
ATOM   4452  HA  ILE A 284      71.480  71.420  93.030  1.00  0.00           H  
ATOM   4453  HB  ILE A 284      73.090  69.930  95.090  1.00  0.00           H  
ATOM   4454 HG11 ILE A 284      71.890  72.270  95.420  1.00  0.00           H  
ATOM   4455 HG12 ILE A 284      73.020  72.980  94.260  1.00  0.00           H  
ATOM   4456 HG21 ILE A 284      73.820  71.090  92.400  1.00  0.00           H  
ATOM   4457 HG22 ILE A 284      74.180  69.470  93.200  1.00  0.00           H  
ATOM   4458 HG23 ILE A 284      74.970  71.030  93.850  1.00  0.00           H  
ATOM   4459  HD1 ILE A 284      74.870  72.500  95.760  1.00  0.00           H  
ATOM   4460  HD2 ILE A 284      73.790  71.550  96.880  1.00  0.00           H  
ATOM   4461  HD3 ILE A 284      73.680  73.390  96.680  1.00  0.00           H  
ATOM   4462  N   LEU A 285      71.460  68.230  93.450  1.00  0.00           N  
ATOM   4463  CA  LEU A 285      71.250  66.960  92.710  1.00  0.00           C  
ATOM   4464  C   LEU A 285      70.180  66.950  91.580  1.00  0.00           C  
ATOM   4465  O   LEU A 285      70.430  66.480  90.460  1.00  0.00           O  
ATOM   4466  CB  LEU A 285      70.840  65.800  93.640  1.00  0.00           C  
ATOM   4467  CG  LEU A 285      70.590  64.390  92.970  1.00  0.00           C  
ATOM   4468  CD1 LEU A 285      71.870  63.890  92.300  1.00  0.00           C  
ATOM   4469  CD2 LEU A 285      70.000  63.550  94.120  1.00  0.00           C  
ATOM   4470  HN  LEU A 285      71.380  68.190  94.440  1.00  0.00           H  
ATOM   4471  HA  LEU A 285      72.190  66.780  92.210  1.00  0.00           H  
ATOM   4472  HB1 LEU A 285      69.920  66.110  94.180  1.00  0.00           H  
ATOM   4473  HB2 LEU A 285      71.630  65.800  94.420  1.00  0.00           H  
ATOM   4474  HG  LEU A 285      69.860  64.420  92.130  1.00  0.00           H  
ATOM   4475 HD11 LEU A 285      72.650  63.760  93.080  1.00  0.00           H  
ATOM   4476 HD12 LEU A 285      72.140  64.540  91.440  1.00  0.00           H  
ATOM   4477 HD13 LEU A 285      71.510  62.920  91.890  1.00  0.00           H  
ATOM   4478 HD21 LEU A 285      70.090  62.510  93.760  1.00  0.00           H  
ATOM   4479 HD22 LEU A 285      68.920  63.780  94.240  1.00  0.00           H  
ATOM   4480 HD23 LEU A 285      70.530  63.730  95.080  1.00  0.00           H  
ATOM   4481  N   MET A 286      68.990  67.420  91.900  1.00  0.00           N  
ATOM   4482  CA  MET A 286      67.870  67.460  90.970  1.00  0.00           C  
ATOM   4483  C   MET A 286      68.170  68.270  89.710  1.00  0.00           C  
ATOM   4484  O   MET A 286      67.920  67.880  88.560  1.00  0.00           O  
ATOM   4485  CB  MET A 286      66.670  68.030  91.780  1.00  0.00           C  
ATOM   4486  CG  MET A 286      65.940  67.090  92.830  1.00  0.00           C  
ATOM   4487  SD  MET A 286      64.930  65.890  91.890  1.00  0.00           S  
ATOM   4488  CE  MET A 286      64.180  64.890  93.180  1.00  0.00           C  
ATOM   4489  HN  MET A 286      68.860  67.750  92.840  1.00  0.00           H  
ATOM   4490  HA  MET A 286      67.720  66.450  90.610  1.00  0.00           H  
ATOM   4491  HB1 MET A 286      65.910  68.470  91.090  1.00  0.00           H  
ATOM   4492  HB2 MET A 286      67.130  68.940  92.240  1.00  0.00           H  
ATOM   4493  HG1 MET A 286      65.370  67.740  93.520  1.00  0.00           H  
ATOM   4494  HG2 MET A 286      66.590  66.510  93.520  1.00  0.00           H  
ATOM   4495  HE1 MET A 286      64.820  64.820  94.080  1.00  0.00           H  
ATOM   4496  HE2 MET A 286      63.970  63.880  92.760  1.00  0.00           H  
ATOM   4497  HE3 MET A 286      63.220  65.330  93.500  1.00  0.00           H  
ATOM   4498  N   ALA A 287      68.740  69.510  89.950  1.00  0.00           N  
ATOM   4499  CA  ALA A 287      69.170  70.430  88.930  1.00  0.00           C  
ATOM   4500  C   ALA A 287      70.220  69.890  88.010  1.00  0.00           C  
ATOM   4501  O   ALA A 287      70.020  69.990  86.830  1.00  0.00           O  
ATOM   4502  CB  ALA A 287      69.720  71.690  89.530  1.00  0.00           C  
ATOM   4503  HN  ALA A 287      69.010  69.780  90.870  1.00  0.00           H  
ATOM   4504  HA  ALA A 287      68.240  70.650  88.420  1.00  0.00           H  
ATOM   4505  HB1 ALA A 287      68.930  72.230  90.100  1.00  0.00           H  
ATOM   4506  HB2 ALA A 287      70.000  72.440  88.750  1.00  0.00           H  
ATOM   4507  HB3 ALA A 287      70.540  71.550  90.260  1.00  0.00           H  
ATOM   4508  N   VAL A 288      71.350  69.260  88.460  1.00  0.00           N  
ATOM   4509  CA  VAL A 288      72.370  68.650  87.600  1.00  0.00           C  
ATOM   4510  C   VAL A 288      71.830  67.490  86.780  1.00  0.00           C  
ATOM   4511  O   VAL A 288      72.090  67.440  85.580  1.00  0.00           O  
ATOM   4512  CB  VAL A 288      73.570  68.230  88.380  1.00  0.00           C  
ATOM   4513  CG1 VAL A 288      74.470  67.340  87.450  1.00  0.00           C  
ATOM   4514  CG2 VAL A 288      74.310  69.460  88.940  1.00  0.00           C  
ATOM   4515  HN  VAL A 288      71.540  69.260  89.440  1.00  0.00           H  
ATOM   4516  HA  VAL A 288      72.740  69.380  86.900  1.00  0.00           H  
ATOM   4517  HB  VAL A 288      73.260  67.600  89.240  1.00  0.00           H  
ATOM   4518 HG11 VAL A 288      74.490  67.700  86.400  1.00  0.00           H  
ATOM   4519 HG12 VAL A 288      74.120  66.280  87.440  1.00  0.00           H  
ATOM   4520 HG13 VAL A 288      75.500  67.400  87.860  1.00  0.00           H  
ATOM   4521 HG21 VAL A 288      73.700  69.920  89.740  1.00  0.00           H  
ATOM   4522 HG22 VAL A 288      74.590  70.140  88.110  1.00  0.00           H  
ATOM   4523 HG23 VAL A 288      75.250  69.160  89.450  1.00  0.00           H  
ATOM   4524  N   LEU A 289      70.960  66.640  87.310  1.00  0.00           N  
ATOM   4525  CA  LEU A 289      70.520  65.460  86.620  1.00  0.00           C  
ATOM   4526  C   LEU A 289      69.440  65.720  85.640  1.00  0.00           C  
ATOM   4527  O   LEU A 289      69.480  65.000  84.670  1.00  0.00           O  
ATOM   4528  CB  LEU A 289      70.050  64.310  87.590  1.00  0.00           C  
ATOM   4529  CG  LEU A 289      71.080  63.370  88.270  1.00  0.00           C  
ATOM   4530  CD1 LEU A 289      70.300  62.210  88.940  1.00  0.00           C  
ATOM   4531  CD2 LEU A 289      71.940  62.770  87.210  1.00  0.00           C  
ATOM   4532  HN  LEU A 289      70.630  66.740  88.250  1.00  0.00           H  
ATOM   4533  HA  LEU A 289      71.350  65.110  86.020  1.00  0.00           H  
ATOM   4534  HB1 LEU A 289      69.470  63.630  86.930  1.00  0.00           H  
ATOM   4535  HB2 LEU A 289      69.330  64.740  88.320  1.00  0.00           H  
ATOM   4536  HG  LEU A 289      71.720  63.950  88.970  1.00  0.00           H  
ATOM   4537 HD11 LEU A 289      69.380  61.950  88.370  1.00  0.00           H  
ATOM   4538 HD12 LEU A 289      70.000  62.460  89.980  1.00  0.00           H  
ATOM   4539 HD13 LEU A 289      70.920  61.290  88.990  1.00  0.00           H  
ATOM   4540 HD21 LEU A 289      71.290  62.320  86.430  1.00  0.00           H  
ATOM   4541 HD22 LEU A 289      72.640  61.990  87.560  1.00  0.00           H  
ATOM   4542 HD23 LEU A 289      72.520  63.520  86.620  1.00  0.00           H  
ATOM   4543  N   MET A 290      68.600  66.730  85.740  1.00  0.00           N  
ATOM   4544  CA  MET A 290      67.650  67.010  84.650  1.00  0.00           C  
ATOM   4545  C   MET A 290      68.390  67.640  83.470  1.00  0.00           C  
ATOM   4546  O   MET A 290      68.090  67.450  82.280  1.00  0.00           O  
ATOM   4547  CB  MET A 290      66.510  67.950  85.190  1.00  0.00           C  
ATOM   4548  CG  MET A 290      67.000  69.360  85.610  1.00  0.00           C  
ATOM   4549  SD  MET A 290      65.630  70.390  86.110  1.00  0.00           S  
ATOM   4550  CE  MET A 290      65.400  69.780  87.860  1.00  0.00           C  
ATOM   4551  HN  MET A 290      68.550  67.390  86.480  1.00  0.00           H  
ATOM   4552  HA  MET A 290      67.140  66.140  84.290  1.00  0.00           H  
ATOM   4553  HB1 MET A 290      66.020  67.450  86.060  1.00  0.00           H  
ATOM   4554  HB2 MET A 290      65.750  67.920  84.380  1.00  0.00           H  
ATOM   4555  HG1 MET A 290      67.480  69.850  84.740  1.00  0.00           H  
ATOM   4556  HG2 MET A 290      67.690  69.170  86.460  1.00  0.00           H  
ATOM   4557  HE1 MET A 290      64.400  70.100  88.210  1.00  0.00           H  
ATOM   4558  HE2 MET A 290      66.180  70.100  88.580  1.00  0.00           H  
ATOM   4559  HE3 MET A 290      65.420  68.670  87.840  1.00  0.00           H  
ATOM   4560  N   ALA A 291      69.410  68.440  83.710  1.00  0.00           N  
ATOM   4561  CA  ALA A 291      70.080  69.290  82.710  1.00  0.00           C  
ATOM   4562  C   ALA A 291      71.190  68.500  82.000  1.00  0.00           C  
ATOM   4563  O   ALA A 291      71.580  68.880  80.920  1.00  0.00           O  
ATOM   4564  CB  ALA A 291      70.560  70.580  83.370  1.00  0.00           C  
ATOM   4565  HN  ALA A 291      69.660  68.630  84.660  1.00  0.00           H  
ATOM   4566  HA  ALA A 291      69.440  69.710  81.940  1.00  0.00           H  
ATOM   4567  HB1 ALA A 291      71.170  71.180  82.660  1.00  0.00           H  
ATOM   4568  HB2 ALA A 291      71.180  70.260  84.240  1.00  0.00           H  
ATOM   4569  HB3 ALA A 291      69.790  71.160  83.930  1.00  0.00           H  
ATOM   4570  N   THR A 292      71.590  67.310  82.490  1.00  0.00           N  
ATOM   4571  CA  THR A 292      72.740  66.570  81.980  1.00  0.00           C  
ATOM   4572  C   THR A 292      72.430  65.520  80.910  1.00  0.00           C  
ATOM   4573  O   THR A 292      73.320  65.010  80.180  1.00  0.00           O  
ATOM   4574  CB  THR A 292      73.660  65.830  82.990  1.00  0.00           C  
ATOM   4575  CG2 THR A 292      74.400  66.950  83.750  1.00  0.00           C  
ATOM   4576  OG1 THR A 292      72.870  65.130  83.920  1.00  0.00           O  
ATOM   4577  HN  THR A 292      71.170  67.010  83.350  1.00  0.00           H  
ATOM   4578  HA  THR A 292      73.460  67.260  81.560  1.00  0.00           H  
ATOM   4579  HB  THR A 292      74.460  65.150  82.610  1.00  0.00           H  
ATOM   4580  HG1 THR A 292      72.710  65.830  84.550  1.00  0.00           H  
ATOM   4581 HG21 THR A 292      75.030  66.580  84.590  1.00  0.00           H  
ATOM   4582 HG22 THR A 292      73.790  67.770  84.180  1.00  0.00           H  
ATOM   4583 HG23 THR A 292      75.210  67.280  83.060  1.00  0.00           H  
ATOM   4584  N   PHE A 293      71.090  65.210  80.760  1.00  0.00           N  
ATOM   4585  CA  PHE A 293      70.650  64.410  79.680  1.00  0.00           C  
ATOM   4586  C   PHE A 293      70.230  65.310  78.540  1.00  0.00           C  
ATOM   4587  O   PHE A 293      69.780  64.830  77.510  1.00  0.00           O  
ATOM   4588  CB  PHE A 293      69.620  63.350  80.030  1.00  0.00           C  
ATOM   4589  CG  PHE A 293      70.250  62.300  80.910  1.00  0.00           C  
ATOM   4590  CD1 PHE A 293      70.260  62.460  82.340  1.00  0.00           C  
ATOM   4591  CD2 PHE A 293      70.810  61.070  80.420  1.00  0.00           C  
ATOM   4592  CE1 PHE A 293      70.730  61.390  83.180  1.00  0.00           C  
ATOM   4593  CE2 PHE A 293      71.280  60.080  81.300  1.00  0.00           C  
ATOM   4594  CZ  PHE A 293      71.330  60.260  82.690  1.00  0.00           C  
ATOM   4595  HN  PHE A 293      70.490  65.590  81.450  1.00  0.00           H  
ATOM   4596  HA  PHE A 293      71.470  63.820  79.300  1.00  0.00           H  
ATOM   4597  HB1 PHE A 293      69.080  62.950  79.150  1.00  0.00           H  
ATOM   4598  HB2 PHE A 293      68.820  63.760  80.680  1.00  0.00           H  
ATOM   4599  HD1 PHE A 293      69.900  63.350  82.830  1.00  0.00           H  
ATOM   4600  HD2 PHE A 293      70.770  60.750  79.390  1.00  0.00           H  
ATOM   4601  HE1 PHE A 293      70.660  61.560  84.250  1.00  0.00           H  
ATOM   4602  HE2 PHE A 293      71.650  59.140  80.920  1.00  0.00           H  
ATOM   4603  HZ  PHE A 293      71.560  59.440  83.360  1.00  0.00           H  
ATOM   4604  N   MET A 294      70.330  66.620  78.670  1.00  0.00           N  
ATOM   4605  CA  MET A 294      69.880  67.580  77.630  1.00  0.00           C  
ATOM   4606  C   MET A 294      71.070  68.190  76.910  1.00  0.00           C  
ATOM   4607  O   MET A 294      70.910  69.220  76.290  1.00  0.00           O  
ATOM   4608  CB  MET A 294      69.000  68.760  78.200  1.00  0.00           C  
ATOM   4609  CG  MET A 294      67.610  68.260  78.700  1.00  0.00           C  
ATOM   4610  SD  MET A 294      66.890  69.570  79.670  1.00  0.00           S  
ATOM   4611  CE  MET A 294      65.320  68.800  80.080  1.00  0.00           C  
ATOM   4612  HN  MET A 294      70.640  67.000  79.530  1.00  0.00           H  
ATOM   4613  HA  MET A 294      69.400  67.150  76.760  1.00  0.00           H  
ATOM   4614  HB1 MET A 294      68.850  69.590  77.480  1.00  0.00           H  
ATOM   4615  HB2 MET A 294      69.520  69.220  79.060  1.00  0.00           H  
ATOM   4616  HG1 MET A 294      67.710  67.350  79.330  1.00  0.00           H  
ATOM   4617  HG2 MET A 294      67.030  68.080  77.770  1.00  0.00           H  
ATOM   4618  HE1 MET A 294      64.730  69.350  80.840  1.00  0.00           H  
ATOM   4619  HE2 MET A 294      65.510  67.750  80.390  1.00  0.00           H  
ATOM   4620  HE3 MET A 294      64.720  68.740  79.140  1.00  0.00           H  
ATOM   4621  N   LEU A 295      72.300  67.680  76.940  1.00  0.00           N  
ATOM   4622  CA  LEU A 295      73.490  68.270  76.300  1.00  0.00           C  
ATOM   4623  C   LEU A 295      73.810  67.620  74.970  1.00  0.00           C  
ATOM   4624  O   LEU A 295      74.780  67.930  74.300  1.00  0.00           O  
ATOM   4625  CB  LEU A 295      74.690  68.130  77.300  1.00  0.00           C  
ATOM   4626  CG  LEU A 295      74.510  68.630  78.700  1.00  0.00           C  
ATOM   4627  CD1 LEU A 295      75.780  68.320  79.390  1.00  0.00           C  
ATOM   4628  CD2 LEU A 295      74.060  70.110  78.790  1.00  0.00           C  
ATOM   4629  HN  LEU A 295      72.540  66.850  77.430  1.00  0.00           H  
ATOM   4630  HA  LEU A 295      73.410  69.350  76.210  1.00  0.00           H  
ATOM   4631  HB1 LEU A 295      75.600  68.660  76.950  1.00  0.00           H  
ATOM   4632  HB2 LEU A 295      74.880  67.030  77.330  1.00  0.00           H  
ATOM   4633  HG  LEU A 295      73.650  68.080  79.140  1.00  0.00           H  
ATOM   4634 HD11 LEU A 295      76.680  68.950  79.210  1.00  0.00           H  
ATOM   4635 HD12 LEU A 295      75.980  67.250  79.190  1.00  0.00           H  
ATOM   4636 HD13 LEU A 295      75.600  68.410  80.480  1.00  0.00           H  
ATOM   4637 HD21 LEU A 295      73.960  70.440  79.850  1.00  0.00           H  
ATOM   4638 HD22 LEU A 295      73.150  70.480  78.280  1.00  0.00           H  
ATOM   4639 HD23 LEU A 295      74.900  70.680  78.340  1.00  0.00           H  
ATOM   4640  N   VAL A 296      72.800  66.780  74.580  1.00  0.00           N  
ATOM   4641  CA  VAL A 296      72.930  66.080  73.340  1.00  0.00           C  
ATOM   4642  C   VAL A 296      72.680  66.990  72.200  1.00  0.00           C  
ATOM   4643  O   VAL A 296      73.160  66.860  71.060  1.00  0.00           O  
ATOM   4644  CB  VAL A 296      71.960  64.930  73.240  1.00  0.00           C  
ATOM   4645  CG1 VAL A 296      72.620  63.860  74.190  1.00  0.00           C  
ATOM   4646  CG2 VAL A 296      70.540  65.330  73.740  1.00  0.00           C  
ATOM   4647  HN  VAL A 296      72.020  66.470  75.130  1.00  0.00           H  
ATOM   4648  HA  VAL A 296      73.930  65.700  73.190  1.00  0.00           H  
ATOM   4649  HB  VAL A 296      72.030  64.420  72.260  1.00  0.00           H  
ATOM   4650 HG11 VAL A 296      72.130  62.870  74.050  1.00  0.00           H  
ATOM   4651 HG12 VAL A 296      72.500  64.150  75.260  1.00  0.00           H  
ATOM   4652 HG13 VAL A 296      73.710  63.700  74.040  1.00  0.00           H  
ATOM   4653 HG21 VAL A 296      69.970  64.380  73.640  1.00  0.00           H  
ATOM   4654 HG22 VAL A 296      70.070  66.120  73.120  1.00  0.00           H  
ATOM   4655 HG23 VAL A 296      70.500  65.670  74.800  1.00  0.00           H  
ATOM   4656  N   ILE A 297      71.970  68.080  72.400  1.00  0.00           N  
ATOM   4657  CA  ILE A 297      71.620  69.190  71.520  1.00  0.00           C  
ATOM   4658  C   ILE A 297      72.820  69.810  70.920  1.00  0.00           C  
ATOM   4659  O   ILE A 297      72.760  70.220  69.770  1.00  0.00           O  
ATOM   4660  CB  ILE A 297      70.790  70.200  72.270  1.00  0.00           C  
ATOM   4661  CG1 ILE A 297      69.490  69.560  72.780  1.00  0.00           C  
ATOM   4662  CG2 ILE A 297      70.520  71.420  71.310  1.00  0.00           C  
ATOM   4663  CD  ILE A 297      68.510  69.120  71.710  1.00  0.00           C  
ATOM   4664  HN  ILE A 297      71.590  68.210  73.320  1.00  0.00           H  
ATOM   4665  HA  ILE A 297      71.040  68.820  70.680  1.00  0.00           H  
ATOM   4666  HB  ILE A 297      71.170  70.560  73.250  1.00  0.00           H  
ATOM   4667 HG11 ILE A 297      68.940  70.190  73.510  1.00  0.00           H  
ATOM   4668 HG12 ILE A 297      69.660  68.670  73.410  1.00  0.00           H  
ATOM   4669 HG21 ILE A 297      70.350  71.130  70.250  1.00  0.00           H  
ATOM   4670 HG22 ILE A 297      71.400  72.080  71.410  1.00  0.00           H  
ATOM   4671 HG23 ILE A 297      69.650  71.970  71.740  1.00  0.00           H  
ATOM   4672  HD1 ILE A 297      68.140  69.890  70.990  1.00  0.00           H  
ATOM   4673  HD2 ILE A 297      67.610  68.690  72.200  1.00  0.00           H  
ATOM   4674  HD3 ILE A 297      69.040  68.430  71.020  1.00  0.00           H  
ATOM   4675  N   PHE A 298      73.960  69.830  71.630  1.00  0.00           N  
ATOM   4676  CA  PHE A 298      75.170  70.460  71.160  1.00  0.00           C  
ATOM   4677  C   PHE A 298      75.810  69.770  69.950  1.00  0.00           C  
ATOM   4678  O   PHE A 298      76.190  70.540  69.050  1.00  0.00           O  
ATOM   4679  CB  PHE A 298      76.290  70.540  72.220  1.00  0.00           C  
ATOM   4680  CG  PHE A 298      75.970  71.580  73.190  1.00  0.00           C  
ATOM   4681  CD1 PHE A 298      76.120  72.950  72.930  1.00  0.00           C  
ATOM   4682  CD2 PHE A 298      75.590  71.220  74.480  1.00  0.00           C  
ATOM   4683  CE1 PHE A 298      75.740  73.940  73.870  1.00  0.00           C  
ATOM   4684  CE2 PHE A 298      75.270  72.230  75.440  1.00  0.00           C  
ATOM   4685  CZ  PHE A 298      75.330  73.580  75.120  1.00  0.00           C  
ATOM   4686  HN  PHE A 298      74.130  69.460  72.540  1.00  0.00           H  
ATOM   4687  HA  PHE A 298      74.880  71.450  70.850  1.00  0.00           H  
ATOM   4688  HB1 PHE A 298      77.320  70.640  71.840  1.00  0.00           H  
ATOM   4689  HB2 PHE A 298      76.370  69.580  72.770  1.00  0.00           H  
ATOM   4690  HD1 PHE A 298      76.520  73.250  71.970  1.00  0.00           H  
ATOM   4691  HD2 PHE A 298      75.510  70.210  74.830  1.00  0.00           H  
ATOM   4692  HE1 PHE A 298      75.860  75.000  73.720  1.00  0.00           H  
ATOM   4693  HE2 PHE A 298      74.860  71.900  76.390  1.00  0.00           H  
ATOM   4694  HZ  PHE A 298      75.160  74.320  75.880  1.00  0.00           H  
ATOM   4695  N   PRO A 299      76.000  68.410  69.820  1.00  0.00           N  
ATOM   4696  CA  PRO A 299      76.640  67.900  68.610  1.00  0.00           C  
ATOM   4697  C   PRO A 299      75.760  67.900  67.380  1.00  0.00           C  
ATOM   4698  O   PRO A 299      76.170  68.020  66.240  1.00  0.00           O  
ATOM   4699  CB  PRO A 299      77.070  66.420  69.000  1.00  0.00           C  
ATOM   4700  CG  PRO A 299      76.290  66.120  70.230  1.00  0.00           C  
ATOM   4701  CD  PRO A 299      76.150  67.480  70.910  1.00  0.00           C  
ATOM   4702  HA  PRO A 299      77.470  68.520  68.310  1.00  0.00           H  
ATOM   4703  HB1 PRO A 299      78.160  66.260  69.130  1.00  0.00           H  
ATOM   4704  HB2 PRO A 299      76.910  65.770  68.110  1.00  0.00           H  
ATOM   4705  HG1 PRO A 299      75.310  65.680  69.930  1.00  0.00           H  
ATOM   4706  HG2 PRO A 299      76.830  65.360  70.840  1.00  0.00           H  
ATOM   4707  HD1 PRO A 299      75.290  67.470  71.610  1.00  0.00           H  
ATOM   4708  HD2 PRO A 299      77.070  67.740  71.470  1.00  0.00           H  
ATOM   4709  N   ARG A 300      74.410  67.850  67.670  1.00  0.00           N  
ATOM   4710  CA  ARG A 300      73.410  68.160  66.620  1.00  0.00           C  
ATOM   4711  C   ARG A 300      73.480  69.560  66.050  1.00  0.00           C  
ATOM   4712  O   ARG A 300      73.590  69.620  64.840  1.00  0.00           O  
ATOM   4713  CB  ARG A 300      71.910  68.010  67.200  1.00  0.00           C  
ATOM   4714  CG  ARG A 300      71.550  66.580  67.660  1.00  0.00           C  
ATOM   4715  CD  ARG A 300      71.680  65.480  66.620  1.00  0.00           C  
ATOM   4716  NE  ARG A 300      70.660  65.910  65.560  1.00  0.00           N  
ATOM   4717  CZ  ARG A 300      70.380  65.230  64.450  1.00  0.00           C  
ATOM   4718  NH1 ARG A 300      70.710  63.960  64.320  1.00  0.00           N1+
ATOM   4719  NH2 ARG A 300      69.790  65.900  63.480  1.00  0.00           N  
ATOM   4720  HN  ARG A 300      74.050  67.840  68.600  1.00  0.00           H  
ATOM   4721  HA  ARG A 300      73.630  67.510  65.800  1.00  0.00           H  
ATOM   4722  HB1 ARG A 300      71.190  68.340  66.420  1.00  0.00           H  
ATOM   4723  HB2 ARG A 300      71.720  68.640  68.090  1.00  0.00           H  
ATOM   4724  HG1 ARG A 300      70.550  66.590  68.130  1.00  0.00           H  
ATOM   4725  HG2 ARG A 300      72.210  66.280  68.510  1.00  0.00           H  
ATOM   4726  HD1 ARG A 300      71.280  64.550  67.100  1.00  0.00           H  
ATOM   4727  HD2 ARG A 300      72.650  65.240  66.130  1.00  0.00           H  
ATOM   4728  HE  ARG A 300      70.300  66.840  65.570  1.00  0.00           H  
ATOM   4729 HH11 ARG A 300      71.280  63.550  65.040  1.00  0.00           H  
ATOM   4730 HH12 ARG A 300      70.550  63.450  63.480  1.00  0.00           H  
ATOM   4731 HH21 ARG A 300      69.490  66.840  63.650  1.00  0.00           H  
ATOM   4732 HH22 ARG A 300      69.520  65.500  62.600  1.00  0.00           H  
ATOM   4733  N   ALA A 301      73.520  70.590  66.980  1.00  0.00           N  
ATOM   4734  CA  ALA A 301      73.650  71.980  66.760  1.00  0.00           C  
ATOM   4735  C   ALA A 301      74.940  72.340  66.070  1.00  0.00           C  
ATOM   4736  O   ALA A 301      74.940  73.150  65.180  1.00  0.00           O  
ATOM   4737  CB  ALA A 301      73.490  72.750  68.060  1.00  0.00           C  
ATOM   4738  HN  ALA A 301      73.340  70.340  67.930  1.00  0.00           H  
ATOM   4739  HA  ALA A 301      72.890  72.200  66.030  1.00  0.00           H  
ATOM   4740  HB1 ALA A 301      72.440  72.550  68.340  1.00  0.00           H  
ATOM   4741  HB2 ALA A 301      73.630  73.860  68.070  1.00  0.00           H  
ATOM   4742  HB3 ALA A 301      74.230  72.260  68.730  1.00  0.00           H  
ATOM   4743  N   ALA A 302      76.090  71.800  66.450  1.00  0.00           N  
ATOM   4744  CA  ALA A 302      77.430  71.950  65.840  1.00  0.00           C  
ATOM   4745  C   ALA A 302      77.440  71.540  64.360  1.00  0.00           C  
ATOM   4746  O   ALA A 302      78.160  72.110  63.560  1.00  0.00           O  
ATOM   4747  CB  ALA A 302      78.420  71.040  66.680  1.00  0.00           C  
ATOM   4748  HN  ALA A 302      76.110  71.200  67.240  1.00  0.00           H  
ATOM   4749  HA  ALA A 302      77.820  72.950  65.850  1.00  0.00           H  
ATOM   4750  HB1 ALA A 302      79.440  70.880  66.270  1.00  0.00           H  
ATOM   4751  HB2 ALA A 302      77.950  70.040  66.820  1.00  0.00           H  
ATOM   4752  HB3 ALA A 302      78.520  71.550  67.660  1.00  0.00           H  
ATOM   4753  N   VAL A 303      76.660  70.470  64.050  1.00  0.00           N  
ATOM   4754  CA  VAL A 303      76.430  70.000  62.670  1.00  0.00           C  
ATOM   4755  C   VAL A 303      75.770  71.080  61.820  1.00  0.00           C  
ATOM   4756  O   VAL A 303      76.220  71.510  60.750  1.00  0.00           O  
ATOM   4757  CB  VAL A 303      75.800  68.670  62.500  1.00  0.00           C  
ATOM   4758  CG1 VAL A 303      75.360  68.350  61.030  1.00  0.00           C  
ATOM   4759  CG2 VAL A 303      76.850  67.580  62.910  1.00  0.00           C  
ATOM   4760  HN  VAL A 303      76.220  69.860  64.700  1.00  0.00           H  
ATOM   4761  HA  VAL A 303      77.410  69.860  62.240  1.00  0.00           H  
ATOM   4762  HB  VAL A 303      74.860  68.580  63.080  1.00  0.00           H  
ATOM   4763 HG11 VAL A 303      74.860  67.370  60.930  1.00  0.00           H  
ATOM   4764 HG12 VAL A 303      76.140  68.660  60.300  1.00  0.00           H  
ATOM   4765 HG13 VAL A 303      74.600  69.110  60.730  1.00  0.00           H  
ATOM   4766 HG21 VAL A 303      77.160  67.440  63.970  1.00  0.00           H  
ATOM   4767 HG22 VAL A 303      77.770  67.810  62.330  1.00  0.00           H  
ATOM   4768 HG23 VAL A 303      76.440  66.590  62.620  1.00  0.00           H  
ATOM   4769  N   CYS A 304      74.720  71.670  62.340  1.00  0.00           N  
ATOM   4770  CA  CYS A 304      73.990  72.760  61.760  1.00  0.00           C  
ATOM   4771  C   CYS A 304      74.830  74.000  61.590  1.00  0.00           C  
ATOM   4772  O   CYS A 304      74.740  74.710  60.550  1.00  0.00           O  
ATOM   4773  CB  CYS A 304      72.710  73.120  62.630  1.00  0.00           C  
ATOM   4774  SG  CYS A 304      71.550  71.660  62.700  1.00  0.00           S  
ATOM   4775  HN  CYS A 304      74.560  71.370  63.280  1.00  0.00           H  
ATOM   4776  HA  CYS A 304      73.620  72.520  60.770  1.00  0.00           H  
ATOM   4777  HB1 CYS A 304      72.130  74.030  62.360  1.00  0.00           H  
ATOM   4778  HB2 CYS A 304      73.070  73.330  63.660  1.00  0.00           H  
ATOM   4779  HG1 CYS A 304      70.750  72.060  61.730  1.00  0.00           H  
ATOM   4780  N   ALA A 305      75.590  74.400  62.620  1.00  0.00           N  
ATOM   4781  CA  ALA A 305      76.340  75.670  62.610  1.00  0.00           C  
ATOM   4782  C   ALA A 305      77.630  75.510  61.790  1.00  0.00           C  
ATOM   4783  O   ALA A 305      78.160  76.390  61.110  1.00  0.00           O  
ATOM   4784  CB  ALA A 305      76.640  76.020  64.090  1.00  0.00           C  
ATOM   4785  HN  ALA A 305      75.600  73.820  63.430  1.00  0.00           H  
ATOM   4786  HA  ALA A 305      75.680  76.370  62.110  1.00  0.00           H  
ATOM   4787  HB1 ALA A 305      77.200  75.200  64.580  1.00  0.00           H  
ATOM   4788  HB2 ALA A 305      75.720  76.080  64.710  1.00  0.00           H  
ATOM   4789  HB3 ALA A 305      77.160  77.000  64.160  1.00  0.00           H  
ATOM   4790  N   ASP A 306      78.130  74.260  61.560  1.00  0.00           N  
ATOM   4791  CA  ASP A 306      79.080  73.970  60.520  1.00  0.00           C  
ATOM   4792  C   ASP A 306      78.420  74.390  59.170  1.00  0.00           C  
ATOM   4793  O   ASP A 306      78.860  75.180  58.370  1.00  0.00           O  
ATOM   4794  CB  ASP A 306      79.390  72.440  60.510  1.00  0.00           C  
ATOM   4795  CG  ASP A 306      80.660  72.000  59.860  1.00  0.00           C  
ATOM   4796  OD1 ASP A 306      81.710  72.720  59.950  1.00  0.00           O  
ATOM   4797  OD2 ASP A 306      80.670  70.780  59.420  1.00  0.00           O1-
ATOM   4798  HN  ASP A 306      77.770  73.510  62.110  1.00  0.00           H  
ATOM   4799  HA  ASP A 306      79.940  74.580  60.770  1.00  0.00           H  
ATOM   4800  HB1 ASP A 306      78.570  71.870  60.020  1.00  0.00           H  
ATOM   4801  HB2 ASP A 306      79.420  72.040  61.550  1.00  0.00           H  
ATOM   4802  N   ARG A 307      77.180  73.860  58.920  1.00  0.00           N  
ATOM   4803  CA  ARG A 307      76.530  74.170  57.650  1.00  0.00           C  
ATOM   4804  C   ARG A 307      76.200  75.690  57.430  1.00  0.00           C  
ATOM   4805  O   ARG A 307      76.420  76.260  56.350  1.00  0.00           O  
ATOM   4806  CB  ARG A 307      75.300  73.270  57.460  1.00  0.00           C  
ATOM   4807  CG  ARG A 307      75.780  71.760  57.240  1.00  0.00           C  
ATOM   4808  CD  ARG A 307      74.780  70.720  57.680  1.00  0.00           C  
ATOM   4809  NE  ARG A 307      75.240  69.410  57.240  1.00  0.00           N  
ATOM   4810  CZ  ARG A 307      74.440  68.370  57.340  1.00  0.00           C  
ATOM   4811  NH1 ARG A 307      73.280  68.440  57.910  1.00  0.00           N1+
ATOM   4812  NH2 ARG A 307      74.650  67.310  56.590  1.00  0.00           N  
ATOM   4813  HN  ARG A 307      76.770  73.270  59.610  1.00  0.00           H  
ATOM   4814  HA  ARG A 307      77.160  73.920  56.810  1.00  0.00           H  
ATOM   4815  HB1 ARG A 307      74.720  73.570  56.560  1.00  0.00           H  
ATOM   4816  HB2 ARG A 307      74.700  73.460  58.380  1.00  0.00           H  
ATOM   4817  HG1 ARG A 307      76.730  71.580  57.780  1.00  0.00           H  
ATOM   4818  HG2 ARG A 307      76.010  71.710  56.160  1.00  0.00           H  
ATOM   4819  HD1 ARG A 307      73.850  70.940  57.110  1.00  0.00           H  
ATOM   4820  HD2 ARG A 307      74.680  70.740  58.790  1.00  0.00           H  
ATOM   4821  HE  ARG A 307      76.160  69.210  56.880  1.00  0.00           H  
ATOM   4822 HH11 ARG A 307      73.010  69.340  58.260  1.00  0.00           H  
ATOM   4823 HH12 ARG A 307      72.640  67.700  57.670  1.00  0.00           H  
ATOM   4824 HH21 ARG A 307      75.350  67.350  55.870  1.00  0.00           H  
ATOM   4825 HH22 ARG A 307      73.920  66.660  56.390  1.00  0.00           H  
ATOM   4826  N   ILE A 308      75.610  76.320  58.420  1.00  0.00           N  
ATOM   4827  CA  ILE A 308      75.230  77.700  58.380  1.00  0.00           C  
ATOM   4828  C   ILE A 308      76.490  78.530  58.270  1.00  0.00           C  
ATOM   4829  O   ILE A 308      76.470  79.470  57.460  1.00  0.00           O  
ATOM   4830  CB  ILE A 308      74.430  78.070  59.650  1.00  0.00           C  
ATOM   4831  CG1 ILE A 308      73.130  77.300  59.620  1.00  0.00           C  
ATOM   4832  CG2 ILE A 308      74.280  79.610  59.800  1.00  0.00           C  
ATOM   4833  CD  ILE A 308      72.550  77.290  61.000  1.00  0.00           C  
ATOM   4834  HN  ILE A 308      75.370  75.890  59.280  1.00  0.00           H  
ATOM   4835  HA  ILE A 308      74.680  77.830  57.450  1.00  0.00           H  
ATOM   4836  HB  ILE A 308      74.960  77.670  60.540  1.00  0.00           H  
ATOM   4837 HG11 ILE A 308      73.120  76.260  59.240  1.00  0.00           H  
ATOM   4838 HG12 ILE A 308      72.520  77.870  58.890  1.00  0.00           H  
ATOM   4839 HG21 ILE A 308      73.780  79.980  58.880  1.00  0.00           H  
ATOM   4840 HG22 ILE A 308      75.240  80.110  60.010  1.00  0.00           H  
ATOM   4841 HG23 ILE A 308      73.480  79.810  60.540  1.00  0.00           H  
ATOM   4842  HD1 ILE A 308      73.170  76.640  61.660  1.00  0.00           H  
ATOM   4843  HD2 ILE A 308      71.510  76.910  61.030  1.00  0.00           H  
ATOM   4844  HD3 ILE A 308      72.490  78.310  61.430  1.00  0.00           H  
ATOM   4845  N   GLY A 309      77.520  78.170  59.020  1.00  0.00           N  
ATOM   4846  CA  GLY A 309      78.880  78.740  59.040  1.00  0.00           C  
ATOM   4847  C   GLY A 309      79.490  78.890  57.670  1.00  0.00           C  
ATOM   4848  O   GLY A 309      79.870  79.970  57.230  1.00  0.00           O  
ATOM   4849  HN  GLY A 309      77.540  77.390  59.640  1.00  0.00           H  
ATOM   4850  HA1 GLY A 309      79.500  78.140  59.690  1.00  0.00           H  
ATOM   4851  HA2 GLY A 309      78.870  79.760  59.420  1.00  0.00           H  
ATOM   4852  N   GLU A 310      79.450  77.770  56.860  1.00  0.00           N  
ATOM   4853  CA  GLU A 310      79.820  77.760  55.530  1.00  0.00           C  
ATOM   4854  C   GLU A 310      79.340  78.820  54.540  1.00  0.00           C  
ATOM   4855  O   GLU A 310      80.020  79.390  53.760  1.00  0.00           O  
ATOM   4856  CB  GLU A 310      79.520  76.350  54.890  1.00  0.00           C  
ATOM   4857  CG  GLU A 310      79.940  76.050  53.460  1.00  0.00           C  
ATOM   4858  CD  GLU A 310      79.800  74.600  53.150  1.00  0.00           C  
ATOM   4859  OE1 GLU A 310      78.650  74.130  53.220  1.00  0.00           O  
ATOM   4860  OE2 GLU A 310      80.840  73.930  52.990  1.00  0.00           O1-
ATOM   4861  HN  GLU A 310      79.150  76.900  57.230  1.00  0.00           H  
ATOM   4862  HA  GLU A 310      80.890  77.920  55.550  1.00  0.00           H  
ATOM   4863  HB1 GLU A 310      78.420  76.260  55.020  1.00  0.00           H  
ATOM   4864  HB2 GLU A 310      79.970  75.610  55.590  1.00  0.00           H  
ATOM   4865  HG1 GLU A 310      81.020  76.280  53.320  1.00  0.00           H  
ATOM   4866  HG2 GLU A 310      79.310  76.670  52.780  1.00  0.00           H  
ATOM   4867  N   VAL A 311      78.040  79.130  54.460  1.00  0.00           N  
ATOM   4868  CA  VAL A 311      77.390  80.300  53.840  1.00  0.00           C  
ATOM   4869  C   VAL A 311      77.940  81.620  54.310  1.00  0.00           C  
ATOM   4870  O   VAL A 311      78.380  82.380  53.430  1.00  0.00           O  
ATOM   4871  CB  VAL A 311      75.860  80.310  54.050  1.00  0.00           C  
ATOM   4872  CG1 VAL A 311      75.170  81.450  53.430  1.00  0.00           C  
ATOM   4873  CG2 VAL A 311      75.290  78.950  53.520  1.00  0.00           C  
ATOM   4874  HN  VAL A 311      77.360  78.530  54.890  1.00  0.00           H  
ATOM   4875  HA  VAL A 311      77.690  80.160  52.810  1.00  0.00           H  
ATOM   4876  HB  VAL A 311      75.660  80.260  55.150  1.00  0.00           H  
ATOM   4877 HG11 VAL A 311      74.080  81.270  53.510  1.00  0.00           H  
ATOM   4878 HG12 VAL A 311      75.460  81.540  52.360  1.00  0.00           H  
ATOM   4879 HG13 VAL A 311      75.220  82.490  53.820  1.00  0.00           H  
ATOM   4880 HG21 VAL A 311      75.490  78.730  52.450  1.00  0.00           H  
ATOM   4881 HG22 VAL A 311      74.180  78.940  53.560  1.00  0.00           H  
ATOM   4882 HG23 VAL A 311      75.870  78.150  54.020  1.00  0.00           H  
ATOM   4883  N   LEU A 312      78.050  81.880  55.620  1.00  0.00           N  
ATOM   4884  CA  LEU A 312      78.490  83.190  56.170  1.00  0.00           C  
ATOM   4885  C   LEU A 312      79.970  83.460  56.060  1.00  0.00           C  
ATOM   4886  O   LEU A 312      80.390  84.590  55.800  1.00  0.00           O  
ATOM   4887  CB  LEU A 312      78.160  83.280  57.680  1.00  0.00           C  
ATOM   4888  CG  LEU A 312      76.630  83.180  58.050  1.00  0.00           C  
ATOM   4889  CD1 LEU A 312      76.410  83.260  59.580  1.00  0.00           C  
ATOM   4890  CD2 LEU A 312      75.780  84.200  57.320  1.00  0.00           C  
ATOM   4891  HN  LEU A 312      77.760  81.230  56.320  1.00  0.00           H  
ATOM   4892  HA  LEU A 312      78.070  84.050  55.660  1.00  0.00           H  
ATOM   4893  HB1 LEU A 312      78.540  84.240  58.110  1.00  0.00           H  
ATOM   4894  HB2 LEU A 312      78.590  82.360  58.140  1.00  0.00           H  
ATOM   4895  HG  LEU A 312      76.330  82.140  57.770  1.00  0.00           H  
ATOM   4896 HD11 LEU A 312      76.710  84.270  59.930  1.00  0.00           H  
ATOM   4897 HD12 LEU A 312      77.030  82.470  60.040  1.00  0.00           H  
ATOM   4898 HD13 LEU A 312      75.320  83.220  59.790  1.00  0.00           H  
ATOM   4899 HD21 LEU A 312      74.690  84.160  57.540  1.00  0.00           H  
ATOM   4900 HD22 LEU A 312      75.970  84.140  56.230  1.00  0.00           H  
ATOM   4901 HD23 LEU A 312      76.100  85.170  57.740  1.00  0.00           H  
ATOM   4902  N   SER A 313      80.760  82.400  56.000  1.00  0.00           N  
ATOM   4903  CA  SER A 313      82.150  82.480  55.580  1.00  0.00           C  
ATOM   4904  C   SER A 313      82.390  82.550  54.070  1.00  0.00           C  
ATOM   4905  O   SER A 313      83.460  83.080  53.660  1.00  0.00           O  
ATOM   4906  CB  SER A 313      83.140  81.320  56.090  1.00  0.00           C  
ATOM   4907  OG  SER A 313      82.400  80.080  55.980  1.00  0.00           O  
ATOM   4908  HN  SER A 313      80.300  81.530  56.110  1.00  0.00           H  
ATOM   4909  HA  SER A 313      82.500  83.410  56.000  1.00  0.00           H  
ATOM   4910  HB1 SER A 313      83.280  81.600  57.150  1.00  0.00           H  
ATOM   4911  HB2 SER A 313      84.100  81.320  55.530  1.00  0.00           H  
ATOM   4912  HG1 SER A 313      81.640  80.150  56.560  1.00  0.00           H  
ATOM   4913  N   THR A 314      81.480  81.980  53.220  1.00  0.00           N  
ATOM   4914  CA  THR A 314      81.690  82.110  51.780  1.00  0.00           C  
ATOM   4915  C   THR A 314      81.570  83.500  51.120  1.00  0.00           C  
ATOM   4916  O   THR A 314      80.610  84.210  51.450  1.00  0.00           O  
ATOM   4917  CB  THR A 314      80.930  81.110  50.890  1.00  0.00           C  
ATOM   4918  CG2 THR A 314      81.090  81.280  49.410  1.00  0.00           C  
ATOM   4919  OG1 THR A 314      81.460  79.850  51.200  1.00  0.00           O  
ATOM   4920  HN  THR A 314      80.760  81.460  53.670  1.00  0.00           H  
ATOM   4921  HA  THR A 314      82.690  81.810  51.500  1.00  0.00           H  
ATOM   4922  HB  THR A 314      79.890  81.010  51.280  1.00  0.00           H  
ATOM   4923  HG1 THR A 314      81.120  79.650  52.080  1.00  0.00           H  
ATOM   4924 HG21 THR A 314      80.590  80.490  48.820  1.00  0.00           H  
ATOM   4925 HG22 THR A 314      82.140  81.260  49.050  1.00  0.00           H  
ATOM   4926 HG23 THR A 314      80.680  82.250  49.060  1.00  0.00           H  
ATOM   4927  N   GLN A 315      82.580  83.880  50.280  1.00  0.00           N  
ATOM   4928  CA  GLN A 315      82.690  85.150  49.560  1.00  0.00           C  
ATOM   4929  C   GLN A 315      82.410  84.890  48.100  1.00  0.00           C  
ATOM   4930  O   GLN A 315      82.900  84.060  47.410  1.00  0.00           O  
ATOM   4931  CB  GLN A 315      84.120  85.780  49.850  1.00  0.00           C  
ATOM   4932  CG  GLN A 315      84.330  87.070  48.950  1.00  0.00           C  
ATOM   4933  CD  GLN A 315      83.360  88.180  49.190  1.00  0.00           C  
ATOM   4934  NE2 GLN A 315      82.790  88.790  48.100  1.00  0.00           N  
ATOM   4935  OE1 GLN A 315      83.140  88.610  50.370  1.00  0.00           O  
ATOM   4936  HN  GLN A 315      83.240  83.130  50.210  1.00  0.00           H  
ATOM   4937  HA  GLN A 315      81.960  85.840  49.950  1.00  0.00           H
[truncated: 1,085,662 more chars]
