# Supplementary material for: Structure and mechanism of a mycobacterial isoniazid efflux pump MsRv1273c/72c with a degenerate nucleotide-binding site
Source: Nat Commun. 2025 Apr 28;16:3969. doi: 10.1038/s41467-025-59300-5 (PMC12038006; doi:10.1038/s41467-025-59300-5)
Supplement: Supplementary file 6 — Supplementary Data 4 [file 41467_2025_59300_MOESM6_ESM.txt]

CRYST1  131.192  131.192  199.144  90.00  90.00  90.00 P 1           1
ATOM      1 MG    MG   630      57.370  55.790  26.680  1.00  0.00          Mg  
ATOM      2  N   SER A  -1      84.400  68.900  63.990  1.00  0.00           N  
ATOM      3  CA  SER A  -1      84.140  69.120  65.430  1.00  0.00           C  
ATOM      4  C   SER A  -1      84.420  70.520  65.950  1.00  0.00           C  
ATOM      5  O   SER A  -1      85.040  71.350  65.330  1.00  0.00           O  
ATOM      6  CB  SER A  -1      84.930  68.050  66.180  1.00  0.00           C  
ATOM      7  OG  SER A  -1      84.360  66.750  66.140  1.00  0.00           O  
ATOM      8  HA  SER A  -1      83.060  69.070  65.440  1.00  0.00           H  
ATOM      9  HB1 SER A  -1      85.020  68.270  67.270  1.00  0.00           H  
ATOM     10  HB2 SER A  -1      85.940  68.120  65.730  1.00  0.00           H  
ATOM     11  HG1 SER A  -1      84.970  66.160  66.570  1.00  0.00           H  
ATOM     12  HT1 SER A  -1      84.220  67.910  63.750  1.00  0.00           H  
ATOM     13  HT2 SER A  -1      85.330  69.280  63.750  1.00  0.00           H  
ATOM     14  HT3 SER A  -1      83.740  69.390  63.340  1.00  0.00           H  
ATOM     15  N   ASN A   0      83.930  70.770  67.190  1.00  0.00           N  
ATOM     16  CA  ASN A   0      84.480  71.790  67.950  1.00  0.00           C  
ATOM     17  C   ASN A   0      84.140  73.180  67.390  1.00  0.00           C  
ATOM     18  O   ASN A   0      84.980  74.090  67.390  1.00  0.00           O  
ATOM     19  CB  ASN A   0      85.980  71.680  68.250  1.00  0.00           C  
ATOM     20  CG  ASN A   0      86.410  70.360  68.860  1.00  0.00           C  
ATOM     21  ND2 ASN A   0      87.650  69.850  68.500  1.00  0.00           N  
ATOM     22  OD1 ASN A   0      85.590  69.630  69.450  1.00  0.00           O  
ATOM     23  HN  ASN A   0      83.230  70.200  67.610  1.00  0.00           H  
ATOM     24  HA  ASN A   0      83.990  71.600  68.890  1.00  0.00           H  
ATOM     25  HB1 ASN A   0      86.200  72.470  68.990  1.00  0.00           H  
ATOM     26  HB2 ASN A   0      86.530  71.820  67.290  1.00  0.00           H  
ATOM     27 HD21 ASN A   0      87.840  68.880  68.660  1.00  0.00           H  
ATOM     28 HD22 ASN A   0      88.040  70.400  67.770  1.00  0.00           H  
ATOM     29  N   MET A   1      82.980  73.350  66.780  1.00  0.00           N  
ATOM     30  CA  MET A   1      82.500  74.570  66.200  1.00  0.00           C  
ATOM     31  C   MET A   1      81.350  75.130  67.050  1.00  0.00           C  
ATOM     32  O   MET A   1      80.650  76.080  66.700  1.00  0.00           O  
ATOM     33  CB  MET A   1      81.960  74.340  64.780  1.00  0.00           C  
ATOM     34  CG  MET A   1      83.110  74.130  63.790  1.00  0.00           C  
ATOM     35  SD  MET A   1      84.340  75.530  63.690  1.00  0.00           S  
ATOM     36  CE  MET A   1      83.360  76.920  63.140  1.00  0.00           C  
ATOM     37  HN  MET A   1      82.340  72.590  66.700  1.00  0.00           H  
ATOM     38  HA  MET A   1      83.240  75.350  66.300  1.00  0.00           H  
ATOM     39  HB1 MET A   1      81.400  75.240  64.460  1.00  0.00           H  
ATOM     40  HB2 MET A   1      81.170  73.580  64.660  1.00  0.00           H  
ATOM     41  HG1 MET A   1      82.740  74.040  62.750  1.00  0.00           H  
ATOM     42  HG2 MET A   1      83.650  73.210  64.110  1.00  0.00           H  
ATOM     43  HE1 MET A   1      83.950  77.860  63.230  1.00  0.00           H  
ATOM     44  HE2 MET A   1      82.490  77.060  63.810  1.00  0.00           H  
ATOM     45  HE3 MET A   1      82.990  76.690  62.120  1.00  0.00           H  
ATOM     46  N   LEU A   2      81.040  74.550  68.280  1.00  0.00           N  
ATOM     47  CA  LEU A   2      79.770  74.870  68.940  1.00  0.00           C  
ATOM     48  C   LEU A   2      79.810  76.060  69.830  1.00  0.00           C  
ATOM     49  O   LEU A   2      78.900  76.850  69.950  1.00  0.00           O  
ATOM     50  CB  LEU A   2      79.100  73.770  69.740  1.00  0.00           C  
ATOM     51  CG  LEU A   2      77.840  74.040  70.610  1.00  0.00           C  
ATOM     52  CD1 LEU A   2      76.600  74.420  69.830  1.00  0.00           C  
ATOM     53  CD2 LEU A   2      77.520  72.730  71.320  1.00  0.00           C  
ATOM     54  HN  LEU A   2      81.760  73.960  68.620  1.00  0.00           H  
ATOM     55  HA  LEU A   2      79.070  75.110  68.150  1.00  0.00           H  
ATOM     56  HB1 LEU A   2      79.920  73.500  70.440  1.00  0.00           H  
ATOM     57  HB2 LEU A   2      78.820  72.950  69.060  1.00  0.00           H  
ATOM     58  HG  LEU A   2      78.020  74.780  71.410  1.00  0.00           H  
ATOM     59 HD11 LEU A   2      75.690  74.580  70.460  1.00  0.00           H  
ATOM     60 HD12 LEU A   2      76.380  73.550  69.180  1.00  0.00           H  
ATOM     61 HD13 LEU A   2      76.830  75.330  69.240  1.00  0.00           H  
ATOM     62 HD21 LEU A   2      78.410  72.150  71.660  1.00  0.00           H  
ATOM     63 HD22 LEU A   2      76.990  72.060  70.610  1.00  0.00           H  
ATOM     64 HD23 LEU A   2      76.790  72.950  72.120  1.00  0.00           H  
ATOM     65  N   TRP A   3      80.950  76.340  70.450  1.00  0.00           N  
ATOM     66  CA  TRP A   3      81.160  77.600  71.130  1.00  0.00           C  
ATOM     67  C   TRP A   3      81.230  78.750  70.210  1.00  0.00           C  
ATOM     68  O   TRP A   3      80.670  79.790  70.430  1.00  0.00           O  
ATOM     69  CB  TRP A   3      82.300  77.600  72.120  1.00  0.00           C  
ATOM     70  CG  TRP A   3      82.590  76.420  72.940  1.00  0.00           C  
ATOM     71  CD1 TRP A   3      83.710  75.550  72.830  1.00  0.00           C  
ATOM     72  CD2 TRP A   3      81.740  75.780  73.930  1.00  0.00           C  
ATOM     73  CE2 TRP A   3      82.420  74.630  74.350  1.00  0.00           C  
ATOM     74  CE3 TRP A   3      80.430  76.100  74.460  1.00  0.00           C  
ATOM     75  NE1 TRP A   3      83.610  74.440  73.660  1.00  0.00           N  
ATOM     76  CZ2 TRP A   3      81.910  73.880  75.340  1.00  0.00           C  
ATOM     77  CZ3 TRP A   3      79.820  75.200  75.380  1.00  0.00           C  
ATOM     78  CH2 TRP A   3      80.610  74.100  75.740  1.00  0.00           C  
ATOM     79  HN  TRP A   3      81.680  75.680  70.570  1.00  0.00           H  
ATOM     80  HA  TRP A   3      80.260  77.610  71.750  1.00  0.00           H  
ATOM     81  HB1 TRP A   3      82.170  78.450  72.820  1.00  0.00           H  
ATOM     82  HB2 TRP A   3      83.230  77.860  71.550  1.00  0.00           H  
ATOM     83  HD1 TRP A   3      84.570  75.800  72.230  1.00  0.00           H  
ATOM     84  HE1 TRP A   3      84.380  73.930  73.970  1.00  0.00           H  
ATOM     85  HE3 TRP A   3      79.930  77.010  74.190  1.00  0.00           H  
ATOM     86  HZ2 TRP A   3      82.310  72.960  75.740  1.00  0.00           H  
ATOM     87  HZ3 TRP A   3      78.820  75.240  75.780  1.00  0.00           H  
ATOM     88  HH2 TRP A   3      80.070  73.420  76.370  1.00  0.00           H  
ATOM     89  N   ALA A   4      81.940  78.590  69.030  1.00  0.00           N  
ATOM     90  CA  ALA A   4      82.100  79.620  67.990  1.00  0.00           C  
ATOM     91  C   ALA A   4      80.760  80.010  67.450  1.00  0.00           C  
ATOM     92  O   ALA A   4      80.470  81.160  67.190  1.00  0.00           O  
ATOM     93  CB  ALA A   4      83.170  79.230  66.950  1.00  0.00           C  
ATOM     94  HN  ALA A   4      82.230  77.660  68.790  1.00  0.00           H  
ATOM     95  HA  ALA A   4      82.400  80.540  68.460  1.00  0.00           H  
ATOM     96  HB1 ALA A   4      83.330  80.120  66.300  1.00  0.00           H  
ATOM     97  HB2 ALA A   4      82.730  78.320  66.480  1.00  0.00           H  
ATOM     98  HB3 ALA A   4      84.050  78.890  67.530  1.00  0.00           H  
ATOM     99  N   LEU A   5      79.870  79.000  67.170  1.00  0.00           N  
ATOM    100  CA  LEU A   5      78.490  79.300  66.720  1.00  0.00           C  
ATOM    101  C   LEU A   5      77.580  80.060  67.720  1.00  0.00           C  
ATOM    102  O   LEU A   5      76.870  80.960  67.290  1.00  0.00           O  
ATOM    103  CB  LEU A   5      77.850  78.010  66.380  1.00  0.00           C  
ATOM    104  CG  LEU A   5      76.530  77.950  65.550  1.00  0.00           C  
ATOM    105  CD1 LEU A   5      76.810  77.940  64.040  1.00  0.00           C  
ATOM    106  CD2 LEU A   5      75.800  76.670  65.860  1.00  0.00           C  
ATOM    107  HN  LEU A   5      80.260  78.080  67.180  1.00  0.00           H  
ATOM    108  HA  LEU A   5      78.540  79.900  65.830  1.00  0.00           H  
ATOM    109  HB1 LEU A   5      77.760  77.500  67.370  1.00  0.00           H  
ATOM    110  HB2 LEU A   5      78.510  77.350  65.770  1.00  0.00           H  
ATOM    111  HG  LEU A   5      75.870  78.780  65.870  1.00  0.00           H  
ATOM    112 HD11 LEU A   5      77.060  76.960  63.600  1.00  0.00           H  
ATOM    113 HD12 LEU A   5      77.670  78.570  63.730  1.00  0.00           H  
ATOM    114 HD13 LEU A   5      75.880  78.340  63.570  1.00  0.00           H  
ATOM    115 HD21 LEU A   5      75.170  76.890  66.750  1.00  0.00           H  
ATOM    116 HD22 LEU A   5      76.550  75.860  65.950  1.00  0.00           H  
ATOM    117 HD23 LEU A   5      75.160  76.420  64.990  1.00  0.00           H  
ATOM    118  N   LEU A   6      77.590  79.670  69.020  1.00  0.00           N  
ATOM    119  CA  LEU A   6      76.810  80.320  70.060  1.00  0.00           C  
ATOM    120  C   LEU A   6      77.190  81.680  70.360  1.00  0.00           C  
ATOM    121  O   LEU A   6      76.390  82.650  70.260  1.00  0.00           O  
ATOM    122  CB  LEU A   6      76.900  79.480  71.310  1.00  0.00           C  
ATOM    123  CG  LEU A   6      76.050  78.150  71.230  1.00  0.00           C  
ATOM    124  CD1 LEU A   6      76.160  77.380  72.590  1.00  0.00           C  
ATOM    125  CD2 LEU A   6      74.580  78.430  70.890  1.00  0.00           C  
ATOM    126  HN  LEU A   6      78.220  78.930  69.260  1.00  0.00           H  
ATOM    127  HA  LEU A   6      75.790  80.360  69.700  1.00  0.00           H  
ATOM    128  HB1 LEU A   6      76.490  80.000  72.210  1.00  0.00           H  
ATOM    129  HB2 LEU A   6      77.950  79.240  71.530  1.00  0.00           H  
ATOM    130  HG  LEU A   6      76.460  77.420  70.490  1.00  0.00           H  
ATOM    131 HD11 LEU A   6      75.610  76.420  72.490  1.00  0.00           H  
ATOM    132 HD12 LEU A   6      75.730  77.910  73.470  1.00  0.00           H  
ATOM    133 HD13 LEU A   6      77.240  77.110  72.740  1.00  0.00           H  
ATOM    134 HD21 LEU A   6      73.980  77.500  71.070  1.00  0.00           H  
ATOM    135 HD22 LEU A   6      74.620  78.830  69.860  1.00  0.00           H  
ATOM    136 HD23 LEU A   6      74.120  79.200  71.550  1.00  0.00           H  
ATOM    137  N   ARG A   7      78.470  81.970  70.520  1.00  0.00           N  
ATOM    138  CA  ARG A   7      78.990  83.270  70.880  1.00  0.00           C  
ATOM    139  C   ARG A   7      78.550  84.410  69.930  1.00  0.00           C  
ATOM    140  O   ARG A   7      78.200  85.500  70.460  1.00  0.00           O  
ATOM    141  CB  ARG A   7      80.610  83.210  70.900  1.00  0.00           C  
ATOM    142  CG  ARG A   7      81.340  84.560  71.010  1.00  0.00           C  
ATOM    143  CD  ARG A   7      82.900  84.480  71.040  1.00  0.00           C  
ATOM    144  NE  ARG A   7      83.390  83.750  69.750  1.00  0.00           N  
ATOM    145  CZ  ARG A   7      83.660  82.490  69.720  1.00  0.00           C  
ATOM    146  NH1 ARG A   7      83.500  81.600  70.640  1.00  0.00           N1+
ATOM    147  NH2 ARG A   7      84.380  82.110  68.730  1.00  0.00           N  
ATOM    148  HN  ARG A   7      79.210  81.310  70.580  1.00  0.00           H  
ATOM    149  HA  ARG A   7      78.650  83.530  71.870  1.00  0.00           H  
ATOM    150  HB1 ARG A   7      80.820  82.810  69.890  1.00  0.00           H  
ATOM    151  HB2 ARG A   7      80.830  82.550  71.760  1.00  0.00           H  
ATOM    152  HG1 ARG A   7      81.090  85.060  71.970  1.00  0.00           H  
ATOM    153  HG2 ARG A   7      81.040  85.230  70.170  1.00  0.00           H  
ATOM    154  HD1 ARG A   7      83.370  84.110  71.970  1.00  0.00           H  
ATOM    155  HD2 ARG A   7      83.330  85.490  70.920  1.00  0.00           H  
ATOM    156  HE  ARG A   7      83.730  84.340  69.030  1.00  0.00           H  
ATOM    157 HH11 ARG A   7      83.030  81.950  71.450  1.00  0.00           H  
ATOM    158 HH12 ARG A   7      84.000  80.730  70.530  1.00  0.00           H  
ATOM    159 HH21 ARG A   7      84.670  82.670  67.950  1.00  0.00           H  
ATOM    160 HH22 ARG A   7      84.730  81.170  68.720  1.00  0.00           H  
ATOM    161  N   GLN A   8      78.600  84.150  68.620  1.00  0.00           N  
ATOM    162  CA  GLN A   8      78.430  85.140  67.580  1.00  0.00           C  
ATOM    163  C   GLN A   8      76.970  85.810  67.600  1.00  0.00           C  
ATOM    164  O   GLN A   8      76.890  87.060  67.580  1.00  0.00           O  
ATOM    165  CB  GLN A   8      78.610  84.460  66.150  1.00  0.00           C  
ATOM    166  CG  GLN A   8      80.100  84.380  65.850  1.00  0.00           C  
ATOM    167  CD  GLN A   8      80.860  85.690  66.010  1.00  0.00           C  
ATOM    168  NE2 GLN A   8      80.730  86.660  65.050  1.00  0.00           N  
ATOM    169  OE1 GLN A   8      81.580  85.930  66.960  1.00  0.00           O  
ATOM    170  HN  GLN A   8      78.980  83.270  68.370  1.00  0.00           H  
ATOM    171  HA  GLN A   8      79.120  85.950  67.740  1.00  0.00           H  
ATOM    172  HB1 GLN A   8      78.050  84.980  65.350  1.00  0.00           H  
ATOM    173  HB2 GLN A   8      78.180  83.430  66.160  1.00  0.00           H  
ATOM    174  HG1 GLN A   8      80.210  84.130  64.760  1.00  0.00           H  
ATOM    175  HG2 GLN A   8      80.440  83.610  66.580  1.00  0.00           H  
ATOM    176 HE21 GLN A   8      81.340  87.450  65.120  1.00  0.00           H  
ATOM    177 HE22 GLN A   8      80.290  86.400  64.200  1.00  0.00           H  
ATOM    178  N   TYR A   9      75.870  84.990  67.740  1.00  0.00           N  
ATOM    179  CA  TYR A   9      74.510  85.480  67.540  1.00  0.00           C  
ATOM    180  C   TYR A   9      73.690  85.670  68.810  1.00  0.00           C  
ATOM    181  O   TYR A   9      72.530  86.090  68.780  1.00  0.00           O  
ATOM    182  CB  TYR A   9      73.760  84.660  66.430  1.00  0.00           C  
ATOM    183  CG  TYR A   9      74.470  84.780  65.130  1.00  0.00           C  
ATOM    184  CD1 TYR A   9      74.280  86.020  64.570  1.00  0.00           C  
ATOM    185  CD2 TYR A   9      75.430  83.860  64.620  1.00  0.00           C  
ATOM    186  CE1 TYR A   9      74.960  86.400  63.390  1.00  0.00           C  
ATOM    187  CE2 TYR A   9      76.020  84.240  63.360  1.00  0.00           C  
ATOM    188  CZ  TYR A   9      75.810  85.460  62.800  1.00  0.00           C  
ATOM    189  OH  TYR A   9      76.460  85.740  61.560  1.00  0.00           O  
ATOM    190  HN  TYR A   9      76.060  84.010  67.680  1.00  0.00           H  
ATOM    191  HA  TYR A   9      74.580  86.500  67.170  1.00  0.00           H  
ATOM    192  HB1 TYR A   9      72.710  85.030  66.340  1.00  0.00           H  
ATOM    193  HB2 TYR A   9      73.630  83.570  66.630  1.00  0.00           H  
ATOM    194  HD1 TYR A   9      73.600  86.770  64.960  1.00  0.00           H  
ATOM    195  HD2 TYR A   9      75.710  82.900  65.030  1.00  0.00           H  
ATOM    196  HE1 TYR A   9      74.730  87.360  62.960  1.00  0.00           H  
ATOM    197  HE2 TYR A   9      76.790  83.580  62.990  1.00  0.00           H  
ATOM    198  HH  TYR A   9      76.660  86.680  61.570  1.00  0.00           H  
ATOM    199  N   VAL A  10      74.290  85.340  70.000  1.00  0.00           N  
ATOM    200  CA  VAL A  10      73.780  85.750  71.320  1.00  0.00           C  
ATOM    201  C   VAL A  10      74.070  87.230  71.570  1.00  0.00           C  
ATOM    202  O   VAL A  10      73.440  87.790  72.450  1.00  0.00           O  
ATOM    203  CB  VAL A  10      74.270  84.840  72.450  1.00  0.00           C  
ATOM    204  CG1 VAL A  10      73.750  83.360  72.240  1.00  0.00           C  
ATOM    205  CG2 VAL A  10      75.790  84.820  72.550  1.00  0.00           C  
ATOM    206  HN  VAL A  10      75.220  84.990  70.070  1.00  0.00           H  
ATOM    207  HA  VAL A  10      72.740  85.460  71.400  1.00  0.00           H  
ATOM    208  HB  VAL A  10      73.850  85.230  73.400  1.00  0.00           H  
ATOM    209 HG11 VAL A  10      74.200  82.920  71.310  1.00  0.00           H  
ATOM    210 HG12 VAL A  10      72.650  83.310  72.150  1.00  0.00           H  
ATOM    211 HG13 VAL A  10      74.010  82.660  73.050  1.00  0.00           H  
ATOM    212 HG21 VAL A  10      76.160  85.860  72.710  1.00  0.00           H  
ATOM    213 HG22 VAL A  10      76.290  84.500  71.610  1.00  0.00           H  
ATOM    214 HG23 VAL A  10      76.080  84.130  73.370  1.00  0.00           H  
ATOM    215  N   ARG A  11      75.050  87.830  70.880  1.00  0.00           N  
ATOM    216  CA  ARG A  11      75.420  89.180  71.160  1.00  0.00           C  
ATOM    217  C   ARG A  11      74.400  90.330  71.430  1.00  0.00           C  
ATOM    218  O   ARG A  11      74.600  91.020  72.410  1.00  0.00           O  
ATOM    219  CB  ARG A  11      76.250  89.570  69.890  1.00  0.00           C  
ATOM    220  CG  ARG A  11      77.730  89.180  70.060  1.00  0.00           C  
ATOM    221  CD  ARG A  11      78.480  89.610  68.820  1.00  0.00           C  
ATOM    222  NE  ARG A  11      79.880  89.090  68.920  1.00  0.00           N  
ATOM    223  CZ  ARG A  11      80.900  89.470  68.160  1.00  0.00           C  
ATOM    224  NH1 ARG A  11      82.140  89.070  68.370  1.00  0.00           N1+
ATOM    225  NH2 ARG A  11      80.760  90.210  67.060  1.00  0.00           N  
ATOM    226  HN  ARG A  11      75.690  87.260  70.390  1.00  0.00           H  
ATOM    227  HA  ARG A  11      75.960  89.160  72.100  1.00  0.00           H  
ATOM    228  HB1 ARG A  11      76.220  90.640  69.570  1.00  0.00           H  
ATOM    229  HB2 ARG A  11      75.810  89.060  69.000  1.00  0.00           H  
ATOM    230  HG1 ARG A  11      77.810  88.080  70.220  1.00  0.00           H  
ATOM    231  HG2 ARG A  11      78.060  89.610  71.040  1.00  0.00           H  
ATOM    232  HD1 ARG A  11      78.410  90.710  68.870  1.00  0.00           H  
ATOM    233  HD2 ARG A  11      78.000  89.140  67.930  1.00  0.00           H  
ATOM    234  HE  ARG A  11      80.100  88.770  69.840  1.00  0.00           H  
ATOM    235 HH11 ARG A  11      82.330  88.440  69.120  1.00  0.00           H  
ATOM    236 HH12 ARG A  11      82.700  89.030  67.550  1.00  0.00           H  
ATOM    237 HH21 ARG A  11      79.870  90.670  67.000  1.00  0.00           H  
ATOM    238 HH22 ARG A  11      81.580  90.740  66.870  1.00  0.00           H  
ATOM    239  N   PRO A  12      73.260  90.550  70.670  1.00  0.00           N  
ATOM    240  CA  PRO A  12      72.320  91.550  71.080  1.00  0.00           C  
ATOM    241  C   PRO A  12      71.380  91.030  72.170  1.00  0.00           C  
ATOM    242  O   PRO A  12      70.400  91.770  72.440  1.00  0.00           O  
ATOM    243  CB  PRO A  12      71.620  91.900  69.770  1.00  0.00           C  
ATOM    244  CG  PRO A  12      71.640  90.650  68.930  1.00  0.00           C  
ATOM    245  CD  PRO A  12      73.060  90.130  69.300  1.00  0.00           C  
ATOM    246  HA  PRO A  12      72.860  92.390  71.470  1.00  0.00           H  
ATOM    247  HB1 PRO A  12      72.140  92.770  69.320  1.00  0.00           H  
ATOM    248  HB2 PRO A  12      70.570  92.220  69.990  1.00  0.00           H  
ATOM    249  HG1 PRO A  12      70.800  89.940  69.110  1.00  0.00           H  
ATOM    250  HG2 PRO A  12      71.530  90.960  67.860  1.00  0.00           H  
ATOM    251  HD1 PRO A  12      73.020  89.020  69.280  1.00  0.00           H  
ATOM    252  HD2 PRO A  12      73.860  90.470  68.590  1.00  0.00           H  
ATOM    253  N   TYR A  13      71.530  89.700  72.620  1.00  0.00           N  
ATOM    254  CA  TYR A  13      70.680  89.060  73.620  1.00  0.00           C  
ATOM    255  C   TYR A  13      71.340  88.920  75.000  1.00  0.00           C  
ATOM    256  O   TYR A  13      70.850  88.160  75.890  1.00  0.00           O  
ATOM    257  CB  TYR A  13      70.320  87.590  73.130  1.00  0.00           C  
ATOM    258  CG  TYR A  13      69.520  87.550  71.820  1.00  0.00           C  
ATOM    259  CD1 TYR A  13      68.160  87.680  71.770  1.00  0.00           C  
ATOM    260  CD2 TYR A  13      70.250  87.470  70.610  1.00  0.00           C  
ATOM    261  CE1 TYR A  13      67.470  87.650  70.510  1.00  0.00           C  
ATOM    262  CE2 TYR A  13      69.610  87.360  69.380  1.00  0.00           C  
ATOM    263  CZ  TYR A  13      68.250  87.610  69.330  1.00  0.00           C  
ATOM    264  OH  TYR A  13      67.540  87.720  68.130  1.00  0.00           O  
ATOM    265  HN  TYR A  13      72.270  89.220  72.150  1.00  0.00           H  
ATOM    266  HA  TYR A  13      69.760  89.620  73.720  1.00  0.00           H  
ATOM    267  HB1 TYR A  13      69.660  87.180  73.930  1.00  0.00           H  
ATOM    268  HB2 TYR A  13      71.250  87.050  72.870  1.00  0.00           H  
ATOM    269  HD1 TYR A  13      67.610  87.730  72.690  1.00  0.00           H  
ATOM    270  HD2 TYR A  13      71.320  87.310  70.560  1.00  0.00           H  
ATOM    271  HE1 TYR A  13      66.390  87.690  70.350  1.00  0.00           H  
ATOM    272  HE2 TYR A  13      70.130  87.170  68.460  1.00  0.00           H  
ATOM    273  HH  TYR A  13      68.150  88.010  67.460  1.00  0.00           H  
ATOM    274  N   ARG A  14      72.560  89.470  75.140  1.00  0.00           N  
ATOM    275  CA  ARG A  14      73.460  89.530  76.260  1.00  0.00           C  
ATOM    276  C   ARG A  14      72.780  90.240  77.510  1.00  0.00           C  
ATOM    277  O   ARG A  14      72.850  89.670  78.590  1.00  0.00           O  
ATOM    278  CB  ARG A  14      74.890  89.970  75.980  1.00  0.00           C  
ATOM    279  CG  ARG A  14      75.650  89.010  75.120  1.00  0.00           C  
ATOM    280  CD  ARG A  14      77.040  89.400  74.690  1.00  0.00           C  
ATOM    281  NE  ARG A  14      76.980  90.740  74.060  1.00  0.00           N  
ATOM    282  CZ  ARG A  14      77.870  91.660  74.320  1.00  0.00           C  
ATOM    283  NH1 ARG A  14      77.530  92.950  74.190  1.00  0.00           N1+
ATOM    284  NH2 ARG A  14      79.090  91.440  74.790  1.00  0.00           N  
ATOM    285  HN  ARG A  14      72.900  89.950  74.330  1.00  0.00           H  
ATOM    286  HA  ARG A  14      73.630  88.520  76.570  1.00  0.00           H  
ATOM    287  HB1 ARG A  14      75.470  90.010  76.920  1.00  0.00           H  
ATOM    288  HB2 ARG A  14      74.870  90.970  75.470  1.00  0.00           H  
ATOM    289  HG1 ARG A  14      75.080  88.810  74.190  1.00  0.00           H  
ATOM    290  HG2 ARG A  14      75.700  88.090  75.750  1.00  0.00           H  
ATOM    291  HD1 ARG A  14      77.480  88.660  73.970  1.00  0.00           H  
ATOM    292  HD2 ARG A  14      77.630  89.440  75.630  1.00  0.00           H  
ATOM    293  HE  ARG A  14      76.070  91.110  73.860  1.00  0.00           H  
ATOM    294 HH11 ARG A  14      76.670  93.220  73.760  1.00  0.00           H  
ATOM    295 HH12 ARG A  14      78.110  93.720  74.430  1.00  0.00           H  
ATOM    296 HH21 ARG A  14      79.550  90.550  74.670  1.00  0.00           H  
ATOM    297 HH22 ARG A  14      79.690  92.220  74.910  1.00  0.00           H  
ATOM    298  N   TRP A  15      72.060  91.380  77.400  1.00  0.00           N  
ATOM    299  CA  TRP A  15      71.350  92.040  78.570  1.00  0.00           C  
ATOM    300  C   TRP A  15      70.180  91.110  79.030  1.00  0.00           C  
ATOM    301  O   TRP A  15      70.110  90.800  80.210  1.00  0.00           O  
ATOM    302  CB  TRP A  15      70.620  93.380  78.270  1.00  0.00           C  
ATOM    303  CG  TRP A  15      71.460  94.620  77.980  1.00  0.00           C  
ATOM    304  CD1 TRP A  15      71.680  95.240  76.760  1.00  0.00           C  
ATOM    305  CD2 TRP A  15      72.420  95.240  78.840  1.00  0.00           C  
ATOM    306  CE2 TRP A  15      73.030  96.290  78.130  1.00  0.00           C  
ATOM    307  CE3 TRP A  15      72.790  95.120  80.230  1.00  0.00           C  
ATOM    308  NE1 TRP A  15      72.560  96.300  76.870  1.00  0.00           N  
ATOM    309  CZ2 TRP A  15      74.090  97.100  78.710  1.00  0.00           C  
ATOM    310  CZ3 TRP A  15      73.790  95.930  80.760  1.00  0.00           C  
ATOM    311  CH2 TRP A  15      74.370  96.950  80.050  1.00  0.00           C  
ATOM    312  HN  TRP A  15      72.080  91.850  76.520  1.00  0.00           H  
ATOM    313  HA  TRP A  15      72.080  92.210  79.350  1.00  0.00           H  
ATOM    314  HB1 TRP A  15      69.950  93.630  79.130  1.00  0.00           H  
ATOM    315  HB2 TRP A  15      69.920  93.210  77.430  1.00  0.00           H  
ATOM    316  HD1 TRP A  15      71.030  95.010  75.930  1.00  0.00           H  
ATOM    317  HE1 TRP A  15      72.850  96.950  76.200  1.00  0.00           H  
ATOM    318  HE3 TRP A  15      72.260  94.410  80.840  1.00  0.00           H  
ATOM    319  HZ2 TRP A  15      74.680  97.760  78.080  1.00  0.00           H  
ATOM    320  HZ3 TRP A  15      73.930  95.900  81.830  1.00  0.00           H  
ATOM    321  HH2 TRP A  15      75.110  97.540  80.560  1.00  0.00           H  
ATOM    322  N   LEU A  16      69.400  90.570  78.100  1.00  0.00           N  
ATOM    323  CA  LEU A  16      68.300  89.650  78.320  1.00  0.00           C  
ATOM    324  C   LEU A  16      68.740  88.380  79.000  1.00  0.00           C  
ATOM    325  O   LEU A  16      68.040  87.980  79.940  1.00  0.00           O  
ATOM    326  CB  LEU A  16      67.600  89.390  76.930  1.00  0.00           C  
ATOM    327  CG  LEU A  16      66.530  88.340  76.820  1.00  0.00           C  
ATOM    328  CD1 LEU A  16      65.340  88.780  77.500  1.00  0.00           C  
ATOM    329  CD2 LEU A  16      66.150  88.100  75.310  1.00  0.00           C  
ATOM    330  HN  LEU A  16      69.600  90.810  77.150  1.00  0.00           H  
ATOM    331  HA  LEU A  16      67.590  90.140  78.960  1.00  0.00           H  
ATOM    332  HB1 LEU A  16      68.400  89.030  76.250  1.00  0.00           H  
ATOM    333  HB2 LEU A  16      67.160  90.340  76.570  1.00  0.00           H  
ATOM    334  HG  LEU A  16      66.830  87.360  77.260  1.00  0.00           H  
ATOM    335 HD11 LEU A  16      64.500  88.090  77.200  1.00  0.00           H  
ATOM    336 HD12 LEU A  16      65.110  89.840  77.290  1.00  0.00           H  
ATOM    337 HD13 LEU A  16      65.430  88.600  78.600  1.00  0.00           H  
ATOM    338 HD21 LEU A  16      66.950  87.710  74.640  1.00  0.00           H  
ATOM    339 HD22 LEU A  16      65.840  89.110  74.950  1.00  0.00           H  
ATOM    340 HD23 LEU A  16      65.290  87.390  75.230  1.00  0.00           H  
ATOM    341  N   LEU A  17      69.880  87.720  78.550  1.00  0.00           N  
ATOM    342  CA  LEU A  17      70.290  86.430  79.180  1.00  0.00           C  
ATOM    343  C   LEU A  17      70.970  86.690  80.560  1.00  0.00           C  
ATOM    344  O   LEU A  17      70.930  85.930  81.530  1.00  0.00           O  
ATOM    345  CB  LEU A  17      71.210  85.640  78.190  1.00  0.00           C  
ATOM    346  CG  LEU A  17      70.390  84.930  77.110  1.00  0.00           C  
ATOM    347  CD1 LEU A  17      71.340  84.690  75.940  1.00  0.00           C  
ATOM    348  CD2 LEU A  17      69.710  83.670  77.610  1.00  0.00           C  
ATOM    349  HN  LEU A  17      70.280  87.830  77.650  1.00  0.00           H  
ATOM    350  HA  LEU A  17      69.420  85.810  79.340  1.00  0.00           H  
ATOM    351  HB1 LEU A  17      71.770  84.880  78.770  1.00  0.00           H  
ATOM    352  HB2 LEU A  17      71.890  86.350  77.680  1.00  0.00           H  
ATOM    353  HG  LEU A  17      69.540  85.590  76.800  1.00  0.00           H  
ATOM    354 HD11 LEU A  17      70.840  84.320  75.010  1.00  0.00           H  
ATOM    355 HD12 LEU A  17      72.140  84.010  76.310  1.00  0.00           H  
ATOM    356 HD13 LEU A  17      71.780  85.680  75.680  1.00  0.00           H  
ATOM    357 HD21 LEU A  17      68.890  83.280  76.970  1.00  0.00           H  
ATOM    358 HD22 LEU A  17      69.190  84.000  78.540  1.00  0.00           H  
ATOM    359 HD23 LEU A  17      70.350  82.870  78.030  1.00  0.00           H  
ATOM    360  N   ALA A  18      71.540  87.910  80.780  1.00  0.00           N  
ATOM    361  CA  ALA A  18      72.010  88.280  82.140  1.00  0.00           C  
ATOM    362  C   ALA A  18      70.750  88.500  83.120  1.00  0.00           C  
ATOM    363  O   ALA A  18      70.760  88.110  84.320  1.00  0.00           O  
ATOM    364  CB  ALA A  18      72.830  89.610  82.010  1.00  0.00           C  
ATOM    365  HN  ALA A  18      71.460  88.630  80.100  1.00  0.00           H  
ATOM    366  HA  ALA A  18      72.590  87.470  82.580  1.00  0.00           H  
ATOM    367  HB1 ALA A  18      72.100  90.420  81.850  1.00  0.00           H  
ATOM    368  HB2 ALA A  18      73.470  89.560  81.110  1.00  0.00           H  
ATOM    369  HB3 ALA A  18      73.350  89.680  83.000  1.00  0.00           H  
ATOM    370  N   VAL A  19      69.660  89.040  82.630  1.00  0.00           N  
ATOM    371  CA  VAL A  19      68.380  89.020  83.250  1.00  0.00           C  
ATOM    372  C   VAL A  19      67.960  87.540  83.520  1.00  0.00           C  
ATOM    373  O   VAL A  19      67.530  87.190  84.650  1.00  0.00           O  
ATOM    374  CB  VAL A  19      67.400  89.920  82.520  1.00  0.00           C  
ATOM    375  CG1 VAL A  19      65.890  89.650  82.900  1.00  0.00           C  
ATOM    376  CG2 VAL A  19      67.610  91.460  82.740  1.00  0.00           C  
ATOM    377  HN  VAL A  19      69.650  89.290  81.660  1.00  0.00           H  
ATOM    378  HA  VAL A  19      68.530  89.360  84.270  1.00  0.00           H  
ATOM    379  HB  VAL A  19      67.430  89.590  81.450  1.00  0.00           H  
ATOM    380 HG11 VAL A  19      65.890  89.690  84.010  1.00  0.00           H  
ATOM    381 HG12 VAL A  19      65.500  88.640  82.620  1.00  0.00           H  
ATOM    382 HG13 VAL A  19      65.020  90.220  82.500  1.00  0.00           H  
ATOM    383 HG21 VAL A  19      67.310  91.810  83.760  1.00  0.00           H  
ATOM    384 HG22 VAL A  19      66.980  91.970  81.990  1.00  0.00           H  
ATOM    385 HG23 VAL A  19      68.670  91.660  82.470  1.00  0.00           H  
ATOM    386  N   VAL A  20      68.030  86.650  82.530  1.00  0.00           N  
ATOM    387  CA  VAL A  20      67.700  85.190  82.730  1.00  0.00           C  
ATOM    388  C   VAL A  20      68.400  84.510  83.920  1.00  0.00           C  
ATOM    389  O   VAL A  20      67.730  83.840  84.690  1.00  0.00           O  
ATOM    390  CB  VAL A  20      67.850  84.370  81.500  1.00  0.00           C  
ATOM    391  CG1 VAL A  20      67.530  82.890  81.810  1.00  0.00           C  
ATOM    392  CG2 VAL A  20      66.810  84.800  80.540  1.00  0.00           C  
ATOM    393  HN  VAL A  20      68.380  86.750  81.610  1.00  0.00           H  
ATOM    394  HA  VAL A  20      66.660  85.210  83.010  1.00  0.00           H  
ATOM    395  HB  VAL A  20      68.880  84.450  81.090  1.00  0.00           H  
ATOM    396 HG11 VAL A  20      66.550  82.750  82.300  1.00  0.00           H  
ATOM    397 HG12 VAL A  20      68.360  82.520  82.440  1.00  0.00           H  
ATOM    398 HG13 VAL A  20      67.620  82.360  80.830  1.00  0.00           H  
ATOM    399 HG21 VAL A  20      66.960  85.860  80.210  1.00  0.00           H  
ATOM    400 HG22 VAL A  20      65.760  84.570  80.840  1.00  0.00           H  
ATOM    401 HG23 VAL A  20      66.950  84.300  79.550  1.00  0.00           H  
ATOM    402  N   ALA A  21      69.730  84.820  84.110  1.00  0.00           N  
ATOM    403  CA  ALA A  21      70.520  84.390  85.250  1.00  0.00           C  
ATOM    404  C   ALA A  21      70.160  85.100  86.500  1.00  0.00           C  
ATOM    405  O   ALA A  21      70.120  84.450  87.540  1.00  0.00           O  
ATOM    406  CB  ALA A  21      71.960  84.720  84.850  1.00  0.00           C  
ATOM    407  HN  ALA A  21      70.270  85.340  83.460  1.00  0.00           H  
ATOM    408  HA  ALA A  21      70.400  83.340  85.450  1.00  0.00           H  
ATOM    409  HB1 ALA A  21      72.630  84.270  85.610  1.00  0.00           H  
ATOM    410  HB2 ALA A  21      72.130  85.820  84.850  1.00  0.00           H  
ATOM    411  HB3 ALA A  21      72.030  84.260  83.840  1.00  0.00           H  
ATOM    412  N   VAL A  22      69.800  86.400  86.470  1.00  0.00           N  
ATOM    413  CA  VAL A  22      69.330  87.020  87.690  1.00  0.00           C  
ATOM    414  C   VAL A  22      67.990  86.490  88.180  1.00  0.00           C  
ATOM    415  O   VAL A  22      67.840  86.130  89.350  1.00  0.00           O  
ATOM    416  CB  VAL A  22      69.270  88.560  87.630  1.00  0.00           C  
ATOM    417  CG1 VAL A  22      68.540  89.180  88.820  1.00  0.00           C  
ATOM    418  CG2 VAL A  22      70.790  89.080  87.690  1.00  0.00           C  
ATOM    419  HN  VAL A  22      70.050  86.860  85.620  1.00  0.00           H  
ATOM    420  HA  VAL A  22      70.060  86.790  88.440  1.00  0.00           H  
ATOM    421  HB  VAL A  22      68.830  88.990  86.700  1.00  0.00           H  
ATOM    422 HG11 VAL A  22      68.950  88.980  89.820  1.00  0.00           H  
ATOM    423 HG12 VAL A  22      67.510  88.760  88.840  1.00  0.00           H  
ATOM    424 HG13 VAL A  22      68.490  90.270  88.640  1.00  0.00           H  
ATOM    425 HG21 VAL A  22      71.190  88.720  88.660  1.00  0.00           H  
ATOM    426 HG22 VAL A  22      70.900  90.180  87.790  1.00  0.00           H  
ATOM    427 HG23 VAL A  22      71.350  88.620  86.840  1.00  0.00           H  
ATOM    428  N   LEU A  23      66.990  86.290  87.330  1.00  0.00           N  
ATOM    429  CA  LEU A  23      65.810  85.650  87.630  1.00  0.00           C  
ATOM    430  C   LEU A  23      66.020  84.210  88.180  1.00  0.00           C  
ATOM    431  O   LEU A  23      65.400  83.890  89.200  1.00  0.00           O  
ATOM    432  CB  LEU A  23      64.850  85.730  86.350  1.00  0.00           C  
ATOM    433  CG  LEU A  23      64.370  87.110  86.110  1.00  0.00           C  
ATOM    434  CD1 LEU A  23      63.380  87.130  84.950  1.00  0.00           C  
ATOM    435  CD2 LEU A  23      63.600  87.630  87.350  1.00  0.00           C  
ATOM    436  HN  LEU A  23      67.090  86.550  86.380  1.00  0.00           H  
ATOM    437  HA  LEU A  23      65.340  86.100  88.500  1.00  0.00           H  
ATOM    438  HB1 LEU A  23      64.030  85.040  86.600  1.00  0.00           H  
ATOM    439  HB2 LEU A  23      65.480  85.300  85.540  1.00  0.00           H  
ATOM    440  HG  LEU A  23      65.130  87.910  86.010  1.00  0.00           H  
ATOM    441 HD11 LEU A  23      63.880  86.780  84.020  1.00  0.00           H  
ATOM    442 HD12 LEU A  23      62.940  88.130  84.800  1.00  0.00           H  
ATOM    443 HD13 LEU A  23      62.590  86.370  85.120  1.00  0.00           H  
ATOM    444 HD21 LEU A  23      62.970  88.430  86.920  1.00  0.00           H  
ATOM    445 HD22 LEU A  23      64.340  87.870  88.150  1.00  0.00           H  
ATOM    446 HD23 LEU A  23      62.850  86.860  87.660  1.00  0.00           H  
ATOM    447  N   GLN A  24      66.930  83.400  87.570  1.00  0.00           N  
ATOM    448  CA  GLN A  24      67.380  82.150  88.140  1.00  0.00           C  
ATOM    449  C   GLN A  24      67.970  82.290  89.530  1.00  0.00           C  
ATOM    450  O   GLN A  24      67.690  81.450  90.320  1.00  0.00           O  
ATOM    451  CB  GLN A  24      68.420  81.390  87.290  1.00  0.00           C  
ATOM    452  CG  GLN A  24      67.780  80.610  86.080  1.00  0.00           C  
ATOM    453  CD  GLN A  24      66.510  79.830  86.360  1.00  0.00           C  
ATOM    454  NE2 GLN A  24      65.910  79.300  85.300  1.00  0.00           N  
ATOM    455  OE1 GLN A  24      66.070  79.550  87.480  1.00  0.00           O  
ATOM    456  HN  GLN A  24      67.570  83.700  86.870  1.00  0.00           H  
ATOM    457  HA  GLN A  24      66.470  81.600  88.310  1.00  0.00           H  
ATOM    458  HB1 GLN A  24      69.050  80.680  87.860  1.00  0.00           H  
ATOM    459  HB2 GLN A  24      69.280  82.010  86.940  1.00  0.00           H  
ATOM    460  HG1 GLN A  24      68.510  79.860  85.720  1.00  0.00           H  
ATOM    461  HG2 GLN A  24      67.550  81.380  85.320  1.00  0.00           H  
ATOM    462 HE21 GLN A  24      65.110  78.700  85.360  1.00  0.00           H  
ATOM    463 HE22 GLN A  24      66.400  79.390  84.430  1.00  0.00           H  
ATOM    464  N   VAL A  25      68.800  83.240  89.790  1.00  0.00           N  
ATOM    465  CA  VAL A  25      69.450  83.500  91.080  1.00  0.00           C  
ATOM    466  C   VAL A  25      68.520  83.740  92.240  1.00  0.00           C  
ATOM    467  O   VAL A  25      68.740  83.220  93.340  1.00  0.00           O  
ATOM    468  CB  VAL A  25      70.500  84.640  91.060  1.00  0.00           C  
ATOM    469  CG1 VAL A  25      70.860  85.280  92.360  1.00  0.00           C  
ATOM    470  CG2 VAL A  25      71.800  84.090  90.470  1.00  0.00           C  
ATOM    471  HN  VAL A  25      69.010  83.860  89.030  1.00  0.00           H  
ATOM    472  HA  VAL A  25      69.960  82.570  91.300  1.00  0.00           H  
ATOM    473  HB  VAL A  25      70.070  85.420  90.400  1.00  0.00           H  
ATOM    474 HG11 VAL A  25      71.630  86.080  92.230  1.00  0.00           H  
ATOM    475 HG12 VAL A  25      71.360  84.630  93.120  1.00  0.00           H  
ATOM    476 HG13 VAL A  25      70.010  85.800  92.850  1.00  0.00           H  
ATOM    477 HG21 VAL A  25      72.570  84.870  90.330  1.00  0.00           H  
ATOM    478 HG22 VAL A  25      71.630  83.510  89.530  1.00  0.00           H  
ATOM    479 HG23 VAL A  25      72.270  83.360  91.160  1.00  0.00           H  
ATOM    480  N   ILE A  26      67.490  84.590  92.060  1.00  0.00           N  
ATOM    481  CA  ILE A  26      66.400  84.840  92.960  1.00  0.00           C  
ATOM    482  C   ILE A  26      65.500  83.590  93.060  1.00  0.00           C  
ATOM    483  O   ILE A  26      65.030  83.300  94.170  1.00  0.00           O  
ATOM    484  CB  ILE A  26      65.610  85.960  92.350  1.00  0.00           C  
ATOM    485  CG1 ILE A  26      66.400  87.310  92.260  1.00  0.00           C  
ATOM    486  CG2 ILE A  26      64.380  86.220  93.170  1.00  0.00           C  
ATOM    487  CD  ILE A  26      65.630  88.310  91.390  1.00  0.00           C  
ATOM    488  HN  ILE A  26      67.460  85.040  91.160  1.00  0.00           H  
ATOM    489  HA  ILE A  26      66.870  85.110  93.900  1.00  0.00           H  
ATOM    490  HB  ILE A  26      65.300  85.780  91.290  1.00  0.00           H  
ATOM    491 HG11 ILE A  26      67.400  87.080  91.820  1.00  0.00           H  
ATOM    492 HG12 ILE A  26      66.450  87.660  93.300  1.00  0.00           H  
ATOM    493 HG21 ILE A  26      64.640  86.540  94.210  1.00  0.00           H  
ATOM    494 HG22 ILE A  26      63.730  85.330  93.340  1.00  0.00           H  
ATOM    495 HG23 ILE A  26      63.810  87.040  92.700  1.00  0.00           H  
ATOM    496  HD1 ILE A  26      66.260  89.210  91.280  1.00  0.00           H  
ATOM    497  HD2 ILE A  26      64.710  88.590  91.980  1.00  0.00           H  
ATOM    498  HD3 ILE A  26      65.520  87.840  90.400  1.00  0.00           H  
ATOM    499  N   SER A  27      65.280  82.860  91.950  1.00  0.00           N  
ATOM    500  CA  SER A  27      64.570  81.530  92.000  1.00  0.00           C  
ATOM    501  C   SER A  27      65.210  80.510  92.900  1.00  0.00           C  
ATOM    502  O   SER A  27      64.560  79.880  93.710  1.00  0.00           O  
ATOM    503  CB  SER A  27      64.300  80.940  90.580  1.00  0.00           C  
ATOM    504  OG  SER A  27      63.370  79.900  90.560  1.00  0.00           O  
ATOM    505  HN  SER A  27      65.610  83.220  91.080  1.00  0.00           H  
ATOM    506  HA  SER A  27      63.630  81.700  92.520  1.00  0.00           H  
ATOM    507  HB1 SER A  27      65.280  80.590  90.200  1.00  0.00           H  
ATOM    508  HB2 SER A  27      63.970  81.820  90.000  1.00  0.00           H  
ATOM    509  HG1 SER A  27      63.310  79.800  89.600  1.00  0.00           H  
ATOM    510  N   ASN A  28      66.530  80.330  92.740  1.00  0.00           N  
ATOM    511  CA  ASN A  28      67.420  79.410  93.510  1.00  0.00           C  
ATOM    512  C   ASN A  28      67.530  79.810  94.920  1.00  0.00           C  
ATOM    513  O   ASN A  28      67.440  78.980  95.780  1.00  0.00           O  
ATOM    514  CB  ASN A  28      68.810  79.220  92.750  1.00  0.00           C  
ATOM    515  CG  ASN A  28      68.750  78.680  91.330  1.00  0.00           C  
ATOM    516  ND2 ASN A  28      67.550  78.410  90.750  1.00  0.00           N  
ATOM    517  OD1 ASN A  28      69.760  78.440  90.710  1.00  0.00           O  
ATOM    518  HN  ASN A  28      66.990  80.960  92.110  1.00  0.00           H  
ATOM    519  HA  ASN A  28      66.900  78.470  93.470  1.00  0.00           H  
ATOM    520  HB1 ASN A  28      69.580  78.640  93.300  1.00  0.00           H  
ATOM    521  HB2 ASN A  28      69.190  80.260  92.690  1.00  0.00           H  
ATOM    522 HD21 ASN A  28      67.530  78.100  89.800  1.00  0.00           H  
ATOM    523 HD22 ASN A  28      66.690  78.490  91.270  1.00  0.00           H  
ATOM    524  N   MET A  29      67.790  81.140  95.250  1.00  0.00           N  
ATOM    525  CA  MET A  29      67.810  81.580  96.630  1.00  0.00           C  
ATOM    526  C   MET A  29      66.450  81.410  97.300  1.00  0.00           C  
ATOM    527  O   MET A  29      66.420  80.930  98.400  1.00  0.00           O  
ATOM    528  CB  MET A  29      68.100  83.110  96.690  1.00  0.00           C  
ATOM    529  CG  MET A  29      69.550  83.470  96.610  1.00  0.00           C  
ATOM    530  SD  MET A  29      70.720  83.100  98.010  1.00  0.00           S  
ATOM    531  CE  MET A  29      71.400  81.710  97.150  1.00  0.00           C  
ATOM    532  HN  MET A  29      67.900  81.850  94.550  1.00  0.00           H  
ATOM    533  HA  MET A  29      68.490  80.960  97.190  1.00  0.00           H  
ATOM    534  HB1 MET A  29      67.750  83.470  97.690  1.00  0.00           H  
ATOM    535  HB2 MET A  29      67.510  83.580  95.880  1.00  0.00           H  
ATOM    536  HG1 MET A  29      69.480  84.580  96.640  1.00  0.00           H  
ATOM    537  HG2 MET A  29      70.060  83.110  95.700  1.00  0.00           H  
ATOM    538  HE1 MET A  29      72.040  82.130  96.360  1.00  0.00           H  
ATOM    539  HE2 MET A  29      70.630  81.150  96.580  1.00  0.00           H  
ATOM    540  HE3 MET A  29      71.880  80.940  97.800  1.00  0.00           H  
ATOM    541  N   ALA A  30      65.310  81.710  96.640  1.00  0.00           N  
ATOM    542  CA  ALA A  30      63.950  81.450  97.170  1.00  0.00           C  
ATOM    543  C   ALA A  30      63.750  79.950  97.500  1.00  0.00           C  
ATOM    544  O   ALA A  30      63.160  79.620  98.540  1.00  0.00           O  
ATOM    545  CB  ALA A  30      63.020  81.920  96.010  1.00  0.00           C  
ATOM    546  HN  ALA A  30      65.390  82.180  95.780  1.00  0.00           H  
ATOM    547  HA  ALA A  30      63.820  82.020  98.070  1.00  0.00           H  
ATOM    548  HB1 ALA A  30      61.950  81.690  96.210  1.00  0.00           H  
ATOM    549  HB2 ALA A  30      63.220  81.340  95.090  1.00  0.00           H  
ATOM    550  HB3 ALA A  30      63.130  83.000  95.760  1.00  0.00           H  
ATOM    551  N   SER A  31      64.210  79.050  96.600  1.00  0.00           N  
ATOM    552  CA  SER A  31      64.140  77.630  96.790  1.00  0.00           C  
ATOM    553  C   SER A  31      65.020  77.030  97.970  1.00  0.00           C  
ATOM    554  O   SER A  31      64.620  75.940  98.450  1.00  0.00           O  
ATOM    555  CB  SER A  31      64.510  76.990  95.470  1.00  0.00           C  
ATOM    556  OG  SER A  31      63.510  77.410  94.500  1.00  0.00           O  
ATOM    557  HN  SER A  31      64.620  79.370  95.750  1.00  0.00           H  
ATOM    558  HA  SER A  31      63.150  77.240  96.940  1.00  0.00           H  
ATOM    559  HB1 SER A  31      64.510  75.880  95.510  1.00  0.00           H  
ATOM    560  HB2 SER A  31      65.460  77.440  95.110  1.00  0.00           H  
ATOM    561  HG1 SER A  31      63.730  78.200  94.000  1.00  0.00           H  
ATOM    562  N   LEU A  32      66.200  77.600  98.300  1.00  0.00           N  
ATOM    563  CA  LEU A  32      66.950  77.370  99.560  1.00  0.00           C  
ATOM    564  C   LEU A  32      66.250  77.990 100.740  1.00  0.00           C  
ATOM    565  O   LEU A  32      66.360  77.630 101.880  1.00  0.00           O  
ATOM    566  CB  LEU A  32      68.380  77.940  99.330  1.00  0.00           C  
ATOM    567  CG  LEU A  32      69.220  76.960  98.430  1.00  0.00           C  
ATOM    568  CD1 LEU A  32      70.430  77.790  97.910  1.00  0.00           C  
ATOM    569  CD2 LEU A  32      69.610  75.700  99.200  1.00  0.00           C  
ATOM    570  HN  LEU A  32      66.690  78.240  97.700  1.00  0.00           H  
ATOM    571  HA  LEU A  32      66.820  76.340  99.880  1.00  0.00           H  
ATOM    572  HB1 LEU A  32      68.870  77.970 100.320  1.00  0.00           H  
ATOM    573  HB2 LEU A  32      68.330  78.940  98.850  1.00  0.00           H  
ATOM    574  HG  LEU A  32      68.610  76.640  97.550  1.00  0.00           H  
ATOM    575 HD11 LEU A  32      71.010  77.120  97.220  1.00  0.00           H  
ATOM    576 HD12 LEU A  32      71.040  78.040  98.800  1.00  0.00           H  
ATOM    577 HD13 LEU A  32      70.100  78.720  97.420  1.00  0.00           H  
ATOM    578 HD21 LEU A  32      70.230  75.120  98.490  1.00  0.00           H  
ATOM    579 HD22 LEU A  32      68.720  75.060  99.370  1.00  0.00           H  
ATOM    580 HD23 LEU A  32      70.140  75.900 100.150  1.00  0.00           H  
ATOM    581  N   TYR A  33      65.640  79.200 100.580  1.00  0.00           N  
ATOM    582  CA  TYR A  33      64.870  79.890 101.610  1.00  0.00           C  
ATOM    583  C   TYR A  33      63.640  79.130 102.170  1.00  0.00           C  
ATOM    584  O   TYR A  33      63.450  79.060 103.360  1.00  0.00           O  
ATOM    585  CB  TYR A  33      64.510  81.300 101.140  1.00  0.00           C  
ATOM    586  CG  TYR A  33      64.390  82.210 102.320  1.00  0.00           C  
ATOM    587  CD1 TYR A  33      63.280  83.100 102.360  1.00  0.00           C  
ATOM    588  CD2 TYR A  33      65.370  82.230 103.350  1.00  0.00           C  
ATOM    589  CE1 TYR A  33      63.210  84.090 103.340  1.00  0.00           C  
ATOM    590  CE2 TYR A  33      65.220  83.180 104.440  1.00  0.00           C  
ATOM    591  CZ  TYR A  33      64.200  84.100 104.340  1.00  0.00           C  
ATOM    592  OH  TYR A  33      64.120  85.200 105.250  1.00  0.00           O  
ATOM    593  HN  TYR A  33      65.800  79.570  99.680  1.00  0.00           H  
ATOM    594  HA  TYR A  33      65.580  79.930 102.420  1.00  0.00           H  
ATOM    595  HB1 TYR A  33      63.590  81.270 100.530  1.00  0.00           H  
ATOM    596  HB2 TYR A  33      65.360  81.760 100.590  1.00  0.00           H  
ATOM    597  HD1 TYR A  33      62.580  83.140 101.540  1.00  0.00           H  
ATOM    598  HD2 TYR A  33      66.180  81.510 103.290  1.00  0.00           H  
ATOM    599  HE1 TYR A  33      62.270  84.600 103.360  1.00  0.00           H  
ATOM    600  HE2 TYR A  33      66.030  83.250 105.140  1.00  0.00           H  
ATOM    601  HH  TYR A  33      65.030  85.350 105.520  1.00  0.00           H  
ATOM    602  N   LEU A  34      62.890  78.430 101.290  1.00  0.00           N  
ATOM    603  CA  LEU A  34      61.790  77.500 101.800  1.00  0.00           C  
ATOM    604  C   LEU A  34      62.190  76.450 102.810  1.00  0.00           C  
ATOM    605  O   LEU A  34      61.520  76.320 103.830  1.00  0.00           O  
ATOM    606  CB  LEU A  34      61.130  76.870 100.530  1.00  0.00           C  
ATOM    607  CG  LEU A  34      60.380  77.860  99.580  1.00  0.00           C  
ATOM    608  CD1 LEU A  34      59.930  77.180  98.240  1.00  0.00           C  
ATOM    609  CD2 LEU A  34      59.160  78.550 100.170  1.00  0.00           C  
ATOM    610  HN  LEU A  34      63.060  78.390 100.300  1.00  0.00           H  
ATOM    611  HA  LEU A  34      61.060  78.110 102.300  1.00  0.00           H  
ATOM    612  HB1 LEU A  34      60.280  76.330 101.000  1.00  0.00           H  
ATOM    613  HB2 LEU A  34      61.830  76.190  99.990  1.00  0.00           H  
ATOM    614  HG  LEU A  34      61.090  78.670  99.280  1.00  0.00           H  
ATOM    615 HD11 LEU A  34      60.840  76.850  97.690  1.00  0.00           H  
ATOM    616 HD12 LEU A  34      59.400  77.910  97.590  1.00  0.00           H  
ATOM    617 HD13 LEU A  34      59.390  76.250  98.540  1.00  0.00           H  
ATOM    618 HD21 LEU A  34      59.510  79.260 100.940  1.00  0.00           H  
ATOM    619 HD22 LEU A  34      58.520  77.830 100.730  1.00  0.00           H  
ATOM    620 HD23 LEU A  34      58.590  79.120  99.410  1.00  0.00           H  
ATOM    621  N   PRO A  35      63.350  75.710 102.620  1.00  0.00           N  
ATOM    622  CA  PRO A  35      63.880  74.840 103.690  1.00  0.00           C  
ATOM    623  C   PRO A  35      64.520  75.550 104.850  1.00  0.00           C  
ATOM    624  O   PRO A  35      64.610  75.040 105.950  1.00  0.00           O  
ATOM    625  CB  PRO A  35      64.780  73.870 102.910  1.00  0.00           C  
ATOM    626  CG  PRO A  35      65.180  74.570 101.650  1.00  0.00           C  
ATOM    627  CD  PRO A  35      63.890  75.390 101.350  1.00  0.00           C  
ATOM    628  HA  PRO A  35      63.080  74.280 104.140  1.00  0.00           H  
ATOM    629  HB1 PRO A  35      64.290  72.910 102.680  1.00  0.00           H  
ATOM    630  HB2 PRO A  35      65.620  73.620 103.590  1.00  0.00           H  
ATOM    631  HG1 PRO A  35      66.000  75.300 101.850  1.00  0.00           H  
ATOM    632  HG2 PRO A  35      65.280  73.810 100.840  1.00  0.00           H  
ATOM    633  HD1 PRO A  35      64.180  76.310 100.820  1.00  0.00           H  
ATOM    634  HD2 PRO A  35      63.180  74.730 100.810  1.00  0.00           H  
ATOM    635  N   THR A  36      65.060  76.790 104.590  1.00  0.00           N  
ATOM    636  CA  THR A  36      65.630  77.670 105.610  1.00  0.00           C  
ATOM    637  C   THR A  36      64.570  78.140 106.600  1.00  0.00           C  
ATOM    638  O   THR A  36      64.790  78.140 107.770  1.00  0.00           O  
ATOM    639  CB  THR A  36      66.490  78.880 105.110  1.00  0.00           C  
ATOM    640  CG2 THR A  36      67.330  79.480 106.270  1.00  0.00           C  
ATOM    641  OG1 THR A  36      67.500  78.310 104.250  1.00  0.00           O  
ATOM    642  HN  THR A  36      65.260  77.170 103.690  1.00  0.00           H  
ATOM    643  HA  THR A  36      66.250  77.000 106.190  1.00  0.00           H  
ATOM    644  HB  THR A  36      65.840  79.650 104.640  1.00  0.00           H  
ATOM    645  HG1 THR A  36      67.200  78.210 103.350  1.00  0.00           H  
ATOM    646 HG21 THR A  36      67.800  78.680 106.890  1.00  0.00           H  
ATOM    647 HG22 THR A  36      66.630  80.010 106.950  1.00  0.00           H  
ATOM    648 HG23 THR A  36      68.120  80.170 105.910  1.00  0.00           H  
ATOM    649  N   VAL A  37      63.360  78.490 106.050  1.00  0.00           N  
ATOM    650  CA  VAL A  37      62.250  78.940 106.840  1.00  0.00           C  
ATOM    651  C   VAL A  37      61.610  77.770 107.560  1.00  0.00           C  
ATOM    652  O   VAL A  37      61.220  77.810 108.740  1.00  0.00           O  
ATOM    653  CB  VAL A  37      61.320  79.900 106.090  1.00  0.00           C  
ATOM    654  CG1 VAL A  37      60.250  80.400 107.120  1.00  0.00           C  
ATOM    655  CG2 VAL A  37      62.140  81.140 105.570  1.00  0.00           C  
ATOM    656  HN  VAL A  37      63.310  78.580 105.060  1.00  0.00           H  
ATOM    657  HA  VAL A  37      62.660  79.540 107.640  1.00  0.00           H  
ATOM    658  HB  VAL A  37      60.770  79.400 105.270  1.00  0.00           H  
ATOM    659 HG11 VAL A  37      59.670  79.570 107.580  1.00  0.00           H  
ATOM    660 HG12 VAL A  37      59.520  81.030 106.570  1.00  0.00           H  
ATOM    661 HG13 VAL A  37      60.690  81.020 107.930  1.00  0.00           H  
ATOM    662 HG21 VAL A  37      62.990  80.900 104.900  1.00  0.00           H  
ATOM    663 HG22 VAL A  37      62.560  81.740 106.410  1.00  0.00           H  
ATOM    664 HG23 VAL A  37      61.500  81.830 104.970  1.00  0.00           H  
ATOM    665  N   ASN A  38      61.480  76.570 106.860  1.00  0.00           N  
ATOM    666  CA  ASN A  38      61.080  75.250 107.470  1.00  0.00           C  
ATOM    667  C   ASN A  38      61.870  74.790 108.670  1.00  0.00           C  
ATOM    668  O   ASN A  38      61.290  74.530 109.740  1.00  0.00           O  
ATOM    669  CB  ASN A  38      61.140  74.070 106.400  1.00  0.00           C  
ATOM    670  CG  ASN A  38      60.490  72.720 106.880  1.00  0.00           C  
ATOM    671  ND2 ASN A  38      59.720  72.840 108.030  1.00  0.00           N  
ATOM    672  OD1 ASN A  38      60.760  71.600 106.380  1.00  0.00           O  
ATOM    673  HN  ASN A  38      61.590  76.610 105.880  1.00  0.00           H  
ATOM    674  HA  ASN A  38      60.060  75.360 107.820  1.00  0.00           H  
ATOM    675  HB1 ASN A  38      62.200  73.820 106.140  1.00  0.00           H  
ATOM    676  HB2 ASN A  38      60.540  74.410 105.520  1.00  0.00           H  
ATOM    677 HD21 ASN A  38      59.360  71.990 108.390  1.00  0.00           H  
ATOM    678 HD22 ASN A  38      59.670  73.630 108.650  1.00  0.00           H  
ATOM    679  N   ALA A  39      63.160  74.910 108.590  1.00  0.00           N  
ATOM    680  CA  ALA A  39      64.000  74.750 109.770  1.00  0.00           C  
ATOM    681  C   ALA A  39      63.820  75.790 110.890  1.00  0.00           C  
ATOM    682  O   ALA A  39      63.990  75.480 112.070  1.00  0.00           O  
ATOM    683  CB  ALA A  39      65.460  74.600 109.330  1.00  0.00           C  
ATOM    684  HN  ALA A  39      63.640  75.120 107.750  1.00  0.00           H  
ATOM    685  HA  ALA A  39      63.660  73.810 110.190  1.00  0.00           H  
ATOM    686  HB1 ALA A  39      66.150  74.210 110.120  1.00  0.00           H  
ATOM    687  HB2 ALA A  39      65.830  75.560 108.950  1.00  0.00           H  
ATOM    688  HB3 ALA A  39      65.540  73.910 108.470  1.00  0.00           H  
ATOM    689  N   ALA A  40      63.550  77.050 110.580  1.00  0.00           N  
ATOM    690  CA  ALA A  40      63.140  77.990 111.570  1.00  0.00           C  
ATOM    691  C   ALA A  40      61.850  77.640 112.330  1.00  0.00           C  
ATOM    692  O   ALA A  40      61.800  77.770 113.520  1.00  0.00           O  
ATOM    693  CB  ALA A  40      62.820  79.430 111.000  1.00  0.00           C  
ATOM    694  HN  ALA A  40      63.620  77.390 109.640  1.00  0.00           H  
ATOM    695  HA  ALA A  40      63.880  78.080 112.340  1.00  0.00           H  
ATOM    696  HB1 ALA A  40      61.970  79.380 110.320  1.00  0.00           H  
ATOM    697  HB2 ALA A  40      63.670  79.700 110.330  1.00  0.00           H  
ATOM    698  HB3 ALA A  40      62.450  80.150 111.760  1.00  0.00           H  
ATOM    699  N   ILE A  41      60.810  77.210 111.590  1.00  0.00           N  
ATOM    700  CA  ILE A  41      59.580  76.670 112.150  1.00  0.00           C  
ATOM    701  C   ILE A  41      59.880  75.610 113.190  1.00  0.00           C  
ATOM    702  O   ILE A  41      59.330  75.600 114.300  1.00  0.00           O  
ATOM    703  CB  ILE A  41      58.600  76.120 111.110  1.00  0.00           C  
ATOM    704  CG1 ILE A  41      58.010  77.320 110.330  1.00  0.00           C  
ATOM    705  CG2 ILE A  41      57.570  75.100 111.640  1.00  0.00           C  
ATOM    706  CD  ILE A  41      57.310  76.850 108.930  1.00  0.00           C  
ATOM    707  HN  ILE A  41      60.940  77.310 110.600  1.00  0.00           H  
ATOM    708  HA  ILE A  41      59.070  77.400 112.760  1.00  0.00           H  
ATOM    709  HB  ILE A  41      59.140  75.580 110.300  1.00  0.00           H  
ATOM    710 HG11 ILE A  41      58.870  78.000 110.210  1.00  0.00           H  
ATOM    711 HG12 ILE A  41      57.200  77.830 110.910  1.00  0.00           H  
ATOM    712 HG21 ILE A  41      57.080  75.390 112.590  1.00  0.00           H  
ATOM    713 HG22 ILE A  41      58.030  74.110 111.870  1.00  0.00           H  
ATOM    714 HG23 ILE A  41      56.820  74.900 110.860  1.00  0.00           H  
ATOM    715  HD1 ILE A  41      57.940  76.010 108.550  1.00  0.00           H  
ATOM    716  HD2 ILE A  41      57.230  77.640 108.150  1.00  0.00           H  
ATOM    717  HD3 ILE A  41      56.310  76.450 109.190  1.00  0.00           H  
ATOM    718  N   ILE A  42      60.820  74.650 112.910  1.00  0.00           N  
ATOM    719  CA  ILE A  42      61.250  73.620 113.840  1.00  0.00           C  
ATOM    720  C   ILE A  42      61.990  74.150 115.050  1.00  0.00           C  
ATOM    721  O   ILE A  42      61.660  73.850 116.180  1.00  0.00           O  
ATOM    722  CB  ILE A  42      62.140  72.490 113.170  1.00  0.00           C  
ATOM    723  CG1 ILE A  42      61.220  71.850 112.120  1.00  0.00           C  
ATOM    724  CG2 ILE A  42      62.700  71.500 114.280  1.00  0.00           C  
ATOM    725  CD  ILE A  42      61.660  70.570 111.450  1.00  0.00           C  
ATOM    726  HN  ILE A  42      61.230  74.580 112.000  1.00  0.00           H  
ATOM    727  HA  ILE A  42      60.470  73.070 114.350  1.00  0.00           H  
ATOM    728  HB  ILE A  42      63.020  72.910 112.630  1.00  0.00           H  
ATOM    729 HG11 ILE A  42      61.040  72.610 111.330  1.00  0.00           H  
ATOM    730 HG12 ILE A  42      60.320  71.530 112.690  1.00  0.00           H  
ATOM    731 HG21 ILE A  42      63.080  70.590 113.770  1.00  0.00           H  
ATOM    732 HG22 ILE A  42      61.830  71.110 114.860  1.00  0.00           H  
ATOM    733 HG23 ILE A  42      63.390  71.910 115.030  1.00  0.00           H  
ATOM    734  HD1 ILE A  42      62.700  70.690 111.100  1.00  0.00           H  
ATOM    735  HD2 ILE A  42      61.030  70.390 110.550  1.00  0.00           H  
ATOM    736  HD3 ILE A  42      61.840  69.740 112.170  1.00  0.00           H  
ATOM    737  N   ASP A  43      62.960  75.020 114.870  1.00  0.00           N  
ATOM    738  CA  ASP A  43      63.640  75.810 115.960  1.00  0.00           C  
ATOM    739  C   ASP A  43      62.660  76.480 116.840  1.00  0.00           C  
ATOM    740  O   ASP A  43      62.720  76.280 118.050  1.00  0.00           O  
ATOM    741  CB  ASP A  43      64.820  76.660 115.420  1.00  0.00           C  
ATOM    742  CG  ASP A  43      65.500  77.680 116.450  1.00  0.00           C  
ATOM    743  OD1 ASP A  43      65.290  77.510 117.660  1.00  0.00           O  
ATOM    744  OD2 ASP A  43      66.270  78.570 116.000  1.00  0.00           O1-
ATOM    745  HN  ASP A  43      63.260  75.260 113.960  1.00  0.00           H  
ATOM    746  HA  ASP A  43      64.160  75.170 116.650  1.00  0.00           H  
ATOM    747  HB1 ASP A  43      64.500  77.130 114.470  1.00  0.00           H  
ATOM    748  HB2 ASP A  43      65.660  76.020 115.090  1.00  0.00           H  
ATOM    749  N   ASP A  44      61.750  77.320 116.260  1.00  0.00           N  
ATOM    750  CA  ASP A  44      60.700  77.910 117.090  1.00  0.00           C  
ATOM    751  C   ASP A  44      59.800  76.900 117.800  1.00  0.00           C  
ATOM    752  O   ASP A  44      59.480  77.020 119.000  1.00  0.00           O  
ATOM    753  CB  ASP A  44      59.770  78.670 116.150  1.00  0.00           C  
ATOM    754  CG  ASP A  44      60.480  79.940 115.850  1.00  0.00           C  
ATOM    755  OD1 ASP A  44      61.060  80.510 116.790  1.00  0.00           O  
ATOM    756  OD2 ASP A  44      60.210  80.460 114.770  1.00  0.00           O1-
ATOM    757  HN  ASP A  44      61.940  77.650 115.340  1.00  0.00           H  
ATOM    758  HA  ASP A  44      61.130  78.560 117.840  1.00  0.00           H  
ATOM    759  HB1 ASP A  44      58.830  78.980 116.640  1.00  0.00           H  
ATOM    760  HB2 ASP A  44      59.550  78.190 115.180  1.00  0.00           H  
ATOM    761  N   GLY A  45      59.420  75.820 117.130  1.00  0.00           N  
ATOM    762  CA  GLY A  45      58.490  74.760 117.590  1.00  0.00           C  
ATOM    763  C   GLY A  45      59.080  74.040 118.750  1.00  0.00           C  
ATOM    764  O   GLY A  45      58.500  73.710 119.740  1.00  0.00           O  
ATOM    765  HN  GLY A  45      59.650  75.800 116.150  1.00  0.00           H  
ATOM    766  HA1 GLY A  45      58.350  74.070 116.770  1.00  0.00           H  
ATOM    767  HA2 GLY A  45      57.560  75.240 117.850  1.00  0.00           H  
ATOM    768  N   VAL A  46      60.380  73.670 118.660  1.00  0.00           N  
ATOM    769  CA  VAL A  46      61.050  72.950 119.740  1.00  0.00           C  
ATOM    770  C   VAL A  46      61.350  73.950 120.880  1.00  0.00           C  
ATOM    771  O   VAL A  46      61.130  73.610 122.050  1.00  0.00           O  
ATOM    772  CB  VAL A  46      62.370  72.370 119.120  1.00  0.00           C  
ATOM    773  CG1 VAL A  46      63.350  71.970 120.140  1.00  0.00           C  
ATOM    774  CG2 VAL A  46      62.090  71.230 118.160  1.00  0.00           C  
ATOM    775  HN  VAL A  46      60.900  73.830 117.830  1.00  0.00           H  
ATOM    776  HA  VAL A  46      60.400  72.210 120.180  1.00  0.00           H  
ATOM    777  HB  VAL A  46      62.920  73.140 118.540  1.00  0.00           H  
ATOM    778 HG11 VAL A  46      63.720  72.890 120.630  1.00  0.00           H  
ATOM    779 HG12 VAL A  46      64.250  71.580 119.620  1.00  0.00           H  
ATOM    780 HG13 VAL A  46      63.080  71.200 120.900  1.00  0.00           H  
ATOM    781 HG21 VAL A  46      61.670  70.340 118.680  1.00  0.00           H  
ATOM    782 HG22 VAL A  46      63.020  70.940 117.650  1.00  0.00           H  
ATOM    783 HG23 VAL A  46      61.390  71.570 117.370  1.00  0.00           H  
ATOM    784  N   ALA A  47      61.870  75.150 120.600  1.00  0.00           N  
ATOM    785  CA  ALA A  47      62.210  76.090 121.740  1.00  0.00           C  
ATOM    786  C   ALA A  47      61.030  76.760 122.390  1.00  0.00           C  
ATOM    787  O   ALA A  47      61.150  77.240 123.580  1.00  0.00           O  
ATOM    788  CB  ALA A  47      63.130  77.220 121.200  1.00  0.00           C  
ATOM    789  HN  ALA A  47      61.980  75.460 119.660  1.00  0.00           H  
ATOM    790  HA  ALA A  47      62.810  75.590 122.470  1.00  0.00           H  
ATOM    791  HB1 ALA A  47      63.650  77.640 122.090  1.00  0.00           H  
ATOM    792  HB2 ALA A  47      62.540  78.040 120.720  1.00  0.00           H  
ATOM    793  HB3 ALA A  47      63.800  76.780 120.430  1.00  0.00           H  
ATOM    794  N   LYS A  48      59.890  76.840 121.660  1.00  0.00           N  
ATOM    795  CA  LYS A  48      58.810  77.620 122.240  1.00  0.00           C  
ATOM    796  C   LYS A  48      57.430  77.010 122.030  1.00  0.00           C  
ATOM    797  O   LYS A  48      56.840  76.620 123.050  1.00  0.00           O  
ATOM    798  CB  LYS A  48      58.910  79.070 121.640  1.00  0.00           C  
ATOM    799  CG  LYS A  48      57.980  80.030 122.340  1.00  0.00           C  
ATOM    800  CD  LYS A  48      58.260  80.210 123.850  1.00  0.00           C  
ATOM    801  CE  LYS A  48      57.360  81.250 124.600  1.00  0.00           C  
ATOM    802  NZ  LYS A  48      56.030  80.730 124.790  1.00  0.00           N1+
ATOM    803  HN  LYS A  48      59.830  76.700 120.680  1.00  0.00           H  
ATOM    804  HA  LYS A  48      58.980  77.720 123.300  1.00  0.00           H  
ATOM    805  HB1 LYS A  48      58.720  78.990 120.560  1.00  0.00           H  
ATOM    806  HB2 LYS A  48      59.980  79.290 121.870  1.00  0.00           H  
ATOM    807  HG1 LYS A  48      56.930  79.680 122.240  1.00  0.00           H  
ATOM    808  HG2 LYS A  48      57.960  81.060 121.920  1.00  0.00           H  
ATOM    809  HD1 LYS A  48      59.290  80.640 123.870  1.00  0.00           H  
ATOM    810  HD2 LYS A  48      58.210  79.180 124.290  1.00  0.00           H  
ATOM    811  HE1 LYS A  48      57.350  82.190 124.020  1.00  0.00           H  
ATOM    812  HE2 LYS A  48      57.690  81.490 125.640  1.00  0.00           H  
ATOM    813  HZ1 LYS A  48      55.420  81.390 125.320  1.00  0.00           H  
ATOM    814  HZ2 LYS A  48      56.090  79.890 125.400  1.00  0.00           H  
ATOM    815  HZ3 LYS A  48      55.510  80.510 123.920  1.00  0.00           H  
ATOM    816  N   GLY A  49      56.890  76.850 120.830  1.00  0.00           N  
ATOM    817  CA  GLY A  49      55.690  76.070 120.520  1.00  0.00           C  
ATOM    818  C   GLY A  49      54.390  76.860 120.710  1.00  0.00           C  
ATOM    819  O   GLY A  49      53.340  76.360 121.110  1.00  0.00           O  
ATOM    820  HN  GLY A  49      57.300  77.290 120.030  1.00  0.00           H  
ATOM    821  HA1 GLY A  49      55.710  75.200 121.160  1.00  0.00           H  
ATOM    822  HA2 GLY A  49      55.760  75.810 119.470  1.00  0.00           H  
ATOM    823  N   ASP A  50      54.530  78.160 120.430  1.00  0.00           N  
ATOM    824  CA  ASP A  50      53.420  79.030 120.470  1.00  0.00           C  
ATOM    825  C   ASP A  50      52.740  78.870 119.040  1.00  0.00           C  
ATOM    826  O   ASP A  50      53.410  79.200 118.030  1.00  0.00           O  
ATOM    827  CB  ASP A  50      54.040  80.480 120.650  1.00  0.00           C  
ATOM    828  CG  ASP A  50      54.560  80.680 122.000  1.00  0.00           C  
ATOM    829  OD1 ASP A  50      54.390  79.750 122.820  1.00  0.00           O  
ATOM    830  OD2 ASP A  50      55.090  81.770 122.310  1.00  0.00           O1-
ATOM    831  HN  ASP A  50      55.440  78.520 120.270  1.00  0.00           H  
ATOM    832  HA  ASP A  50      52.610  78.770 121.130  1.00  0.00           H  
ATOM    833  HB1 ASP A  50      53.220  81.190 120.360  1.00  0.00           H  
ATOM    834  HB2 ASP A  50      54.830  80.660 119.890  1.00  0.00           H  
ATOM    835  N   THR A  51      51.450  78.460 118.950  1.00  0.00           N  
ATOM    836  CA  THR A  51      50.870  78.020 117.610  1.00  0.00           C  
ATOM    837  C   THR A  51      50.810  79.110 116.640  1.00  0.00           C  
ATOM    838  O   THR A  51      50.930  78.960 115.460  1.00  0.00           O  
ATOM    839  CB  THR A  51      49.560  77.330 117.860  1.00  0.00           C  
ATOM    840  CG2 THR A  51      48.680  77.290 116.620  1.00  0.00           C  
ATOM    841  OG1 THR A  51      49.820  76.040 118.280  1.00  0.00           O  
ATOM    842  HN  THR A  51      50.960  78.300 119.810  1.00  0.00           H  
ATOM    843  HA  THR A  51      51.540  77.270 117.200  1.00  0.00           H  
ATOM    844  HB  THR A  51      49.010  77.840 118.680  1.00  0.00           H  
ATOM    845  HG1 THR A  51      48.960  75.630 118.410  1.00  0.00           H  
ATOM    846 HG21 THR A  51      47.710  76.750 116.710  1.00  0.00           H  
ATOM    847 HG22 THR A  51      49.300  76.840 115.820  1.00  0.00           H  
ATOM    848 HG23 THR A  51      48.260  78.270 116.320  1.00  0.00           H  
ATOM    849  N   ALA A  52      50.530  80.380 117.030  1.00  0.00           N  
ATOM    850  CA  ALA A  52      50.350  81.600 116.250  1.00  0.00           C  
ATOM    851  C   ALA A  52      51.560  81.930 115.330  1.00  0.00           C  
ATOM    852  O   ALA A  52      51.450  82.260 114.170  1.00  0.00           O  
ATOM    853  CB  ALA A  52      49.870  82.770 117.120  1.00  0.00           C  
ATOM    854  HN  ALA A  52      50.330  80.490 118.000  1.00  0.00           H  
ATOM    855  HA  ALA A  52      49.600  81.350 115.510  1.00  0.00           H  
ATOM    856  HB1 ALA A  52      50.500  82.590 118.020  1.00  0.00           H  
ATOM    857  HB2 ALA A  52      48.800  82.640 117.350  1.00  0.00           H  
ATOM    858  HB3 ALA A  52      49.920  83.760 116.630  1.00  0.00           H  
ATOM    859  N   ARG A  53      52.790  81.910 115.930  1.00  0.00           N  
ATOM    860  CA  ARG A  53      53.990  82.160 115.260  1.00  0.00           C  
ATOM    861  C   ARG A  53      54.260  81.260 114.080  1.00  0.00           C  
ATOM    862  O   ARG A  53      54.730  81.660 113.020  1.00  0.00           O  
ATOM    863  CB  ARG A  53      55.190  82.030 116.280  1.00  0.00           C  
ATOM    864  CG  ARG A  53      56.610  81.740 115.780  1.00  0.00           C  
ATOM    865  CD  ARG A  53      57.160  82.970 114.970  1.00  0.00           C  
ATOM    866  NE  ARG A  53      58.650  82.730 114.710  1.00  0.00           N  
ATOM    867  CZ  ARG A  53      59.530  83.570 114.120  1.00  0.00           C  
ATOM    868  NH1 ARG A  53      59.300  84.730 113.730  1.00  0.00           N1+
ATOM    869  NH2 ARG A  53      60.730  83.060 113.940  1.00  0.00           N  
ATOM    870  HN  ARG A  53      52.880  81.880 116.920  1.00  0.00           H  
ATOM    871  HA  ARG A  53      53.910  83.140 114.800  1.00  0.00           H  
ATOM    872  HB1 ARG A  53      54.930  81.170 116.930  1.00  0.00           H  
ATOM    873  HB2 ARG A  53      55.280  82.930 116.930  1.00  0.00           H  
ATOM    874  HG1 ARG A  53      56.720  80.860 115.100  1.00  0.00           H  
ATOM    875  HG2 ARG A  53      57.190  81.540 116.710  1.00  0.00           H  
ATOM    876  HD1 ARG A  53      56.970  83.860 115.610  1.00  0.00           H  
ATOM    877  HD2 ARG A  53      56.770  83.060 113.940  1.00  0.00           H  
ATOM    878  HE  ARG A  53      59.070  81.820 114.760  1.00  0.00           H  
ATOM    879 HH11 ARG A  53      58.350  85.040 113.720  1.00  0.00           H  
ATOM    880 HH12 ARG A  53      60.030  85.370 113.490  1.00  0.00           H  
ATOM    881 HH21 ARG A  53      60.760  82.100 114.200  1.00  0.00           H  
ATOM    882 HH22 ARG A  53      61.310  83.400 113.200  1.00  0.00           H  
ATOM    883  N   ILE A  54      53.870  79.980 114.200  1.00  0.00           N  
ATOM    884  CA  ILE A  54      53.980  78.910 113.160  1.00  0.00           C  
ATOM    885  C   ILE A  54      53.100  79.350 111.940  1.00  0.00           C  
ATOM    886  O   ILE A  54      53.520  79.430 110.770  1.00  0.00           O  
ATOM    887  CB  ILE A  54      53.540  77.540 113.780  1.00  0.00           C  
ATOM    888  CG1 ILE A  54      54.390  77.110 114.940  1.00  0.00           C  
ATOM    889  CG2 ILE A  54      53.410  76.470 112.670  1.00  0.00           C  
ATOM    890  CD  ILE A  54      55.830  76.710 114.560  1.00  0.00           C  
ATOM    891  HN  ILE A  54      53.530  79.700 115.100  1.00  0.00           H  
ATOM    892  HA  ILE A  54      55.010  78.900 112.860  1.00  0.00           H  
ATOM    893  HB  ILE A  54      52.490  77.520 114.170  1.00  0.00           H  
ATOM    894 HG11 ILE A  54      54.020  76.210 115.470  1.00  0.00           H  
ATOM    895 HG12 ILE A  54      54.460  77.970 115.630  1.00  0.00           H  
ATOM    896 HG21 ILE A  54      53.220  75.490 113.170  1.00  0.00           H  
ATOM    897 HG22 ILE A  54      54.360  76.260 112.110  1.00  0.00           H  
ATOM    898 HG23 ILE A  54      52.600  76.680 111.950  1.00  0.00           H  
ATOM    899  HD1 ILE A  54      56.490  76.500 115.430  1.00  0.00           H  
ATOM    900  HD2 ILE A  54      56.180  77.560 113.940  1.00  0.00           H  
ATOM    901  HD3 ILE A  54      55.790  75.790 113.940  1.00  0.00           H  
ATOM    902  N   VAL A  55      51.880  79.870 112.140  1.00  0.00           N  
ATOM    903  CA  VAL A  55      51.040  80.400 111.100  1.00  0.00           C  
ATOM    904  C   VAL A  55      51.650  81.660 110.350  1.00  0.00           C  
ATOM    905  O   VAL A  55      51.570  81.730 109.110  1.00  0.00           O  
ATOM    906  CB  VAL A  55      49.640  80.660 111.650  1.00  0.00           C  
ATOM    907  CG1 VAL A  55      48.650  80.910 110.480  1.00  0.00           C  
ATOM    908  CG2 VAL A  55      49.170  79.400 112.290  1.00  0.00           C  
ATOM    909  HN  VAL A  55      51.470  79.880 113.050  1.00  0.00           H  
ATOM    910  HA  VAL A  55      50.960  79.570 110.420  1.00  0.00           H  
ATOM    911  HB  VAL A  55      49.530  81.520 112.350  1.00  0.00           H  
ATOM    912 HG11 VAL A  55      47.650  81.150 110.880  1.00  0.00           H  
ATOM    913 HG12 VAL A  55      48.470  80.110 109.730  1.00  0.00           H  
ATOM    914 HG13 VAL A  55      49.020  81.800 109.920  1.00  0.00           H  
ATOM    915 HG21 VAL A  55      49.570  79.330 113.330  1.00  0.00           H  
ATOM    916 HG22 VAL A  55      49.290  78.500 111.660  1.00  0.00           H  
ATOM    917 HG23 VAL A  55      48.070  79.410 112.450  1.00  0.00           H  
ATOM    918  N   GLU A  56      52.310  82.650 111.020  1.00  0.00           N  
ATOM    919  CA  GLU A  56      53.130  83.730 110.500  1.00  0.00           C  
ATOM    920  C   GLU A  56      54.350  83.360 109.660  1.00  0.00           C  
ATOM    921  O   GLU A  56      54.680  83.880 108.590  1.00  0.00           O  
ATOM    922  CB  GLU A  56      53.550  84.760 111.560  1.00  0.00           C  
ATOM    923  CG  GLU A  56      52.570  85.320 112.680  1.00  0.00           C  
ATOM    924  CD  GLU A  56      53.270  85.990 113.790  1.00  0.00           C  
ATOM    925  OE1 GLU A  56      54.170  85.370 114.470  1.00  0.00           O  
ATOM    926  OE2 GLU A  56      53.040  87.170 114.050  1.00  0.00           O1-
ATOM    927  HN  GLU A  56      52.520  82.470 111.970  1.00  0.00           H  
ATOM    928  HA  GLU A  56      52.410  84.110 109.790  1.00  0.00           H  
ATOM    929  HB1 GLU A  56      53.860  85.650 110.970  1.00  0.00           H  
ATOM    930  HB2 GLU A  56      54.380  84.280 112.120  1.00  0.00           H  
ATOM    931  HG1 GLU A  56      51.930  84.640 113.280  1.00  0.00           H  
ATOM    932  HG2 GLU A  56      51.850  85.970 112.150  1.00  0.00           H  
ATOM    933  N   LEU A  57      55.050  82.230 110.070  1.00  0.00           N  
ATOM    934  CA  LEU A  57      56.100  81.620 109.310  1.00  0.00           C  
ATOM    935  C   LEU A  57      55.600  81.000 108.010  1.00  0.00           C  
ATOM    936  O   LEU A  57      56.170  81.140 106.900  1.00  0.00           O  
ATOM    937  CB  LEU A  57      57.100  80.750 110.170  1.00  0.00           C  
ATOM    938  CG  LEU A  57      58.110  81.490 111.030  1.00  0.00           C  
ATOM    939  CD1 LEU A  57      58.870  80.400 111.920  1.00  0.00           C  
ATOM    940  CD2 LEU A  57      59.120  82.450 110.360  1.00  0.00           C  
ATOM    941  HN  LEU A  57      54.750  81.740 110.890  1.00  0.00           H  
ATOM    942  HA  LEU A  57      56.740  82.440 108.990  1.00  0.00           H  
ATOM    943  HB1 LEU A  57      57.700  80.190 109.440  1.00  0.00           H  
ATOM    944  HB2 LEU A  57      56.550  80.030 110.820  1.00  0.00           H  
ATOM    945  HG  LEU A  57      57.560  82.060 111.820  1.00  0.00           H  
ATOM    946 HD11 LEU A  57      58.230  79.520 112.170  1.00  0.00           H  
ATOM    947 HD12 LEU A  57      59.150  80.820 112.910  1.00  0.00           H  
ATOM    948 HD13 LEU A  57      59.790  79.980 111.460  1.00  0.00           H  
ATOM    949 HD21 LEU A  57      59.660  81.980 109.520  1.00  0.00           H  
ATOM    950 HD22 LEU A  57      59.870  82.870 111.060  1.00  0.00           H  
ATOM    951 HD23 LEU A  57      58.550  83.310 109.950  1.00  0.00           H  
ATOM    952  N   GLY A  58      54.510  80.220 108.050  1.00  0.00           N  
ATOM    953  CA  GLY A  58      53.810  79.830 106.820  1.00  0.00           C  
ATOM    954  C   GLY A  58      53.480  80.860 105.850  1.00  0.00           C  
ATOM    955  O   GLY A  58      53.560  80.730 104.610  1.00  0.00           O  
ATOM    956  HN  GLY A  58      54.080  79.930 108.900  1.00  0.00           H  
ATOM    957  HA1 GLY A  58      52.900  79.360 107.180  1.00  0.00           H  
ATOM    958  HA2 GLY A  58      54.360  79.130 106.210  1.00  0.00           H  
ATOM    959  N   ALA A  59      53.110  82.150 106.240  1.00  0.00           N  
ATOM    960  CA  ALA A  59      52.790  83.310 105.380  1.00  0.00           C  
ATOM    961  C   ALA A  59      53.910  83.730 104.530  1.00  0.00           C  
ATOM    962  O   ALA A  59      53.840  83.860 103.300  1.00  0.00           O  
ATOM    963  CB  ALA A  59      52.270  84.520 106.300  1.00  0.00           C  
ATOM    964  HN  ALA A  59      53.110  82.140 107.240  1.00  0.00           H  
ATOM    965  HA  ALA A  59      52.020  82.960 104.710  1.00  0.00           H  
ATOM    966  HB1 ALA A  59      53.090  84.810 106.980  1.00  0.00           H  
ATOM    967  HB2 ALA A  59      51.440  84.150 106.950  1.00  0.00           H  
ATOM    968  HB3 ALA A  59      51.860  85.370 105.720  1.00  0.00           H  
ATOM    969  N   VAL A  60      55.100  83.790 105.140  1.00  0.00           N  
ATOM    970  CA  VAL A  60      56.390  84.020 104.570  1.00  0.00           C  
ATOM    971  C   VAL A  60      56.740  82.990 103.530  1.00  0.00           C  
ATOM    972  O   VAL A  60      57.110  83.300 102.440  1.00  0.00           O  
ATOM    973  CB  VAL A  60      57.430  84.290 105.630  1.00  0.00           C  
ATOM    974  CG1 VAL A  60      58.920  84.370 105.080  1.00  0.00           C  
ATOM    975  CG2 VAL A  60      57.090  85.490 106.410  1.00  0.00           C  
ATOM    976  HN  VAL A  60      55.100  83.630 106.120  1.00  0.00           H  
ATOM    977  HA  VAL A  60      56.420  84.930 103.980  1.00  0.00           H  
ATOM    978  HB  VAL A  60      57.490  83.460 106.360  1.00  0.00           H  
ATOM    979 HG11 VAL A  60      59.000  84.920 104.130  1.00  0.00           H  
ATOM    980 HG12 VAL A  60      59.250  83.320 104.930  1.00  0.00           H  
ATOM    981 HG13 VAL A  60      59.640  84.720 105.850  1.00  0.00           H  
ATOM    982 HG21 VAL A  60      56.110  85.590 106.950  1.00  0.00           H  
ATOM    983 HG22 VAL A  60      57.130  86.320 105.670  1.00  0.00           H  
ATOM    984 HG23 VAL A  60      57.800  85.710 107.240  1.00  0.00           H  
ATOM    985  N   MET A  61      56.500  81.720 103.940  1.00  0.00           N  
ATOM    986  CA  MET A  61      56.530  80.620 103.000  1.00  0.00           C  
ATOM    987  C   MET A  61      55.690  80.720 101.780  1.00  0.00           C  
ATOM    988  O   MET A  61      56.210  80.420 100.710  1.00  0.00           O  
ATOM    989  CB  MET A  61      56.480  79.280 103.670  1.00  0.00           C  
ATOM    990  CG  MET A  61      57.770  79.010 104.460  1.00  0.00           C  
ATOM    991  SD  MET A  61      57.730  77.420 105.310  1.00  0.00           S  
ATOM    992  CE  MET A  61      57.890  76.330 103.940  1.00  0.00           C  
ATOM    993  HN  MET A  61      56.240  81.500 104.880  1.00  0.00           H  
ATOM    994  HA  MET A  61      57.550  80.570 102.650  1.00  0.00           H  
ATOM    995  HB1 MET A  61      56.460  78.530 102.860  1.00  0.00           H  
ATOM    996  HB2 MET A  61      55.560  79.270 104.320  1.00  0.00           H  
ATOM    997  HG1 MET A  61      57.830  79.880 105.150  1.00  0.00           H  
ATOM    998  HG2 MET A  61      58.580  79.070 103.710  1.00  0.00           H  
ATOM    999  HE1 MET A  61      57.850  75.280 104.290  1.00  0.00           H  
ATOM   1000  HE2 MET A  61      58.840  76.640 103.430  1.00  0.00           H  
ATOM   1001  HE3 MET A  61      57.080  76.380 103.170  1.00  0.00           H  
ATOM   1002  N   LEU A  62      54.420  81.160 101.880  1.00  0.00           N  
ATOM   1003  CA  LEU A  62      53.550  81.310 100.720  1.00  0.00           C  
ATOM   1004  C   LEU A  62      53.860  82.590  99.920  1.00  0.00           C  
ATOM   1005  O   LEU A  62      53.700  82.590  98.720  1.00  0.00           O  
ATOM   1006  CB  LEU A  62      52.020  81.360 101.110  1.00  0.00           C  
ATOM   1007  CG  LEU A  62      51.010  81.160 100.000  1.00  0.00           C  
ATOM   1008  CD1 LEU A  62      51.150  79.920  99.160  1.00  0.00           C  
ATOM   1009  CD2 LEU A  62      49.720  81.280 100.700  1.00  0.00           C  
ATOM   1010  HN  LEU A  62      54.000  81.230 102.780  1.00  0.00           H  
ATOM   1011  HA  LEU A  62      53.730  80.480 100.070  1.00  0.00           H  
ATOM   1012  HB1 LEU A  62      51.810  82.250 101.730  1.00  0.00           H  
ATOM   1013  HB2 LEU A  62      51.860  80.460 101.750  1.00  0.00           H  
ATOM   1014  HG  LEU A  62      51.080  82.100  99.420  1.00  0.00           H  
ATOM   1015 HD11 LEU A  62      50.980  79.000  99.760  1.00  0.00           H  
ATOM   1016 HD12 LEU A  62      52.170  79.850  98.720  1.00  0.00           H  
ATOM   1017 HD13 LEU A  62      50.450  80.000  98.290  1.00  0.00           H  
ATOM   1018 HD21 LEU A  62      49.660  82.240 101.240  1.00  0.00           H  
ATOM   1019 HD22 LEU A  62      49.740  80.410 101.400  1.00  0.00           H  
ATOM   1020 HD23 LEU A  62      48.840  81.200 100.030  1.00  0.00           H  
ATOM   1021  N   GLY A  63      54.290  83.650 100.570  1.00  0.00           N  
ATOM   1022  CA  GLY A  63      55.010  84.710  99.870  1.00  0.00           C  
ATOM   1023  C   GLY A  63      56.330  84.370  99.060  1.00  0.00           C  
ATOM   1024  O   GLY A  63      56.520  84.730  97.870  1.00  0.00           O  
ATOM   1025  HN  GLY A  63      54.330  83.660 101.560  1.00  0.00           H  
ATOM   1026  HA1 GLY A  63      55.290  85.450 100.610  1.00  0.00           H  
ATOM   1027  HA2 GLY A  63      54.390  85.120  99.090  1.00  0.00           H  
ATOM   1028  N   VAL A  64      57.200  83.430  99.570  1.00  0.00           N  
ATOM   1029  CA  VAL A  64      58.430  83.010  98.930  1.00  0.00           C  
ATOM   1030  C   VAL A  64      58.110  82.010  97.760  1.00  0.00           C  
ATOM   1031  O   VAL A  64      58.620  82.140  96.650  1.00  0.00           O  
ATOM   1032  CB  VAL A  64      59.390  82.340  99.940  1.00  0.00           C  
ATOM   1033  CG1 VAL A  64      60.710  81.920  99.140  1.00  0.00           C  
ATOM   1034  CG2 VAL A  64      59.890  83.460 100.910  1.00  0.00           C  
ATOM   1035  HN  VAL A  64      56.930  83.150 100.490  1.00  0.00           H  
ATOM   1036  HA  VAL A  64      58.960  83.860  98.520  1.00  0.00           H  
ATOM   1037  HB  VAL A  64      58.960  81.500 100.520  1.00  0.00           H  
ATOM   1038 HG11 VAL A  64      60.400  81.100  98.450  1.00  0.00           H  
ATOM   1039 HG12 VAL A  64      61.470  81.330  99.720  1.00  0.00           H  
ATOM   1040 HG13 VAL A  64      61.190  82.810  98.680  1.00  0.00           H  
ATOM   1041 HG21 VAL A  64      60.680  84.070 100.420  1.00  0.00           H  
ATOM   1042 HG22 VAL A  64      60.320  82.990 101.820  1.00  0.00           H  
ATOM   1043 HG23 VAL A  64      59.080  84.120 101.300  1.00  0.00           H  
ATOM   1044  N   THR A  65      57.050  81.220  98.010  1.00  0.00           N  
ATOM   1045  CA  THR A  65      56.560  80.240  97.070  1.00  0.00           C  
ATOM   1046  C   THR A  65      56.040  80.940  95.840  1.00  0.00           C  
ATOM   1047  O   THR A  65      56.290  80.460  94.730  1.00  0.00           O  
ATOM   1048  CB  THR A  65      55.540  79.220  97.720  1.00  0.00           C  
ATOM   1049  CG2 THR A  65      54.910  78.280  96.780  1.00  0.00           C  
ATOM   1050  OG1 THR A  65      56.220  78.390  98.670  1.00  0.00           O  
ATOM   1051  HN  THR A  65      56.660  81.180  98.920  1.00  0.00           H  
ATOM   1052  HA  THR A  65      57.370  79.590  96.770  1.00  0.00           H  
ATOM   1053  HB  THR A  65      54.700  79.830  98.110  1.00  0.00           H  
ATOM   1054  HG1 THR A  65      56.400  79.050  99.360  1.00  0.00           H  
ATOM   1055 HG21 THR A  65      54.410  78.850  95.970  1.00  0.00           H  
ATOM   1056 HG22 THR A  65      54.100  77.680  97.230  1.00  0.00           H  
ATOM   1057 HG23 THR A  65      55.560  77.540  96.270  1.00  0.00           H  
ATOM   1058  N   ALA A  66      55.390  82.130  96.050  1.00  0.00           N  
ATOM   1059  CA  ALA A  66      55.010  83.070  95.050  1.00  0.00           C  
ATOM   1060  C   ALA A  66      56.030  83.740  94.190  1.00  0.00           C  
ATOM   1061  O   ALA A  66      56.050  83.780  92.940  1.00  0.00           O  
ATOM   1062  CB  ALA A  66      54.120  84.210  95.600  1.00  0.00           C  
ATOM   1063  HN  ALA A  66      55.340  82.490  96.980  1.00  0.00           H  
ATOM   1064  HA  ALA A  66      54.390  82.460  94.400  1.00  0.00           H  
ATOM   1065  HB1 ALA A  66      53.250  83.790  96.170  1.00  0.00           H  
ATOM   1066  HB2 ALA A  66      53.770  84.870  94.770  1.00  0.00           H  
ATOM   1067  HB3 ALA A  66      54.680  84.920  96.240  1.00  0.00           H  
ATOM   1068  N   LEU A  67      57.030  84.250  94.860  1.00  0.00           N  
ATOM   1069  CA  LEU A  67      58.180  84.860  94.160  1.00  0.00           C  
ATOM   1070  C   LEU A  67      58.950  83.820  93.340  1.00  0.00           C  
ATOM   1071  O   LEU A  67      59.400  84.170  92.240  1.00  0.00           O  
ATOM   1072  CB  LEU A  67      59.090  85.600  95.210  1.00  0.00           C  
ATOM   1073  CG  LEU A  67      60.300  86.360  94.610  1.00  0.00           C  
ATOM   1074  CD1 LEU A  67      59.860  87.480  93.640  1.00  0.00           C  
ATOM   1075  CD2 LEU A  67      61.210  86.860  95.700  1.00  0.00           C  
ATOM   1076  HN  LEU A  67      56.990  84.340  95.850  1.00  0.00           H  
ATOM   1077  HA  LEU A  67      57.810  85.660  93.530  1.00  0.00           H  
ATOM   1078  HB1 LEU A  67      59.380  84.850  95.980  1.00  0.00           H  
ATOM   1079  HB2 LEU A  67      58.470  86.390  95.680  1.00  0.00           H  
ATOM   1080  HG  LEU A  67      60.980  85.680  94.050  1.00  0.00           H  
ATOM   1081 HD11 LEU A  67      59.240  88.160  94.280  1.00  0.00           H  
ATOM   1082 HD12 LEU A  67      59.120  87.160  92.880  1.00  0.00           H  
ATOM   1083 HD13 LEU A  67      60.700  88.040  93.150  1.00  0.00           H  
ATOM   1084 HD21 LEU A  67      61.270  86.210  96.590  1.00  0.00           H  
ATOM   1085 HD22 LEU A  67      60.940  87.850  96.150  1.00  0.00           H  
ATOM   1086 HD23 LEU A  67      62.250  87.040  95.350  1.00  0.00           H  
ATOM   1087  N   GLN A  68      59.200  82.640  93.900  1.00  0.00           N  
ATOM   1088  CA  GLN A  68      59.870  81.580  93.250  1.00  0.00           C  
ATOM   1089  C   GLN A  68      59.320  81.160  91.920  1.00  0.00           C  
ATOM   1090  O   GLN A  68      59.970  81.120  90.950  1.00  0.00           O  
ATOM   1091  CB  GLN A  68      59.780  80.450  94.280  1.00  0.00           C  
ATOM   1092  CG  GLN A  68      60.830  79.340  94.070  1.00  0.00           C  
ATOM   1093  CD  GLN A  68      60.430  78.350  93.000  1.00  0.00           C  
ATOM   1094  NE2 GLN A  68      61.270  78.210  91.950  1.00  0.00           N  
ATOM   1095  OE1 GLN A  68      59.340  77.840  92.920  1.00  0.00           O  
ATOM   1096  HN  GLN A  68      58.840  82.560  94.840  1.00  0.00           H  
ATOM   1097  HA  GLN A  68      60.880  81.930  93.160  1.00  0.00           H  
ATOM   1098  HB1 GLN A  68      58.760  80.070  94.480  1.00  0.00           H  
ATOM   1099  HB2 GLN A  68      59.960  80.910  95.270  1.00  0.00           H  
ATOM   1100  HG1 GLN A  68      61.000  78.830  95.050  1.00  0.00           H  
ATOM   1101  HG2 GLN A  68      61.730  79.910  93.730  1.00  0.00           H  
ATOM   1102 HE21 GLN A  68      61.050  77.560  91.220  1.00  0.00           H  
ATOM   1103 HE22 GLN A  68      62.080  78.780  91.800  1.00  0.00           H  
ATOM   1104  N   VAL A  69      58.030  80.850  91.940  1.00  0.00           N  
ATOM   1105  CA  VAL A  69      57.330  80.380  90.700  1.00  0.00           C  
ATOM   1106  C   VAL A  69      57.300  81.510  89.610  1.00  0.00           C  
ATOM   1107  O   VAL A  69      57.720  81.360  88.480  1.00  0.00           O  
ATOM   1108  CB  VAL A  69      55.970  79.720  91.010  1.00  0.00           C  
ATOM   1109  CG1 VAL A  69      55.040  80.670  91.820  1.00  0.00           C  
ATOM   1110  CG2 VAL A  69      55.260  79.380  89.750  1.00  0.00           C  
ATOM   1111  HN  VAL A  69      57.460  80.940  92.750  1.00  0.00           H  
ATOM   1112  HA  VAL A  69      57.830  79.510  90.290  1.00  0.00           H  
ATOM   1113  HB  VAL A  69      56.110  78.860  91.690  1.00  0.00           H  
ATOM   1114 HG11 VAL A  69      55.510  81.100  92.740  1.00  0.00           H  
ATOM   1115 HG12 VAL A  69      54.160  80.080  92.130  1.00  0.00           H  
ATOM   1116 HG13 VAL A  69      54.620  81.510  91.220  1.00  0.00           H  
ATOM   1117 HG21 VAL A  69      55.680  78.580  89.090  1.00  0.00           H  
ATOM   1118 HG22 VAL A  69      55.010  80.290  89.180  1.00  0.00           H  
ATOM   1119 HG23 VAL A  69      54.340  78.850  90.070  1.00  0.00           H  
ATOM   1120  N   VAL A  70      56.910  82.740  90.040  1.00  0.00           N  
ATOM   1121  CA  VAL A  70      56.930  83.900  89.140  1.00  0.00           C  
ATOM   1122  C   VAL A  70      58.310  84.250  88.480  1.00  0.00           C  
ATOM   1123  O   VAL A  70      58.370  84.600  87.240  1.00  0.00           O  
ATOM   1124  CB  VAL A  70      56.290  85.140  89.810  1.00  0.00           C  
ATOM   1125  CG1 VAL A  70      56.110  86.250  88.730  1.00  0.00           C  
ATOM   1126  CG2 VAL A  70      54.890  84.830  90.320  1.00  0.00           C  
ATOM   1127  HN  VAL A  70      56.720  82.920  91.010  1.00  0.00           H  
ATOM   1128  HA  VAL A  70      56.340  83.590  88.300  1.00  0.00           H  
ATOM   1129  HB  VAL A  70      56.950  85.520  90.630  1.00  0.00           H  
ATOM   1130 HG11 VAL A  70      55.720  87.180  89.200  1.00  0.00           H  
ATOM   1131 HG12 VAL A  70      55.340  85.930  88.000  1.00  0.00           H  
ATOM   1132 HG13 VAL A  70      57.060  86.420  88.170  1.00  0.00           H  
ATOM   1133 HG21 VAL A  70      54.460  85.720  90.830  1.00  0.00           H  
ATOM   1134 HG22 VAL A  70      54.950  83.900  90.910  1.00  0.00           H  
ATOM   1135 HG23 VAL A  70      54.500  84.570  89.320  1.00  0.00           H  
ATOM   1136  N   CYS A  71      59.470  84.190  89.220  1.00  0.00           N  
ATOM   1137  CA  CYS A  71      60.770  84.480  88.670  1.00  0.00           C  
ATOM   1138  C   CYS A  71      61.250  83.430  87.640  1.00  0.00           C  
ATOM   1139  O   CYS A  71      61.770  83.760  86.590  1.00  0.00           O  
ATOM   1140  CB  CYS A  71      61.850  84.650  89.820  1.00  0.00           C  
ATOM   1141  SG  CYS A  71      61.570  86.240  90.700  1.00  0.00           S  
ATOM   1142  HN  CYS A  71      59.480  83.860  90.160  1.00  0.00           H  
ATOM   1143  HA  CYS A  71      60.680  85.310  87.990  1.00  0.00           H  
ATOM   1144  HB1 CYS A  71      62.860  84.630  89.330  1.00  0.00           H  
ATOM   1145  HB2 CYS A  71      61.720  83.820  90.540  1.00  0.00           H  
ATOM   1146  HG1 CYS A  71      60.480  85.700  91.220  1.00  0.00           H  
ATOM   1147  N   ALA A  72      60.990  82.140  87.980  1.00  0.00           N  
ATOM   1148  CA  ALA A  72      61.140  80.880  87.210  1.00  0.00           C  
ATOM   1149  C   ALA A  72      60.350  80.900  85.870  1.00  0.00           C  
ATOM   1150  O   ALA A  72      60.890  80.670  84.810  1.00  0.00           O  
ATOM   1151  CB  ALA A  72      60.640  79.650  88.060  1.00  0.00           C  
ATOM   1152  HN  ALA A  72      60.600  81.970  88.890  1.00  0.00           H  
ATOM   1153  HA  ALA A  72      62.180  80.720  86.930  1.00  0.00           H  
ATOM   1154  HB1 ALA A  72      60.680  78.710  87.470  1.00  0.00           H  
ATOM   1155  HB2 ALA A  72      59.580  79.740  88.420  1.00  0.00           H  
ATOM   1156  HB3 ALA A  72      61.280  79.530  88.960  1.00  0.00           H  
ATOM   1157  N   VAL A  73      59.050  81.380  85.940  1.00  0.00           N  
ATOM   1158  CA  VAL A  73      58.130  81.330  84.800  1.00  0.00           C  
ATOM   1159  C   VAL A  73      58.440  82.630  83.940  1.00  0.00           C  
ATOM   1160  O   VAL A  73      58.440  82.600  82.740  1.00  0.00           O  
ATOM   1161  CB  VAL A  73      56.710  81.220  85.150  1.00  0.00           C  
ATOM   1162  CG1 VAL A  73      55.810  81.350  83.920  1.00  0.00           C  
ATOM   1163  CG2 VAL A  73      56.340  79.840  85.850  1.00  0.00           C  
ATOM   1164  HN  VAL A  73      58.540  81.420  86.790  1.00  0.00           H  
ATOM   1165  HA  VAL A  73      58.390  80.470  84.200  1.00  0.00           H  
ATOM   1166  HB  VAL A  73      56.530  82.110  85.790  1.00  0.00           H  
ATOM   1167 HG11 VAL A  73      54.750  81.240  84.220  1.00  0.00           H  
ATOM   1168 HG12 VAL A  73      56.050  80.610  83.120  1.00  0.00           H  
ATOM   1169 HG13 VAL A  73      55.850  82.380  83.500  1.00  0.00           H  
ATOM   1170 HG21 VAL A  73      55.260  79.940  86.080  1.00  0.00           H  
ATOM   1171 HG22 VAL A  73      56.930  79.530  86.740  1.00  0.00           H  
ATOM   1172 HG23 VAL A  73      56.440  79.050  85.080  1.00  0.00           H  
ATOM   1173  N   GLY A  74      58.770  83.720  84.650  1.00  0.00           N  
ATOM   1174  CA  GLY A  74      59.320  84.930  84.020  1.00  0.00           C  
ATOM   1175  C   GLY A  74      60.590  84.610  83.170  1.00  0.00           C  
ATOM   1176  O   GLY A  74      60.780  85.090  82.050  1.00  0.00           O  
ATOM   1177  HN  GLY A  74      58.590  83.820  85.620  1.00  0.00           H  
ATOM   1178  HA1 GLY A  74      59.610  85.590  84.800  1.00  0.00           H  
ATOM   1179  HA2 GLY A  74      58.610  85.320  83.290  1.00  0.00           H  
ATOM   1180  N   ALA A  75      61.560  83.860  83.790  1.00  0.00           N  
ATOM   1181  CA  ALA A  75      62.750  83.370  83.170  1.00  0.00           C  
ATOM   1182  C   ALA A  75      62.500  82.340  82.060  1.00  0.00           C  
ATOM   1183  O   ALA A  75      63.240  82.190  81.110  1.00  0.00           O  
ATOM   1184  CB  ALA A  75      63.660  82.740  84.250  1.00  0.00           C  
ATOM   1185  HN  ALA A  75      61.520  83.650  84.760  1.00  0.00           H  
ATOM   1186  HA  ALA A  75      63.300  84.220  82.810  1.00  0.00           H  
ATOM   1187  HB1 ALA A  75      64.610  82.410  83.760  1.00  0.00           H  
ATOM   1188  HB2 ALA A  75      63.170  81.970  84.890  1.00  0.00           H  
ATOM   1189  HB3 ALA A  75      63.860  83.550  84.980  1.00  0.00           H  
ATOM   1190  N   VAL A  76      61.390  81.540  82.120  1.00  0.00           N  
ATOM   1191  CA  VAL A  76      61.000  80.690  81.030  1.00  0.00           C  
ATOM   1192  C   VAL A  76      60.630  81.510  79.830  1.00  0.00           C  
ATOM   1193  O   VAL A  76      61.130  81.310  78.700  1.00  0.00           O  
ATOM   1194  CB  VAL A  76      59.860  79.690  81.440  1.00  0.00           C  
ATOM   1195  CG1 VAL A  76      58.920  79.330  80.300  1.00  0.00           C  
ATOM   1196  CG2 VAL A  76      60.470  78.380  82.030  1.00  0.00           C  
ATOM   1197  HN  VAL A  76      60.740  81.740  82.840  1.00  0.00           H  
ATOM   1198  HA  VAL A  76      61.870  80.100  80.760  1.00  0.00           H  
ATOM   1199  HB  VAL A  76      59.200  80.100  82.250  1.00  0.00           H  
ATOM   1200 HG11 VAL A  76      59.600  78.980  79.490  1.00  0.00           H  
ATOM   1201 HG12 VAL A  76      58.370  80.210  79.890  1.00  0.00           H  
ATOM   1202 HG13 VAL A  76      58.110  78.610  80.540  1.00  0.00           H  
ATOM   1203 HG21 VAL A  76      60.840  77.740  81.200  1.00  0.00           H  
ATOM   1204 HG22 VAL A  76      59.780  77.760  82.640  1.00  0.00           H  
ATOM   1205 HG23 VAL A  76      61.330  78.800  82.580  1.00  0.00           H  
ATOM   1206  N   PHE A  77      59.880  82.600  80.020  1.00  0.00           N  
ATOM   1207  CA  PHE A  77      59.500  83.510  79.000  1.00  0.00           C  
ATOM   1208  C   PHE A  77      60.750  84.170  78.360  1.00  0.00           C  
ATOM   1209  O   PHE A  77      60.890  84.140  77.140  1.00  0.00           O  
ATOM   1210  CB  PHE A  77      58.540  84.550  79.480  1.00  0.00           C  
ATOM   1211  CG  PHE A  77      58.130  85.510  78.420  1.00  0.00           C  
ATOM   1212  CD1 PHE A  77      56.940  85.270  77.670  1.00  0.00           C  
ATOM   1213  CD2 PHE A  77      58.700  86.820  78.350  1.00  0.00           C  
ATOM   1214  CE1 PHE A  77      56.510  86.220  76.760  1.00  0.00           C  
ATOM   1215  CE2 PHE A  77      58.280  87.790  77.400  1.00  0.00           C  
ATOM   1216  CZ  PHE A  77      57.210  87.460  76.610  1.00  0.00           C  
ATOM   1217  HN  PHE A  77      59.540  82.840  80.930  1.00  0.00           H  
ATOM   1218  HA  PHE A  77      59.050  82.940  78.190  1.00  0.00           H  
ATOM   1219  HB1 PHE A  77      59.040  85.140  80.290  1.00  0.00           H  
ATOM   1220  HB2 PHE A  77      57.670  84.060  79.970  1.00  0.00           H  
ATOM   1221  HD1 PHE A  77      56.270  84.440  77.830  1.00  0.00           H  
ATOM   1222  HD2 PHE A  77      59.560  87.080  78.950  1.00  0.00           H  
ATOM   1223  HE1 PHE A  77      55.510  86.260  76.340  1.00  0.00           H  
ATOM   1224  HE2 PHE A  77      58.750  88.750  77.230  1.00  0.00           H  
ATOM   1225  HZ  PHE A  77      56.710  88.160  75.960  1.00  0.00           H  
ATOM   1226  N   PHE A  78      61.660  84.830  79.110  1.00  0.00           N  
ATOM   1227  CA  PHE A  78      62.800  85.520  78.520  1.00  0.00           C  
ATOM   1228  C   PHE A  78      63.760  84.490  77.950  1.00  0.00           C  
ATOM   1229  O   PHE A  78      64.440  84.750  76.930  1.00  0.00           O  
ATOM   1230  CB  PHE A  78      63.580  86.360  79.610  1.00  0.00           C  
ATOM   1231  CG  PHE A  78      62.720  87.520  79.990  1.00  0.00           C  
ATOM   1232  CD1 PHE A  78      62.130  88.410  79.080  1.00  0.00           C  
ATOM   1233  CD2 PHE A  78      62.540  87.760  81.410  1.00  0.00           C  
ATOM   1234  CE1 PHE A  78      61.410  89.540  79.580  1.00  0.00           C  
ATOM   1235  CE2 PHE A  78      61.810  88.850  81.800  1.00  0.00           C  
ATOM   1236  CZ  PHE A  78      61.240  89.760  80.930  1.00  0.00           C  
ATOM   1237  HN  PHE A  78      61.580  84.830  80.100  1.00  0.00           H  
ATOM   1238  HA  PHE A  78      62.550  86.050  77.610  1.00  0.00           H  
ATOM   1239  HB1 PHE A  78      64.580  86.710  79.250  1.00  0.00           H  
ATOM   1240  HB2 PHE A  78      63.740  85.750  80.520  1.00  0.00           H  
ATOM   1241  HD1 PHE A  78      62.240  88.150  78.040  1.00  0.00           H  
ATOM   1242  HD2 PHE A  78      63.050  87.050  82.050  1.00  0.00           H  
ATOM   1243  HE1 PHE A  78      60.870  90.210  78.920  1.00  0.00           H  
ATOM   1244  HE2 PHE A  78      61.720  88.990  82.870  1.00  0.00           H  
ATOM   1245  HZ  PHE A  78      60.700  90.640  81.270  1.00  0.00           H  
ATOM   1246  N   GLY A  79      63.890  83.290  78.660  1.00  0.00           N  
ATOM   1247  CA  GLY A  79      64.540  82.080  78.140  1.00  0.00           C  
ATOM   1248  C   GLY A  79      64.110  81.720  76.770  1.00  0.00           C  
ATOM   1249  O   GLY A  79      64.900  81.600  75.870  1.00  0.00           O  
ATOM   1250  HN  GLY A  79      63.500  83.160  79.580  1.00  0.00           H  
ATOM   1251  HA1 GLY A  79      64.170  81.290  78.780  1.00  0.00           H  
ATOM   1252  HA2 GLY A  79      65.600  82.230  78.200  1.00  0.00           H  
ATOM   1253  N   ALA A  80      62.780  81.440  76.650  1.00  0.00           N  
ATOM   1254  CA  ALA A  80      62.210  81.140  75.340  1.00  0.00           C  
ATOM   1255  C   ALA A  80      62.440  82.310  74.350  1.00  0.00           C  
ATOM   1256  O   ALA A  80      62.810  82.110  73.200  1.00  0.00           O  
ATOM   1257  CB  ALA A  80      60.740  80.660  75.370  1.00  0.00           C  
ATOM   1258  HN  ALA A  80      62.160  81.390  77.440  1.00  0.00           H  
ATOM   1259  HA  ALA A  80      62.850  80.350  74.980  1.00  0.00           H  
ATOM   1260  HB1 ALA A  80      60.350  80.420  74.360  1.00  0.00           H  
ATOM   1261  HB2 ALA A  80      60.200  81.480  75.900  1.00  0.00           H  
ATOM   1262  HB3 ALA A  80      60.530  79.830  76.080  1.00  0.00           H  
ATOM   1263  N   ARG A  81      62.320  83.550  74.780  1.00  0.00           N  
ATOM   1264  CA  ARG A  81      62.580  84.670  73.960  1.00  0.00           C  
ATOM   1265  C   ARG A  81      63.960  84.780  73.280  1.00  0.00           C  
ATOM   1266  O   ARG A  81      64.000  85.040  72.070  1.00  0.00           O  
ATOM   1267  CB  ARG A  81      62.050  86.030  74.450  1.00  0.00           C  
ATOM   1268  CG  ARG A  81      62.250  87.160  73.510  1.00  0.00           C  
ATOM   1269  CD  ARG A  81      61.290  87.050  72.290  1.00  0.00           C  
ATOM   1270  NE  ARG A  81      61.530  88.250  71.540  1.00  0.00           N  
ATOM   1271  CZ  ARG A  81      62.550  88.390  70.680  1.00  0.00           C  
ATOM   1272  NH1 ARG A  81      63.240  87.460  70.090  1.00  0.00           N1+
ATOM   1273  NH2 ARG A  81      62.800  89.590  70.090  1.00  0.00           N  
ATOM   1274  HN  ARG A  81      62.130  83.750  75.740  1.00  0.00           H  
ATOM   1275  HA  ARG A  81      62.050  84.390  73.070  1.00  0.00           H  
ATOM   1276  HB1 ARG A  81      62.630  86.220  75.380  1.00  0.00           H  
ATOM   1277  HB2 ARG A  81      60.960  85.870  74.530  1.00  0.00           H  
ATOM   1278  HG1 ARG A  81      63.340  87.200  73.300  1.00  0.00           H  
ATOM   1279  HG2 ARG A  81      61.920  88.080  74.050  1.00  0.00           H  
ATOM   1280  HD1 ARG A  81      60.250  86.900  72.640  1.00  0.00           H  
ATOM   1281  HD2 ARG A  81      61.520  86.150  71.700  1.00  0.00           H  
ATOM   1282  HE  ARG A  81      61.000  89.060  71.760  1.00  0.00           H  
ATOM   1283 HH11 ARG A  81      62.980  86.500  70.110  1.00  0.00           H  
ATOM   1284 HH12 ARG A  81      63.740  87.750  69.280  1.00  0.00           H  
ATOM   1285 HH21 ARG A  81      62.250  90.420  70.210  1.00  0.00           H  
ATOM   1286 HH22 ARG A  81      63.650  89.780  69.600  1.00  0.00           H  
ATOM   1287  N   ALA A  82      65.030  84.540  74.060  1.00  0.00           N  
ATOM   1288  CA  ALA A  82      66.410  84.530  73.690  1.00  0.00           C  
ATOM   1289  C   ALA A  82      66.780  83.350  72.910  1.00  0.00           C  
ATOM   1290  O   ALA A  82      67.410  83.460  71.880  1.00  0.00           O  
ATOM   1291  CB  ALA A  82      67.380  84.710  74.890  1.00  0.00           C  
ATOM   1292  HN  ALA A  82      64.950  84.420  75.040  1.00  0.00           H  
ATOM   1293  HA  ALA A  82      66.590  85.360  73.020  1.00  0.00           H  
ATOM   1294  HB1 ALA A  82      67.190  83.930  75.660  1.00  0.00           H  
ATOM   1295  HB2 ALA A  82      67.210  85.730  75.300  1.00  0.00           H  
ATOM   1296  HB3 ALA A  82      68.460  84.680  74.630  1.00  0.00           H  
ATOM   1297  N   ALA A  83      66.250  82.150  73.160  1.00  0.00           N  
ATOM   1298  CA  ALA A  83      66.520  80.920  72.430  1.00  0.00           C  
ATOM   1299  C   ALA A  83      65.910  80.990  71.060  1.00  0.00           C  
ATOM   1300  O   ALA A  83      66.470  80.750  70.000  1.00  0.00           O  
ATOM   1301  CB  ALA A  83      65.960  79.720  73.130  1.00  0.00           C  
ATOM   1302  HN  ALA A  83      65.660  81.970  73.940  1.00  0.00           H  
ATOM   1303  HA  ALA A  83      67.600  80.860  72.330  1.00  0.00           H  
ATOM   1304  HB1 ALA A  83      64.870  79.840  73.310  1.00  0.00           H  
ATOM   1305  HB2 ALA A  83      66.590  79.350  73.980  1.00  0.00           H  
ATOM   1306  HB3 ALA A  83      66.150  78.930  72.370  1.00  0.00           H  
ATOM   1307  N   THR A  84      64.570  81.360  70.990  1.00  0.00           N  
ATOM   1308  CA  THR A  84      63.850  81.610  69.740  1.00  0.00           C  
ATOM   1309  C   THR A  84      64.430  82.700  68.900  1.00  0.00           C  
ATOM   1310  O   THR A  84      64.660  82.570  67.670  1.00  0.00           O  
ATOM   1311  CB  THR A  84      62.370  81.610  69.810  1.00  0.00           C  
ATOM   1312  CG2 THR A  84      61.980  80.140  70.090  1.00  0.00           C  
ATOM   1313  OG1 THR A  84      61.900  82.620  70.660  1.00  0.00           O  
ATOM   1314  HN  THR A  84      64.150  81.720  71.820  1.00  0.00           H  
ATOM   1315  HA  THR A  84      64.030  80.760  69.090  1.00  0.00           H  
ATOM   1316  HB  THR A  84      61.930  81.790  68.800  1.00  0.00           H  
ATOM   1317  HG1 THR A  84      62.220  82.260  71.480  1.00  0.00           H  
ATOM   1318 HG21 THR A  84      60.910  79.960  70.300  1.00  0.00           H  
ATOM   1319 HG22 THR A  84      62.480  79.790  71.020  1.00  0.00           H  
ATOM   1320 HG23 THR A  84      62.230  79.480  69.220  1.00  0.00           H  
ATOM   1321  N   GLY A  85      64.860  83.750  69.560  1.00  0.00           N  
ATOM   1322  CA  GLY A  85      65.540  84.880  68.910  1.00  0.00           C  
ATOM   1323  C   GLY A  85      66.940  84.540  68.280  1.00  0.00           C  
ATOM   1324  O   GLY A  85      67.120  84.760  67.130  1.00  0.00           O  
ATOM   1325  HN  GLY A  85      64.660  83.900  70.530  1.00  0.00           H  
ATOM   1326  HA1 GLY A  85      65.690  85.660  69.650  1.00  0.00           H  
ATOM   1327  HA2 GLY A  85      64.880  85.250  68.130  1.00  0.00           H  
ATOM   1328  N   PHE A  86      67.810  83.810  69.040  1.00  0.00           N  
ATOM   1329  CA  PHE A  86      69.100  83.200  68.500  1.00  0.00           C  
ATOM   1330  C   PHE A  86      68.850  82.260  67.300  1.00  0.00           C  
ATOM   1331  O   PHE A  86      69.510  82.410  66.270  1.00  0.00           O  
ATOM   1332  CB  PHE A  86      69.850  82.400  69.640  1.00  0.00           C  
ATOM   1333  CG  PHE A  86      71.110  81.580  69.260  1.00  0.00           C  
ATOM   1334  CD1 PHE A  86      72.380  82.240  69.130  1.00  0.00           C  
ATOM   1335  CD2 PHE A  86      71.000  80.290  68.700  1.00  0.00           C  
ATOM   1336  CE1 PHE A  86      73.490  81.590  68.530  1.00  0.00           C  
ATOM   1337  CE2 PHE A  86      72.110  79.600  68.200  1.00  0.00           C  
ATOM   1338  CZ  PHE A  86      73.320  80.260  68.150  1.00  0.00           C  
ATOM   1339  HN  PHE A  86      67.740  83.700  70.020  1.00  0.00           H  
ATOM   1340  HA  PHE A  86      69.710  84.000  68.120  1.00  0.00           H  
ATOM   1341  HB1 PHE A  86      69.180  81.710  70.190  1.00  0.00           H  
ATOM   1342  HB2 PHE A  86      70.060  83.180  70.420  1.00  0.00           H  
ATOM   1343  HD1 PHE A  86      72.450  83.250  69.490  1.00  0.00           H  
ATOM   1344  HD2 PHE A  86      70.020  79.860  68.610  1.00  0.00           H  
ATOM   1345  HE1 PHE A  86      74.410  82.120  68.340  1.00  0.00           H  
ATOM   1346  HE2 PHE A  86      72.020  78.600  67.820  1.00  0.00           H  
ATOM   1347  HZ  PHE A  86      74.190  79.790  67.700  1.00  0.00           H  
ATOM   1348  N   GLY A  87      67.760  81.370  67.330  1.00  0.00           N  
ATOM   1349  CA  GLY A  87      67.260  80.630  66.160  1.00  0.00           C  
ATOM   1350  C   GLY A  87      66.890  81.510  64.930  1.00  0.00           C  
ATOM   1351  O   GLY A  87      67.430  81.360  63.860  1.00  0.00           O  
ATOM   1352  HN  GLY A  87      67.210  81.360  68.160  1.00  0.00           H  
ATOM   1353  HA1 GLY A  87      66.370  80.140  66.480  1.00  0.00           H  
ATOM   1354  HA2 GLY A  87      68.060  79.950  65.900  1.00  0.00           H  
ATOM   1355  N   HSD A  88      66.100  82.580  65.180  1.00  0.00           N  
ATOM   1356  CA  HSD A  88      65.750  83.470  64.030  1.00  0.00           C  
ATOM   1357  C   HSD A  88      66.940  84.110  63.280  1.00  0.00           C  
ATOM   1358  O   HSD A  88      67.000  84.150  62.060  1.00  0.00           O  
ATOM   1359  CB  HSD A  88      64.890  84.610  64.570  1.00  0.00           C  
ATOM   1360  CG  HSD A  88      64.730  85.820  63.650  1.00  0.00           C  
ATOM   1361  CD2 HSD A  88      63.640  86.060  62.830  1.00  0.00           C  
ATOM   1362  ND1 HSD A  88      65.580  86.880  63.550  1.00  0.00           N  
ATOM   1363  CE1 HSD A  88      65.090  87.740  62.670  1.00  0.00           C  
ATOM   1364  NE2 HSD A  88      63.880  87.310  62.260  1.00  0.00           N  
ATOM   1365  HN  HSD A  88      65.700  82.630  66.090  1.00  0.00           H  
ATOM   1366  HA  HSD A  88      65.220  83.040  63.180  1.00  0.00           H  
ATOM   1367  HB1 HSD A  88      65.210  85.060  65.540  1.00  0.00           H  
ATOM   1368  HB2 HSD A  88      63.850  84.220  64.690  1.00  0.00           H  
ATOM   1369  HD1 HSD A  88      66.450  86.910  64.040  1.00  0.00           H  
ATOM   1370  HD2 HSD A  88      62.840  85.400  62.540  1.00  0.00           H  
ATOM   1371  HE1 HSD A  88      65.480  88.740  62.490  1.00  0.00           H  
ATOM   1372  N   ASP A  89      67.830  84.640  64.130  1.00  0.00           N  
ATOM   1373  CA  ASP A  89      69.010  85.400  63.790  1.00  0.00           C  
ATOM   1374  C   ASP A  89      69.990  84.510  63.140  1.00  0.00           C  
ATOM   1375  O   ASP A  89      70.610  84.880  62.110  1.00  0.00           O  
ATOM   1376  CB  ASP A  89      69.610  85.960  65.040  1.00  0.00           C  
ATOM   1377  CG  ASP A  89      68.980  87.320  65.410  1.00  0.00           C  
ATOM   1378  OD1 ASP A  89      69.540  88.090  66.160  1.00  0.00           O  
ATOM   1379  OD2 ASP A  89      67.930  87.700  64.760  1.00  0.00           O1-
ATOM   1380  HN  ASP A  89      67.530  84.580  65.080  1.00  0.00           H  
ATOM   1381  HA  ASP A  89      68.710  86.210  63.140  1.00  0.00           H  
ATOM   1382  HB1 ASP A  89      70.660  86.250  64.810  1.00  0.00           H  
ATOM   1383  HB2 ASP A  89      69.600  85.260  65.890  1.00  0.00           H  
ATOM   1384  N   LEU A  90      70.210  83.250  63.690  1.00  0.00           N  
ATOM   1385  CA  LEU A  90      71.010  82.260  62.980  1.00  0.00           C  
ATOM   1386  C   LEU A  90      70.470  81.820  61.640  1.00  0.00           C  
ATOM   1387  O   LEU A  90      71.120  81.590  60.670  1.00  0.00           O  
ATOM   1388  CB  LEU A  90      71.340  81.010  63.870  1.00  0.00           C  
ATOM   1389  CG  LEU A  90      72.300  79.950  63.250  1.00  0.00           C  
ATOM   1390  CD1 LEU A  90      73.640  80.530  62.760  1.00  0.00           C  
ATOM   1391  CD2 LEU A  90      72.620  78.830  64.200  1.00  0.00           C  
ATOM   1392  HN  LEU A  90      69.850  82.960  64.570  1.00  0.00           H  
ATOM   1393  HA  LEU A  90      71.940  82.810  62.880  1.00  0.00           H  
ATOM   1394  HB1 LEU A  90      70.370  80.520  64.090  1.00  0.00           H  
ATOM   1395  HB2 LEU A  90      71.680  81.440  64.840  1.00  0.00           H  
ATOM   1396  HG  LEU A  90      71.760  79.530  62.380  1.00  0.00           H  
ATOM   1397 HD11 LEU A  90      74.220  80.950  63.610  1.00  0.00           H  
ATOM   1398 HD12 LEU A  90      73.570  81.270  61.920  1.00  0.00           H  
ATOM   1399 HD13 LEU A  90      74.130  79.640  62.290  1.00  0.00           H  
ATOM   1400 HD21 LEU A  90      71.690  78.310  64.490  1.00  0.00           H  
ATOM   1401 HD22 LEU A  90      73.240  79.100  65.090  1.00  0.00           H  
ATOM   1402 HD23 LEU A  90      73.040  78.010  63.600  1.00  0.00           H  
ATOM   1403  N   ARG A  91      69.140  81.610  61.490  1.00  0.00           N  
ATOM   1404  CA  ARG A  91      68.530  81.210  60.200  1.00  0.00           C  
ATOM   1405  C   ARG A  91      68.640  82.310  59.190  1.00  0.00           C  
ATOM   1406  O   ARG A  91      69.000  82.020  58.040  1.00  0.00           O  
ATOM   1407  CB  ARG A  91      66.950  81.000  60.320  1.00  0.00           C  
ATOM   1408  CG  ARG A  91      66.700  79.660  61.030  1.00  0.00           C  
ATOM   1409  CD  ARG A  91      65.270  79.020  60.760  1.00  0.00           C  
ATOM   1410  NE  ARG A  91      64.290  79.980  61.390  1.00  0.00           N  
ATOM   1411  CZ  ARG A  91      63.810  79.800  62.630  1.00  0.00           C  
ATOM   1412  NH1 ARG A  91      63.210  80.840  63.190  1.00  0.00           N1+
ATOM   1413  NH2 ARG A  91      63.970  78.800  63.450  1.00  0.00           N  
ATOM   1414  HN  ARG A  91      68.460  81.640  62.220  1.00  0.00           H  
ATOM   1415  HA  ARG A  91      68.920  80.280  59.830  1.00  0.00           H  
ATOM   1416  HB1 ARG A  91      66.630  80.840  59.270  1.00  0.00           H  
ATOM   1417  HB2 ARG A  91      66.430  81.840  60.830  1.00  0.00           H  
ATOM   1418  HG1 ARG A  91      66.900  79.790  62.120  1.00  0.00           H  
ATOM   1419  HG2 ARG A  91      67.350  78.830  60.680  1.00  0.00           H  
ATOM   1420  HD1 ARG A  91      65.240  78.000  61.220  1.00  0.00           H  
ATOM   1421  HD2 ARG A  91      65.220  78.950  59.660  1.00  0.00           H  
ATOM   1422  HE  ARG A  91      64.240  80.890  61.000  1.00  0.00           H  
ATOM   1423 HH11 ARG A  91      63.140  80.910  64.180  1.00  0.00           H  
ATOM   1424 HH12 ARG A  91      63.130  81.680  62.640  1.00  0.00           H  
ATOM   1425 HH21 ARG A  91      64.130  77.960  62.930  1.00  0.00           H  
ATOM   1426 HH22 ARG A  91      63.270  78.740  64.160  1.00  0.00           H  
ATOM   1427  N   ALA A  92      68.490  83.650  59.510  1.00  0.00           N  
ATOM   1428  CA  ALA A  92      68.880  84.770  58.620  1.00  0.00           C  
ATOM   1429  C   ALA A  92      70.390  84.730  58.270  1.00  0.00           C  
ATOM   1430  O   ALA A  92      70.880  84.940  57.150  1.00  0.00           O  
ATOM   1431  CB  ALA A  92      68.700  86.080  59.370  1.00  0.00           C  
ATOM   1432  HN  ALA A  92      68.320  83.870  60.480  1.00  0.00           H  
ATOM   1433  HA  ALA A  92      68.270  84.720  57.730  1.00  0.00           H  
ATOM   1434  HB1 ALA A  92      68.980  86.780  58.560  1.00  0.00           H  
ATOM   1435  HB2 ALA A  92      69.330  86.060  60.290  1.00  0.00           H  
ATOM   1436  HB3 ALA A  92      67.680  86.310  59.770  1.00  0.00           H  
ATOM   1437  N   ALA A  93      71.230  84.480  59.290  1.00  0.00           N  
ATOM   1438  CA  ALA A  93      72.620  84.470  59.190  1.00  0.00           C  
ATOM   1439  C   ALA A  93      73.210  83.420  58.290  1.00  0.00           C  
ATOM   1440  O   ALA A  93      73.960  83.760  57.420  1.00  0.00           O  
ATOM   1441  CB  ALA A  93      73.380  84.310  60.540  1.00  0.00           C  
ATOM   1442  HN  ALA A  93      70.810  84.200  60.150  1.00  0.00           H  
ATOM   1443  HA  ALA A  93      72.850  85.390  58.670  1.00  0.00           H  
ATOM   1444  HB1 ALA A  93      72.910  83.430  61.030  1.00  0.00           H  
ATOM   1445  HB2 ALA A  93      73.260  85.240  61.140  1.00  0.00           H  
ATOM   1446  HB3 ALA A  93      74.450  84.210  60.270  1.00  0.00           H  
ATOM   1447  N   VAL A  94      72.720  82.180  58.430  1.00  0.00           N  
ATOM   1448  CA  VAL A  94      72.830  81.020  57.520  1.00  0.00           C  
ATOM   1449  C   VAL A  94      72.230  81.300  56.130  1.00  0.00           C  
ATOM   1450  O   VAL A  94      72.870  81.040  55.080  1.00  0.00           O  
ATOM   1451  CB  VAL A  94      72.350  79.630  58.140  1.00  0.00           C  
ATOM   1452  CG1 VAL A  94      72.410  78.350  57.210  1.00  0.00           C  
ATOM   1453  CG2 VAL A  94      73.280  79.330  59.330  1.00  0.00           C  
ATOM   1454  HN  VAL A  94      72.200  82.030  59.270  1.00  0.00           H  
ATOM   1455  HA  VAL A  94      73.890  80.860  57.380  1.00  0.00           H  
ATOM   1456  HB  VAL A  94      71.290  79.710  58.450  1.00  0.00           H  
ATOM   1457 HG11 VAL A  94      71.920  77.480  57.690  1.00  0.00           H  
ATOM   1458 HG12 VAL A  94      73.480  78.100  57.090  1.00  0.00           H  
ATOM   1459 HG13 VAL A  94      72.020  78.540  56.180  1.00  0.00           H  
ATOM   1460 HG21 VAL A  94      73.020  78.460  59.980  1.00  0.00           H  
ATOM   1461 HG22 VAL A  94      73.110  80.180  60.030  1.00  0.00           H  
ATOM   1462 HG23 VAL A  94      74.340  79.230  59.020  1.00  0.00           H  
ATOM   1463  N   PHE A  95      71.060  81.950  55.940  1.00  0.00           N  
ATOM   1464  CA  PHE A  95      70.560  82.320  54.650  1.00  0.00           C  
ATOM   1465  C   PHE A  95      71.430  83.340  54.000  1.00  0.00           C  
ATOM   1466  O   PHE A  95      71.840  83.220  52.860  1.00  0.00           O  
ATOM   1467  CB  PHE A  95      69.140  82.890  54.900  1.00  0.00           C  
ATOM   1468  CG  PHE A  95      68.480  83.430  53.630  1.00  0.00           C  
ATOM   1469  CD1 PHE A  95      68.060  82.590  52.610  1.00  0.00           C  
ATOM   1470  CD2 PHE A  95      68.440  84.860  53.430  1.00  0.00           C  
ATOM   1471  CE1 PHE A  95      67.450  83.110  51.460  1.00  0.00           C  
ATOM   1472  CE2 PHE A  95      67.800  85.310  52.290  1.00  0.00           C  
ATOM   1473  CZ  PHE A  95      67.170  84.460  51.380  1.00  0.00           C  
ATOM   1474  HN  PHE A  95      70.680  82.330  56.770  1.00  0.00           H  
ATOM   1475  HA  PHE A  95      70.570  81.430  54.040  1.00  0.00           H  
ATOM   1476  HB1 PHE A  95      69.120  83.680  55.690  1.00  0.00           H  
ATOM   1477  HB2 PHE A  95      68.480  82.060  55.230  1.00  0.00           H  
ATOM   1478  HD1 PHE A  95      68.230  81.530  52.630  1.00  0.00           H  
ATOM   1479  HD2 PHE A  95      69.060  85.440  54.110  1.00  0.00           H  
ATOM   1480  HE1 PHE A  95      67.010  82.520  50.670  1.00  0.00           H  
ATOM   1481  HE2 PHE A  95      67.620  86.370  52.160  1.00  0.00           H  
ATOM   1482  HZ  PHE A  95      66.700  84.890  50.500  1.00  0.00           H  
ATOM   1483  N   THR A  96      71.940  84.360  54.780  1.00  0.00           N  
ATOM   1484  CA  THR A  96      72.890  85.340  54.310  1.00  0.00           C  
ATOM   1485  C   THR A  96      74.210  84.720  53.820  1.00  0.00           C  
ATOM   1486  O   THR A  96      74.730  84.980  52.760  1.00  0.00           O  
ATOM   1487  CB  THR A  96      73.150  86.420  55.410  1.00  0.00           C  
ATOM   1488  CG2 THR A  96      74.210  87.380  54.820  1.00  0.00           C  
ATOM   1489  OG1 THR A  96      71.990  87.140  55.720  1.00  0.00           O  
ATOM   1490  HN  THR A  96      71.640  84.570  55.720  1.00  0.00           H  
ATOM   1491  HA  THR A  96      72.460  85.850  53.450  1.00  0.00           H  
ATOM   1492  HB  THR A  96      73.560  86.100  56.400  1.00  0.00           H  
ATOM   1493  HG1 THR A  96      71.440  86.450  56.130  1.00  0.00           H  
ATOM   1494 HG21 THR A  96      74.300  88.170  55.600  1.00  0.00           H  
ATOM   1495 HG22 THR A  96      73.790  87.860  53.890  1.00  0.00           H  
ATOM   1496 HG23 THR A  96      75.200  86.920  54.700  1.00  0.00           H  
ATOM   1497  N   HSD A  97      74.730  83.680  54.630  1.00  0.00           N  
ATOM   1498  CA  HSD A  97      76.000  82.960  54.260  1.00  0.00           C  
ATOM   1499  C   HSD A  97      75.770  82.190  52.960  1.00  0.00           C  
ATOM   1500  O   HSD A  97      76.620  82.110  52.060  1.00  0.00           O  
ATOM   1501  CB  HSD A  97      76.760  82.180  55.390  1.00  0.00           C  
ATOM   1502  CG  HSD A  97      77.500  83.010  56.400  1.00  0.00           C  
ATOM   1503  CD2 HSD A  97      78.840  83.080  56.630  1.00  0.00           C  
ATOM   1504  ND1 HSD A  97      76.910  83.810  57.410  1.00  0.00           N  
ATOM   1505  CE1 HSD A  97      77.920  84.300  58.110  1.00  0.00           C  
ATOM   1506  NE2 HSD A  97      79.110  83.890  57.720  1.00  0.00           N  
ATOM   1507  HN  HSD A  97      74.250  83.390  55.460  1.00  0.00           H  
ATOM   1508  HA  HSD A  97      76.730  83.670  53.900  1.00  0.00           H  
ATOM   1509  HB1 HSD A  97      77.560  81.540  54.990  1.00  0.00           H  
ATOM   1510  HB2 HSD A  97      76.020  81.570  55.960  1.00  0.00           H  
ATOM   1511  HD1 HSD A  97      75.910  83.920  57.440  1.00  0.00           H  
ATOM   1512  HD2 HSD A  97      79.690  82.560  56.210  1.00  0.00           H  
ATOM   1513  HE1 HSD A  97      77.800  84.830  59.050  1.00  0.00           H  
ATOM   1514  N   VAL A  98      74.630  81.470  52.810  1.00  0.00           N  
ATOM   1515  CA  VAL A  98      74.240  80.590  51.710  1.00  0.00           C  
ATOM   1516  C   VAL A  98      73.950  81.420  50.430  1.00  0.00           C  
ATOM   1517  O   VAL A  98      74.450  81.210  49.320  1.00  0.00           O  
ATOM   1518  CB  VAL A  98      73.060  79.630  51.950  1.00  0.00           C  
ATOM   1519  CG1 VAL A  98      72.720  78.860  50.660  1.00  0.00           C  
ATOM   1520  CG2 VAL A  98      73.480  78.680  53.150  1.00  0.00           C  
ATOM   1521  HN  VAL A  98      73.890  81.630  53.460  1.00  0.00           H  
ATOM   1522  HA  VAL A  98      74.990  79.870  51.410  1.00  0.00           H  
ATOM   1523  HB  VAL A  98      72.260  80.360  52.200  1.00  0.00           H  
ATOM   1524 HG11 VAL A  98      72.000  78.050  50.890  1.00  0.00           H  
ATOM   1525 HG12 VAL A  98      73.640  78.390  50.230  1.00  0.00           H  
ATOM   1526 HG13 VAL A  98      72.290  79.430  49.820  1.00  0.00           H  
ATOM   1527 HG21 VAL A  98      73.970  79.310  53.920  1.00  0.00           H  
ATOM   1528 HG22 VAL A  98      74.140  77.870  52.760  1.00  0.00           H  
ATOM   1529 HG23 VAL A  98      72.490  78.350  53.530  1.00  0.00           H  
ATOM   1530  N   THR A  99      73.260  82.520  50.590  1.00  0.00           N  
ATOM   1531  CA  THR A  99      72.980  83.450  49.460  1.00  0.00           C  
ATOM   1532  C   THR A  99      74.120  84.350  49.150  1.00  0.00           C  
ATOM   1533  O   THR A  99      74.130  84.970  48.080  1.00  0.00           O  
ATOM   1534  CB  THR A  99      71.760  84.260  49.530  1.00  0.00           C  
ATOM   1535  CG2 THR A  99      70.520  83.340  49.550  1.00  0.00           C  
ATOM   1536  OG1 THR A  99      71.720  85.010  50.740  1.00  0.00           O  
ATOM   1537  HN  THR A  99      72.680  82.590  51.400  1.00  0.00           H  
ATOM   1538  HA  THR A  99      72.740  82.790  48.630  1.00  0.00           H  
ATOM   1539  HB  THR A  99      71.680  84.940  48.660  1.00  0.00           H  
ATOM   1540  HG1 THR A  99      71.580  84.390  51.470  1.00  0.00           H  
ATOM   1541 HG21 THR A  99      70.350  82.730  48.640  1.00  0.00           H  
ATOM   1542 HG22 THR A  99      69.620  83.960  49.720  1.00  0.00           H  
ATOM   1543 HG23 THR A  99      70.580  82.490  50.270  1.00  0.00           H  
ATOM   1544  N   THR A 100      75.140  84.390  50.010  1.00  0.00           N  
ATOM   1545  CA  THR A 100      76.500  84.850  49.640  1.00  0.00           C  
ATOM   1546  C   THR A 100      77.120  84.040  48.550  1.00  0.00           C  
ATOM   1547  O   THR A 100      77.820  84.660  47.790  1.00  0.00           O  
ATOM   1548  CB  THR A 100      77.460  84.910  50.760  1.00  0.00           C  
ATOM   1549  CG2 THR A 100      79.030  85.120  50.450  1.00  0.00           C  
ATOM   1550  OG1 THR A 100      77.070  85.960  51.600  1.00  0.00           O  
ATOM   1551  HN  THR A 100      75.160  83.800  50.820  1.00  0.00           H  
ATOM   1552  HA  THR A 100      76.340  85.840  49.260  1.00  0.00           H  
ATOM   1553  HB  THR A 100      77.480  83.950  51.330  1.00  0.00           H  
ATOM   1554  HG1 THR A 100      76.150  85.780  51.840  1.00  0.00           H  
ATOM   1555 HG21 THR A 100      79.480  85.390  51.430  1.00  0.00           H  
ATOM   1556 HG22 THR A 100      79.160  86.010  49.790  1.00  0.00           H  
ATOM   1557 HG23 THR A 100      79.380  84.210  49.930  1.00  0.00           H  
ATOM   1558  N   PHE A 101      76.950  82.700  48.430  1.00  0.00           N  
ATOM   1559  CA  PHE A 101      77.660  81.750  47.490  1.00  0.00           C  
ATOM   1560  C   PHE A 101      76.960  81.790  46.130  1.00  0.00           C  
ATOM   1561  O   PHE A 101      75.830  82.110  46.050  1.00  0.00           O  
ATOM   1562  CB  PHE A 101      77.710  80.330  48.050  1.00  0.00           C  
ATOM   1563  CG  PHE A 101      78.370  80.270  49.430  1.00  0.00           C  
ATOM   1564  CD1 PHE A 101      79.490  81.040  49.770  1.00  0.00           C  
ATOM   1565  CD2 PHE A 101      77.810  79.370  50.370  1.00  0.00           C  
ATOM   1566  CE1 PHE A 101      80.020  80.950  51.040  1.00  0.00           C  
ATOM   1567  CE2 PHE A 101      78.340  79.280  51.650  1.00  0.00           C  
ATOM   1568  CZ  PHE A 101      79.490  80.000  51.980  1.00  0.00           C  
ATOM   1569  HN  PHE A 101      76.350  82.290  49.110  1.00  0.00           H  
ATOM   1570  HA  PHE A 101      78.690  82.060  47.350  1.00  0.00           H  
ATOM   1571  HB1 PHE A 101      78.280  79.680  47.360  1.00  0.00           H  
ATOM   1572  HB2 PHE A 101      76.690  79.900  48.020  1.00  0.00           H  
ATOM   1573  HD1 PHE A 101      80.020  81.540  48.960  1.00  0.00           H  
ATOM   1574  HD2 PHE A 101      76.920  78.830  50.090  1.00  0.00           H  
ATOM   1575  HE1 PHE A 101      80.970  81.460  51.160  1.00  0.00           H  
ATOM   1576  HE2 PHE A 101      77.950  78.620  52.400  1.00  0.00           H  
ATOM   1577  HZ  PHE A 101      79.950  79.840  52.940  1.00  0.00           H  
ATOM   1578  N   SER A 102      77.750  81.310  45.100  1.00  0.00           N  
ATOM   1579  CA  SER A 102      77.200  81.100  43.770  1.00  0.00           C  
ATOM   1580  C   SER A 102      76.420  79.820  43.580  1.00  0.00           C  
ATOM   1581  O   SER A 102      76.360  78.920  44.390  1.00  0.00           O  
ATOM   1582  CB  SER A 102      78.340  81.210  42.630  1.00  0.00           C  
ATOM   1583  OG  SER A 102      79.200  80.090  42.790  1.00  0.00           O  
ATOM   1584  HN  SER A 102      78.720  81.100  45.230  1.00  0.00           H  
ATOM   1585  HA  SER A 102      76.520  81.920  43.570  1.00  0.00           H  
ATOM   1586  HB1 SER A 102      78.840  82.180  42.840  1.00  0.00           H  
ATOM   1587  HB2 SER A 102      77.910  81.280  41.620  1.00  0.00           H  
ATOM   1588  HG1 SER A 102      79.780  80.250  43.550  1.00  0.00           H  
ATOM   1589  N   ALA A 103      75.640  79.770  42.460  1.00  0.00           N  
ATOM   1590  CA  ALA A 103      74.820  78.640  42.230  1.00  0.00           C  
ATOM   1591  C   ALA A 103      75.470  77.360  42.230  1.00  0.00           C  
ATOM   1592  O   ALA A 103      75.060  76.360  42.860  1.00  0.00           O  
ATOM   1593  CB  ALA A 103      74.010  78.890  40.940  1.00  0.00           C  
ATOM   1594  HN  ALA A 103      75.720  80.390  41.690  1.00  0.00           H  
ATOM   1595  HA  ALA A 103      74.130  78.550  43.060  1.00  0.00           H  
ATOM   1596  HB1 ALA A 103      73.160  78.180  40.870  1.00  0.00           H  
ATOM   1597  HB2 ALA A 103      74.610  78.760  40.020  1.00  0.00           H  
ATOM   1598  HB3 ALA A 103      73.580  79.920  40.940  1.00  0.00           H  
ATOM   1599  N   GLU A 104      76.640  77.310  41.540  1.00  0.00           N  
ATOM   1600  CA  GLU A 104      77.500  76.190  41.610  1.00  0.00           C  
ATOM   1601  C   GLU A 104      77.880  75.720  43.050  1.00  0.00           C  
ATOM   1602  O   GLU A 104      77.550  74.610  43.470  1.00  0.00           O  
ATOM   1603  CB  GLU A 104      78.750  76.330  40.600  1.00  0.00           C  
ATOM   1604  CG  GLU A 104      79.870  75.260  40.780  1.00  0.00           C  
ATOM   1605  CD  GLU A 104      80.910  75.580  39.750  1.00  0.00           C  
ATOM   1606  OE1 GLU A 104      81.320  76.800  39.710  1.00  0.00           O  
ATOM   1607  OE2 GLU A 104      81.430  74.730  39.030  1.00  0.00           O1-
ATOM   1608  HN  GLU A 104      76.920  78.130  41.060  1.00  0.00           H  
ATOM   1609  HA  GLU A 104      76.990  75.370  41.120  1.00  0.00           H  
ATOM   1610  HB1 GLU A 104      79.040  77.390  40.830  1.00  0.00           H  
ATOM   1611  HB2 GLU A 104      78.260  76.320  39.600  1.00  0.00           H  
ATOM   1612  HG1 GLU A 104      79.540  74.210  40.660  1.00  0.00           H  
ATOM   1613  HG2 GLU A 104      80.390  75.400  41.750  1.00  0.00           H  
ATOM   1614  N   GLU A 105      78.470  76.670  43.880  1.00  0.00           N  
ATOM   1615  CA  GLU A 105      78.800  76.470  45.260  1.00  0.00           C  
ATOM   1616  C   GLU A 105      77.570  76.060  46.120  1.00  0.00           C  
ATOM   1617  O   GLU A 105      77.730  75.230  47.070  1.00  0.00           O  
ATOM   1618  CB  GLU A 105      79.460  77.750  45.850  1.00  0.00           C  
ATOM   1619  CG  GLU A 105      80.750  78.220  45.190  1.00  0.00           C  
ATOM   1620  CD  GLU A 105      81.120  79.660  45.540  1.00  0.00           C  
ATOM   1621  OE1 GLU A 105      80.570  80.660  44.990  1.00  0.00           O  
ATOM   1622  OE2 GLU A 105      82.080  79.850  46.380  1.00  0.00           O1-
ATOM   1623  HN  GLU A 105      78.750  77.590  43.630  1.00  0.00           H  
ATOM   1624  HA  GLU A 105      79.550  75.700  45.330  1.00  0.00           H  
ATOM   1625  HB1 GLU A 105      79.670  77.610  46.930  1.00  0.00           H  
ATOM   1626  HB2 GLU A 105      78.730  78.560  45.610  1.00  0.00           H  
ATOM   1627  HG1 GLU A 105      80.580  78.150  44.100  1.00  0.00           H  
ATOM   1628  HG2 GLU A 105      81.540  77.460  45.380  1.00  0.00           H  
ATOM   1629  N   ALA A 106      76.350  76.640  45.910  1.00  0.00           N  
ATOM   1630  CA  ALA A 106      75.200  76.410  46.760  1.00  0.00           C  
ATOM   1631  C   ALA A 106      74.560  75.110  46.420  1.00  0.00           C  
ATOM   1632  O   ALA A 106      73.880  74.480  47.230  1.00  0.00           O  
ATOM   1633  CB  ALA A 106      74.210  77.520  46.600  1.00  0.00           C  
ATOM   1634  HN  ALA A 106      76.300  77.410  45.290  1.00  0.00           H  
ATOM   1635  HA  ALA A 106      75.580  76.280  47.760  1.00  0.00           H  
ATOM   1636  HB1 ALA A 106      74.530  78.480  47.080  1.00  0.00           H  
ATOM   1637  HB2 ALA A 106      73.160  77.360  46.900  1.00  0.00           H  
ATOM   1638  HB3 ALA A 106      74.250  77.840  45.530  1.00  0.00           H  
ATOM   1639  N   GLY A 107      74.860  74.530  45.250  1.00  0.00           N  
ATOM   1640  CA  GLY A 107      74.500  73.210  44.790  1.00  0.00           C  
ATOM   1641  C   GLY A 107      75.580  72.160  44.870  1.00  0.00           C  
ATOM   1642  O   GLY A 107      75.390  70.960  44.590  1.00  0.00           O  
ATOM   1643  HN  GLY A 107      75.390  75.060  44.590  1.00  0.00           H  
ATOM   1644  HA1 GLY A 107      74.200  73.240  43.760  1.00  0.00           H  
ATOM   1645  HA2 GLY A 107      73.720  72.810  45.450  1.00  0.00           H  
ATOM   1646  N   ARG A 108      76.740  72.620  45.310  1.00  0.00           N  
ATOM   1647  CA  ARG A 108      77.870  71.750  45.690  1.00  0.00           C  
ATOM   1648  C   ARG A 108      77.540  71.150  47.080  1.00  0.00           C  
ATOM   1649  O   ARG A 108      77.760  69.940  47.230  1.00  0.00           O  
ATOM   1650  CB  ARG A 108      79.100  72.630  46.000  1.00  0.00           C  
ATOM   1651  CG  ARG A 108      80.300  71.770  46.170  1.00  0.00           C  
ATOM   1652  CD  ARG A 108      81.690  72.400  46.180  1.00  0.00           C  
ATOM   1653  NE  ARG A 108      81.710  73.260  47.370  1.00  0.00           N  
ATOM   1654  CZ  ARG A 108      82.070  74.500  47.390  1.00  0.00           C  
ATOM   1655  NH1 ARG A 108      82.530  75.230  46.460  1.00  0.00           N1+
ATOM   1656  NH2 ARG A 108      82.040  75.110  48.550  1.00  0.00           N  
ATOM   1657  HN  ARG A 108      76.850  73.610  45.450  1.00  0.00           H  
ATOM   1658  HA  ARG A 108      78.060  71.020  44.920  1.00  0.00           H  
ATOM   1659  HB1 ARG A 108      78.860  73.230  46.900  1.00  0.00           H  
ATOM   1660  HB2 ARG A 108      79.270  73.390  45.210  1.00  0.00           H  
ATOM   1661  HG1 ARG A 108      80.390  71.020  45.340  1.00  0.00           H  
ATOM   1662  HG2 ARG A 108      80.160  71.240  47.130  1.00  0.00           H  
ATOM   1663  HD1 ARG A 108      81.730  72.870  45.180  1.00  0.00           H  
ATOM   1664  HD2 ARG A 108      82.490  71.640  46.300  1.00  0.00           H  
ATOM   1665  HE  ARG A 108      81.290  72.890  48.200  1.00  0.00           H  
ATOM   1666 HH11 ARG A 108      82.670  74.840  45.560  1.00  0.00           H  
ATOM   1667 HH12 ARG A 108      82.840  76.140  46.740  1.00  0.00           H  
ATOM   1668 HH21 ARG A 108      81.880  74.610  49.400  1.00  0.00           H  
ATOM   1669 HH22 ARG A 108      82.250  76.090  48.520  1.00  0.00           H  
ATOM   1670  N   PHE A 109      76.880  71.870  47.930  1.00  0.00           N  
ATOM   1671  CA  PHE A 109      76.350  71.360  49.190  1.00  0.00           C  
ATOM   1672  C   PHE A 109      75.320  70.260  49.010  1.00  0.00           C  
ATOM   1673  O   PHE A 109      75.250  69.160  49.610  1.00  0.00           O  
ATOM   1674  CB  PHE A 109      75.640  72.520  49.930  1.00  0.00           C  
ATOM   1675  CG  PHE A 109      76.740  73.300  50.610  1.00  0.00           C  
ATOM   1676  CD1 PHE A 109      77.600  72.850  51.620  1.00  0.00           C  
ATOM   1677  CD2 PHE A 109      77.150  74.520  50.020  1.00  0.00           C  
ATOM   1678  CE1 PHE A 109      78.610  73.590  52.210  1.00  0.00           C  
ATOM   1679  CE2 PHE A 109      78.200  75.320  50.550  1.00  0.00           C  
ATOM   1680  CZ  PHE A 109      78.890  74.890  51.670  1.00  0.00           C  
ATOM   1681  HN  PHE A 109      76.770  72.860  47.860  1.00  0.00           H  
ATOM   1682  HA  PHE A 109      77.160  70.880  49.730  1.00  0.00           H  
ATOM   1683  HB1 PHE A 109      74.920  72.180  50.700  1.00  0.00           H  
ATOM   1684  HB2 PHE A 109      75.040  73.080  49.190  1.00  0.00           H  
ATOM   1685  HD1 PHE A 109      77.280  71.920  52.060  1.00  0.00           H  
ATOM   1686  HD2 PHE A 109      76.660  74.880  49.130  1.00  0.00           H  
ATOM   1687  HE1 PHE A 109      79.240  73.250  53.020  1.00  0.00           H  
ATOM   1688  HE2 PHE A 109      78.540  76.230  50.080  1.00  0.00           H  
ATOM   1689  HZ  PHE A 109      79.600  75.560  52.140  1.00  0.00           H  
ATOM   1690  N   GLY A 110      74.490  70.510  47.950  1.00  0.00           N  
ATOM   1691  CA  GLY A 110      73.220  69.920  47.590  1.00  0.00           C  
ATOM   1692  C   GLY A 110      72.030  70.500  48.430  1.00  0.00           C  
ATOM   1693  O   GLY A 110      72.200  70.740  49.590  1.00  0.00           O  
ATOM   1694  HN  GLY A 110      74.750  71.280  47.360  1.00  0.00           H  
ATOM   1695  HA1 GLY A 110      73.240  68.860  47.830  1.00  0.00           H  
ATOM   1696  HA2 GLY A 110      73.120  70.080  46.520  1.00  0.00           H  
ATOM   1697  N   ALA A 111      70.900  70.680  47.780  1.00  0.00           N  
ATOM   1698  CA  ALA A 111      69.710  71.350  48.250  1.00  0.00           C  
ATOM   1699  C   ALA A 111      69.150  70.770  49.530  1.00  0.00           C  
ATOM   1700  O   ALA A 111      68.900  71.470  50.520  1.00  0.00           O  
ATOM   1701  CB  ALA A 111      68.640  71.510  47.090  1.00  0.00           C  
ATOM   1702  HN  ALA A 111      70.860  70.590  46.780  1.00  0.00           H  
ATOM   1703  HA  ALA A 111      70.090  72.300  48.600  1.00  0.00           H  
ATOM   1704  HB1 ALA A 111      68.180  70.500  46.900  1.00  0.00           H  
ATOM   1705  HB2 ALA A 111      69.040  72.030  46.190  1.00  0.00           H  
ATOM   1706  HB3 ALA A 111      67.840  72.140  47.530  1.00  0.00           H  
ATOM   1707  N   ALA A 112      68.970  69.440  49.580  1.00  0.00           N  
ATOM   1708  CA  ALA A 112      68.500  68.770  50.820  1.00  0.00           C  
ATOM   1709  C   ALA A 112      69.380  68.910  51.970  1.00  0.00           C  
ATOM   1710  O   ALA A 112      68.930  69.190  53.100  1.00  0.00           O  
ATOM   1711  CB  ALA A 112      68.170  67.320  50.550  1.00  0.00           C  
ATOM   1712  HN  ALA A 112      69.250  68.850  48.820  1.00  0.00           H  
ATOM   1713  HA  ALA A 112      67.570  69.270  51.020  1.00  0.00           H  
ATOM   1714  HB1 ALA A 112      67.230  67.300  49.960  1.00  0.00           H  
ATOM   1715  HB2 ALA A 112      67.880  66.850  51.520  1.00  0.00           H  
ATOM   1716  HB3 ALA A 112      68.970  66.680  50.150  1.00  0.00           H  
ATOM   1717  N   SER A 113      70.670  68.830  51.710  1.00  0.00           N  
ATOM   1718  CA  SER A 113      71.720  69.060  52.760  1.00  0.00           C  
ATOM   1719  C   SER A 113      71.730  70.550  53.330  1.00  0.00           C  
ATOM   1720  O   SER A 113      71.610  70.730  54.530  1.00  0.00           O  
ATOM   1721  CB  SER A 113      73.120  68.680  52.240  1.00  0.00           C  
ATOM   1722  OG  SER A 113      74.060  68.410  53.290  1.00  0.00           O  
ATOM   1723  HN  SER A 113      71.020  68.510  50.830  1.00  0.00           H  
ATOM   1724  HA  SER A 113      71.570  68.440  53.630  1.00  0.00           H  
ATOM   1725  HB1 SER A 113      73.500  69.530  51.630  1.00  0.00           H  
ATOM   1726  HB2 SER A 113      72.980  67.810  51.560  1.00  0.00           H  
ATOM   1727  HG1 SER A 113      73.720  67.650  53.770  1.00  0.00           H  
ATOM   1728  N   LEU A 114      71.740  71.610  52.440  1.00  0.00           N  
ATOM   1729  CA  LEU A 114      71.570  72.990  52.710  1.00  0.00           C  
ATOM   1730  C   LEU A 114      70.310  73.400  53.580  1.00  0.00           C  
ATOM   1731  O   LEU A 114      70.400  74.150  54.570  1.00  0.00           O  
ATOM   1732  CB  LEU A 114      71.610  73.660  51.290  1.00  0.00           C  
ATOM   1733  CG  LEU A 114      71.930  75.070  51.160  1.00  0.00           C  
ATOM   1734  CD1 LEU A 114      73.320  75.430  51.700  1.00  0.00           C  
ATOM   1735  CD2 LEU A 114      71.900  75.500  49.650  1.00  0.00           C  
ATOM   1736  HN  LEU A 114      71.770  71.550  51.450  1.00  0.00           H  
ATOM   1737  HA  LEU A 114      72.350  73.280  53.390  1.00  0.00           H  
ATOM   1738  HB1 LEU A 114      70.670  73.430  50.730  1.00  0.00           H  
ATOM   1739  HB2 LEU A 114      72.390  73.070  50.770  1.00  0.00           H  
ATOM   1740  HG  LEU A 114      71.220  75.690  51.760  1.00  0.00           H  
ATOM   1741 HD11 LEU A 114      73.750  76.380  51.330  1.00  0.00           H  
ATOM   1742 HD12 LEU A 114      74.080  74.660  51.470  1.00  0.00           H  
ATOM   1743 HD13 LEU A 114      73.310  75.680  52.790  1.00  0.00           H  
ATOM   1744 HD21 LEU A 114      72.660  74.930  49.070  1.00  0.00           H  
ATOM   1745 HD22 LEU A 114      72.090  76.580  49.500  1.00  0.00           H  
ATOM   1746 HD23 LEU A 114      70.980  75.240  49.090  1.00  0.00           H  
ATOM   1747  N   LEU A 115      69.160  72.830  53.230  1.00  0.00           N  
ATOM   1748  CA  LEU A 115      67.840  73.070  53.910  1.00  0.00           C  
ATOM   1749  C   LEU A 115      67.880  72.460  55.320  1.00  0.00           C  
ATOM   1750  O   LEU A 115      67.280  72.890  56.250  1.00  0.00           O  
ATOM   1751  CB  LEU A 115      66.760  72.330  53.130  1.00  0.00           C  
ATOM   1752  CG  LEU A 115      65.350  72.230  53.710  1.00  0.00           C  
ATOM   1753  CD1 LEU A 115      64.630  73.540  53.900  1.00  0.00           C  
ATOM   1754  CD2 LEU A 115      64.550  71.380  52.600  1.00  0.00           C  
ATOM   1755  HN  LEU A 115      69.060  72.270  52.410  1.00  0.00           H  
ATOM   1756  HA  LEU A 115      67.450  74.070  54.060  1.00  0.00           H  
ATOM   1757  HB1 LEU A 115      67.200  71.320  52.990  1.00  0.00           H  
ATOM   1758  HB2 LEU A 115      66.590  72.910  52.200  1.00  0.00           H  
ATOM   1759  HG  LEU A 115      65.460  71.610  54.620  1.00  0.00           H  
ATOM   1760 HD11 LEU A 115      65.180  74.250  54.550  1.00  0.00           H  
ATOM   1761 HD12 LEU A 115      63.650  73.300  54.370  1.00  0.00           H  
ATOM   1762 HD13 LEU A 115      64.460  73.980  52.890  1.00  0.00           H  
ATOM   1763 HD21 LEU A 115      63.550  71.100  53.000  1.00  0.00           H  
ATOM   1764 HD22 LEU A 115      65.120  70.460  52.310  1.00  0.00           H  
ATOM   1765 HD23 LEU A 115      64.460  71.960  51.660  1.00  0.00           H  
ATOM   1766  N   THR A 116      68.560  71.310  55.390  1.00  0.00           N  
ATOM   1767  CA  THR A 116      68.810  70.670  56.680  1.00  0.00           C  
ATOM   1768  C   THR A 116      69.720  71.480  57.650  1.00  0.00           C  
ATOM   1769  O   THR A 116      69.340  71.660  58.840  1.00  0.00           O  
ATOM   1770  CB  THR A 116      69.250  69.250  56.510  1.00  0.00           C  
ATOM   1771  CG2 THR A 116      69.340  68.520  57.860  1.00  0.00           C  
ATOM   1772  OG1 THR A 116      68.310  68.550  55.690  1.00  0.00           O  
ATOM   1773  HN  THR A 116      68.930  70.970  54.530  1.00  0.00           H  
ATOM   1774  HA  THR A 116      67.890  70.590  57.240  1.00  0.00           H  
ATOM   1775  HB  THR A 116      70.300  69.250  56.130  1.00  0.00           H  
ATOM   1776  HG1 THR A 116      68.510  68.760  54.780  1.00  0.00           H  
ATOM   1777 HG21 THR A 116      70.060  69.020  58.550  1.00  0.00           H  
ATOM   1778 HG22 THR A 116      69.530  67.440  57.750  1.00  0.00           H  
ATOM   1779 HG23 THR A 116      68.320  68.620  58.300  1.00  0.00           H  
ATOM   1780  N   ARG A 117      70.740  72.040  57.090  1.00  0.00           N  
ATOM   1781  CA  ARG A 117      71.620  73.100  57.870  1.00  0.00           C  
ATOM   1782  C   ARG A 117      70.760  74.330  58.240  1.00  0.00           C  
ATOM   1783  O   ARG A 117      70.840  74.930  59.310  1.00  0.00           O  
ATOM   1784  CB  ARG A 117      72.750  73.710  57.010  1.00  0.00           C  
ATOM   1785  CG  ARG A 117      73.690  72.850  56.270  1.00  0.00           C  
ATOM   1786  CD  ARG A 117      74.580  71.920  57.080  1.00  0.00           C  
ATOM   1787  NE  ARG A 117      73.710  70.820  57.650  1.00  0.00           N  
ATOM   1788  CZ  ARG A 117      73.690  69.550  57.300  1.00  0.00           C  
ATOM   1789  NH1 ARG A 117      74.390  68.990  56.320  1.00  0.00           N1+
ATOM   1790  NH2 ARG A 117      72.970  68.710  58.030  1.00  0.00           N  
ATOM   1791  HN  ARG A 117      71.070  71.710  56.200  1.00  0.00           H  
ATOM   1792  HA  ARG A 117      72.030  72.580  58.720  1.00  0.00           H  
ATOM   1793  HB1 ARG A 117      73.350  74.320  57.730  1.00  0.00           H  
ATOM   1794  HB2 ARG A 117      72.240  74.380  56.290  1.00  0.00           H  
ATOM   1795  HG1 ARG A 117      74.400  73.470  55.690  1.00  0.00           H  
ATOM   1796  HG2 ARG A 117      73.190  72.180  55.530  1.00  0.00           H  
ATOM   1797  HD1 ARG A 117      75.070  72.430  57.930  1.00  0.00           H  
ATOM   1798  HD2 ARG A 117      75.420  71.380  56.580  1.00  0.00           H  
ATOM   1799  HE  ARG A 117      73.180  70.930  58.490  1.00  0.00           H  
ATOM   1800 HH11 ARG A 117      74.150  68.110  55.920  1.00  0.00           H  
ATOM   1801 HH12 ARG A 117      75.050  69.540  55.790  1.00  0.00           H  
ATOM   1802 HH21 ARG A 117      72.460  69.160  58.760  1.00  0.00           H  
ATOM   1803 HH22 ARG A 117      72.840  67.760  57.770  1.00  0.00           H  
ATOM   1804  N   THR A 118      69.810  74.700  57.380  1.00  0.00           N  
ATOM   1805  CA  THR A 118      69.050  76.010  57.590  1.00  0.00           C  
ATOM   1806  C   THR A 118      67.810  75.950  58.510  1.00  0.00           C  
ATOM   1807  O   THR A 118      67.230  76.930  58.870  1.00  0.00           O  
ATOM   1808  CB  THR A 118      68.730  76.600  56.210  1.00  0.00           C  
ATOM   1809  CG2 THR A 118      68.230  78.040  56.370  1.00  0.00           C  
ATOM   1810  OG1 THR A 118      69.830  76.680  55.360  1.00  0.00           O  
ATOM   1811  HN  THR A 118      69.570  74.100  56.610  1.00  0.00           H  
ATOM   1812  HA  THR A 118      69.640  76.780  58.050  1.00  0.00           H  
ATOM   1813  HB  THR A 118      68.010  75.980  55.640  1.00  0.00           H  
ATOM   1814  HG1 THR A 118      70.290  75.830  55.390  1.00  0.00           H  
ATOM   1815 HG21 THR A 118      68.460  78.690  55.490  1.00  0.00           H  
ATOM   1816 HG22 THR A 118      68.870  78.580  57.100  1.00  0.00           H  
ATOM   1817 HG23 THR A 118      67.170  78.090  56.690  1.00  0.00           H  
ATOM   1818  N   THR A 119      67.290  74.730  58.760  1.00  0.00           N  
ATOM   1819  CA  THR A 119      66.040  74.430  59.500  1.00  0.00           C  
ATOM   1820  C   THR A 119      66.340  73.510  60.650  1.00  0.00           C  
ATOM   1821  O   THR A 119      66.480  73.790  61.840  1.00  0.00           O  
ATOM   1822  CB  THR A 119      64.830  73.950  58.660  1.00  0.00           C  
ATOM   1823  CG2 THR A 119      64.440  75.020  57.670  1.00  0.00           C  
ATOM   1824  OG1 THR A 119      65.090  72.690  57.970  1.00  0.00           O  
ATOM   1825  HN  THR A 119      67.750  73.910  58.420  1.00  0.00           H  
ATOM   1826  HA  THR A 119      65.640  75.300  60.010  1.00  0.00           H  
ATOM   1827  HB  THR A 119      63.990  73.890  59.390  1.00  0.00           H  
ATOM   1828  HG1 THR A 119      65.830  72.810  57.380  1.00  0.00           H  
ATOM   1829 HG21 THR A 119      63.670  74.660  56.960  1.00  0.00           H  
ATOM   1830 HG22 THR A 119      65.250  75.290  56.950  1.00  0.00           H  
ATOM   1831 HG23 THR A 119      64.150  76.010  58.100  1.00  0.00           H  
ATOM   1832  N   ASN A 120      66.290  72.150  60.470  1.00  0.00           N  
ATOM   1833  CA  ASN A 120      66.460  71.100  61.410  1.00  0.00           C  
ATOM   1834  C   ASN A 120      67.710  71.300  62.310  1.00  0.00           C  
ATOM   1835  O   ASN A 120      67.640  71.190  63.530  1.00  0.00           O  
ATOM   1836  CB  ASN A 120      66.480  69.680  60.840  1.00  0.00           C  
ATOM   1837  CG  ASN A 120      65.220  69.330  60.090  1.00  0.00           C  
ATOM   1838  ND2 ASN A 120      65.230  68.220  59.320  1.00  0.00           N  
ATOM   1839  OD1 ASN A 120      64.340  70.190  59.960  1.00  0.00           O  
ATOM   1840  HN  ASN A 120      66.050  71.960  59.520  1.00  0.00           H  
ATOM   1841  HA  ASN A 120      65.660  71.270  62.120  1.00  0.00           H  
ATOM   1842  HB1 ASN A 120      66.550  68.860  61.580  1.00  0.00           H  
ATOM   1843  HB2 ASN A 120      67.390  69.630  60.210  1.00  0.00           H  
ATOM   1844 HD21 ASN A 120      64.350  68.020  58.890  1.00  0.00           H  
ATOM   1845 HD22 ASN A 120      65.850  67.510  59.660  1.00  0.00           H  
ATOM   1846  N   ASP A 121      68.910  71.630  61.790  1.00  0.00           N  
ATOM   1847  CA  ASP A 121      70.120  71.970  62.520  1.00  0.00           C  
ATOM   1848  C   ASP A 121      70.010  73.160  63.430  1.00  0.00           C  
ATOM   1849  O   ASP A 121      70.540  73.120  64.550  1.00  0.00           O  
ATOM   1850  CB  ASP A 121      71.310  71.950  61.510  1.00  0.00           C  
ATOM   1851  CG  ASP A 121      71.700  70.580  60.950  1.00  0.00           C  
ATOM   1852  OD1 ASP A 121      72.550  70.460  60.020  1.00  0.00           O  
ATOM   1853  OD2 ASP A 121      71.140  69.550  61.350  1.00  0.00           O1-
ATOM   1854  HN  ASP A 121      69.050  71.410  60.820  1.00  0.00           H  
ATOM   1855  HA  ASP A 121      70.220  71.160  63.230  1.00  0.00           H  
ATOM   1856  HB1 ASP A 121      72.230  72.250  62.060  1.00  0.00           H  
ATOM   1857  HB2 ASP A 121      71.180  72.630  60.640  1.00  0.00           H  
ATOM   1858  N   VAL A 122      69.350  74.220  62.960  1.00  0.00           N  
ATOM   1859  CA  VAL A 122      69.100  75.430  63.780  1.00  0.00           C  
ATOM   1860  C   VAL A 122      68.190  75.100  64.960  1.00  0.00           C  
ATOM   1861  O   VAL A 122      68.290  75.580  66.070  1.00  0.00           O  
ATOM   1862  CB  VAL A 122      68.490  76.550  62.960  1.00  0.00           C  
ATOM   1863  CG1 VAL A 122      68.270  77.790  63.850  1.00  0.00           C  
ATOM   1864  CG2 VAL A 122      69.470  76.810  61.670  1.00  0.00           C  
ATOM   1865  HN  VAL A 122      68.900  74.210  62.070  1.00  0.00           H  
ATOM   1866  HA  VAL A 122      70.080  75.710  64.140  1.00  0.00           H  
ATOM   1867  HB  VAL A 122      67.510  76.280  62.500  1.00  0.00           H  
ATOM   1868 HG11 VAL A 122      68.090  78.720  63.280  1.00  0.00           H  
ATOM   1869 HG12 VAL A 122      69.270  77.950  64.310  1.00  0.00           H  
ATOM   1870 HG13 VAL A 122      67.530  77.580  64.660  1.00  0.00           H  
ATOM   1871 HG21 VAL A 122      68.920  77.650  61.210  1.00  0.00           H  
ATOM   1872 HG22 VAL A 122      69.450  75.890  61.040  1.00  0.00           H  
ATOM   1873 HG23 VAL A 122      70.520  77.120  61.840  1.00  0.00           H  
ATOM   1874  N   GLY A 123      67.210  74.240  64.660  1.00  0.00           N  
ATOM   1875  CA  GLY A 123      66.210  73.690  65.620  1.00  0.00           C  
ATOM   1876  C   GLY A 123      66.830  72.830  66.650  1.00  0.00           C  
ATOM   1877  O   GLY A 123      66.450  72.950  67.820  1.00  0.00           O  
ATOM   1878  HN  GLY A 123      67.200  73.930  63.710  1.00  0.00           H  
ATOM   1879  HA1 GLY A 123      65.790  72.890  65.040  1.00  0.00           H  
ATOM   1880  HA2 GLY A 123      65.580  74.480  66.020  1.00  0.00           H  
ATOM   1881  N   HSD A 124      67.840  72.000  66.310  1.00  0.00           N  
ATOM   1882  CA  HSD A 124      68.470  71.150  67.350  1.00  0.00           C  
ATOM   1883  C   HSD A 124      69.250  71.970  68.400  1.00  0.00           C  
ATOM   1884  O   HSD A 124      69.320  71.740  69.580  1.00  0.00           O  
ATOM   1885  CB  HSD A 124      69.430  70.130  66.770  1.00  0.00           C  
ATOM   1886  CG  HSD A 124      68.720  69.020  66.060  1.00  0.00           C  
ATOM   1887  CD2 HSD A 124      68.710  68.750  64.730  1.00  0.00           C  
ATOM   1888  ND1 HSD A 124      67.870  68.100  66.640  1.00  0.00           N  
ATOM   1889  CE1 HSD A 124      67.400  67.330  65.660  1.00  0.00           C  
ATOM   1890  NE2 HSD A 124      67.830  67.720  64.460  1.00  0.00           N  
ATOM   1891  HN  HSD A 124      68.140  71.800  65.380  1.00  0.00           H  
ATOM   1892  HA  HSD A 124      67.660  70.770  67.970  1.00  0.00           H  
ATOM   1893  HB1 HSD A 124      70.000  69.580  67.550  1.00  0.00           H  
ATOM   1894  HB2 HSD A 124      70.140  70.640  66.080  1.00  0.00           H  
ATOM   1895  HD1 HSD A 124      67.540  68.160  67.580  1.00  0.00           H  
ATOM   1896  HD2 HSD A 124      69.250  69.190  63.920  1.00  0.00           H  
ATOM   1897  HE1 HSD A 124      66.640  66.640  66.020  1.00  0.00           H  
ATOM   1898  N   ILE A 125      70.000  72.950  67.870  1.00  0.00           N  
ATOM   1899  CA  ILE A 125      70.720  73.910  68.700  1.00  0.00           C  
ATOM   1900  C   ILE A 125      69.790  74.820  69.520  1.00  0.00           C  
ATOM   1901  O   ILE A 125      70.090  75.050  70.670  1.00  0.00           O  
ATOM   1902  CB  ILE A 125      71.640  74.790  67.840  1.00  0.00           C  
ATOM   1903  CG1 ILE A 125      72.560  73.900  67.030  1.00  0.00           C  
ATOM   1904  CG2 ILE A 125      72.350  75.800  68.710  1.00  0.00           C  
ATOM   1905  CD  ILE A 125      73.300  74.440  65.840  1.00  0.00           C  
ATOM   1906  HN  ILE A 125      70.120  73.020  66.890  1.00  0.00           H  
ATOM   1907  HA  ILE A 125      71.330  73.370  69.400  1.00  0.00           H  
ATOM   1908  HB  ILE A 125      70.980  75.280  67.080  1.00  0.00           H  
ATOM   1909 HG11 ILE A 125      72.110  72.940  66.700  1.00  0.00           H  
ATOM   1910 HG12 ILE A 125      73.350  73.610  67.760  1.00  0.00           H  
ATOM   1911 HG21 ILE A 125      71.680  76.560  69.160  1.00  0.00           H  
ATOM   1912 HG22 ILE A 125      73.070  76.300  68.030  1.00  0.00           H  
ATOM   1913 HG23 ILE A 125      72.850  75.290  69.560  1.00  0.00           H  
ATOM   1914  HD1 ILE A 125      74.310  74.010  65.860  1.00  0.00           H  
ATOM   1915  HD2 ILE A 125      73.370  75.540  65.890  1.00  0.00           H  
ATOM   1916  HD3 ILE A 125      72.820  74.240  64.860  1.00  0.00           H  
ATOM   1917  N   GLN A 126      68.650  75.310  69.000  1.00  0.00           N  
ATOM   1918  CA  GLN A 126      67.630  76.070  69.710  1.00  0.00           C  
ATOM   1919  C   GLN A 126      67.160  75.270  70.900  1.00  0.00           C  
ATOM   1920  O   GLN A 126      67.020  75.790  72.000  1.00  0.00           O  
ATOM   1921  CB  GLN A 126      66.560  76.380  68.670  1.00  0.00           C  
ATOM   1922  CG  GLN A 126      65.300  76.960  69.270  1.00  0.00           C  
ATOM   1923  CD  GLN A 126      64.270  77.010  68.180  1.00  0.00           C  
ATOM   1924  NE2 GLN A 126      63.550  75.920  68.040  1.00  0.00           N  
ATOM   1925  OE1 GLN A 126      64.000  78.060  67.580  1.00  0.00           O  
ATOM   1926  HN  GLN A 126      68.500  75.090  68.040  1.00  0.00           H  
ATOM   1927  HA  GLN A 126      68.040  77.020  70.020  1.00  0.00           H  
ATOM   1928  HB1 GLN A 126      66.210  75.390  68.300  1.00  0.00           H  
ATOM   1929  HB2 GLN A 126      67.030  77.020  67.890  1.00  0.00           H  
ATOM   1930  HG1 GLN A 126      65.610  78.010  69.490  1.00  0.00           H  
ATOM   1931  HG2 GLN A 126      64.830  76.600  70.200  1.00  0.00           H  
ATOM   1932 HE21 GLN A 126      63.540  75.230  68.750  1.00  0.00           H  
ATOM   1933 HE22 GLN A 126      62.880  75.910  67.290  1.00  0.00           H  
ATOM   1934  N   GLN A 127      66.910  73.960  70.690  1.00  0.00           N  
ATOM   1935  CA  GLN A 127      66.600  73.020  71.710  1.00  0.00           C  
ATOM   1936  C   GLN A 127      67.680  73.000  72.850  1.00  0.00           C  
ATOM   1937  O   GLN A 127      67.340  72.940  74.030  1.00  0.00           O  
ATOM   1938  CB  GLN A 127      66.040  71.630  71.290  1.00  0.00           C  
ATOM   1939  CG  GLN A 127      64.710  71.620  70.620  1.00  0.00           C  
ATOM   1940  CD  GLN A 127      63.740  72.830  70.780  1.00  0.00           C  
ATOM   1941  NE2 GLN A 127      63.180  72.960  72.010  1.00  0.00           N  
ATOM   1942  OE1 GLN A 127      63.460  73.690  69.910  1.00  0.00           O  
ATOM   1943  HN  GLN A 127      67.170  73.720  69.750  1.00  0.00           H  
ATOM   1944  HA  GLN A 127      65.820  73.420  72.340  1.00  0.00           H  
ATOM   1945  HB1 GLN A 127      65.990  71.080  72.250  1.00  0.00           H  
ATOM   1946  HB2 GLN A 127      66.750  71.020  70.690  1.00  0.00           H  
ATOM   1947  HG1 GLN A 127      64.190  70.660  70.850  1.00  0.00           H  
ATOM   1948  HG2 GLN A 127      64.910  71.480  69.540  1.00  0.00           H  
ATOM   1949 HE21 GLN A 127      62.430  73.620  71.940  1.00  0.00           H  
ATOM   1950 HE22 GLN A 127      63.420  72.410  72.800  1.00  0.00           H  
ATOM   1951  N   LEU A 128      68.990  73.070  72.530  1.00  0.00           N  
ATOM   1952  CA  LEU A 128      70.100  73.260  73.480  1.00  0.00           C  
ATOM   1953  C   LEU A 128      70.010  74.590  74.280  1.00  0.00           C  
ATOM   1954  O   LEU A 128      70.140  74.640  75.450  1.00  0.00           O  
ATOM   1955  CB  LEU A 128      71.420  72.860  72.760  1.00  0.00           C  
ATOM   1956  CG  LEU A 128      72.660  73.230  73.660  1.00  0.00           C  
ATOM   1957  CD1 LEU A 128      72.630  72.550  75.080  1.00  0.00           C  
ATOM   1958  CD2 LEU A 128      73.920  72.870  72.920  1.00  0.00           C  
ATOM   1959  HN  LEU A 128      69.280  73.130  71.570  1.00  0.00           H  
ATOM   1960  HA  LEU A 128      69.930  72.530  74.270  1.00  0.00           H  
ATOM   1961  HB1 LEU A 128      71.560  73.480  71.840  1.00  0.00           H  
ATOM   1962  HB2 LEU A 128      71.170  71.820  72.510  1.00  0.00           H  
ATOM   1963  HG  LEU A 128      72.600  74.310  73.870  1.00  0.00           H  
ATOM   1964 HD11 LEU A 128      73.360  73.080  75.710  1.00  0.00           H  
ATOM   1965 HD12 LEU A 128      72.790  71.450  75.040  1.00  0.00           H  
ATOM   1966 HD13 LEU A 128      71.620  72.720  75.530  1.00  0.00           H  
ATOM   1967 HD21 LEU A 128      74.850  73.280  73.390  1.00  0.00           H  
ATOM   1968 HD22 LEU A 128      73.920  73.380  71.940  1.00  0.00           H  
ATOM   1969 HD23 LEU A 128      74.010  71.760  72.850  1.00  0.00           H  
ATOM   1970  N   VAL A 129      69.750  75.730  73.620  1.00  0.00           N  
ATOM   1971  CA  VAL A 129      69.730  77.020  74.280  1.00  0.00           C  
ATOM   1972  C   VAL A 129      68.460  77.110  75.120  1.00  0.00           C  
ATOM   1973  O   VAL A 129      68.540  77.560  76.260  1.00  0.00           O  
ATOM   1974  CB  VAL A 129      69.660  78.230  73.340  1.00  0.00           C  
ATOM   1975  CG1 VAL A 129      69.910  79.630  73.990  1.00  0.00           C  
ATOM   1976  CG2 VAL A 129      70.640  78.010  72.150  1.00  0.00           C  
ATOM   1977  HN  VAL A 129      69.670  75.730  72.620  1.00  0.00           H  
ATOM   1978  HA  VAL A 129      70.680  77.160  74.770  1.00  0.00           H  
ATOM   1979  HB  VAL A 129      68.650  78.340  72.880  1.00  0.00           H  
ATOM   1980 HG11 VAL A 129      70.930  79.780  74.410  1.00  0.00           H  
ATOM   1981 HG12 VAL A 129      69.220  79.710  74.850  1.00  0.00           H  
ATOM   1982 HG13 VAL A 129      69.620  80.400  73.250  1.00  0.00           H  
ATOM   1983 HG21 VAL A 129      71.680  77.870  72.510  1.00  0.00           H  
ATOM   1984 HG22 VAL A 129      70.570  78.940  71.540  1.00  0.00           H  
ATOM   1985 HG23 VAL A 129      70.300  77.160  71.530  1.00  0.00           H  
ATOM   1986  N   GLN A 130      67.310  76.470  74.670  1.00  0.00           N  
ATOM   1987  CA  GLN A 130      66.120  76.330  75.450  1.00  0.00           C  
ATOM   1988  C   GLN A 130      66.370  75.490  76.720  1.00  0.00           C  
ATOM   1989  O   GLN A 130      66.040  75.920  77.830  1.00  0.00           O  
ATOM   1990  CB  GLN A 130      64.880  75.840  74.590  1.00  0.00           C  
ATOM   1991  CG  GLN A 130      63.690  75.340  75.400  1.00  0.00           C  
ATOM   1992  CD  GLN A 130      62.720  76.550  75.780  1.00  0.00           C  
ATOM   1993  NE2 GLN A 130      61.550  76.220  76.230  1.00  0.00           N  
ATOM   1994  OE1 GLN A 130      63.040  77.730  75.650  1.00  0.00           O  
ATOM   1995  HN  GLN A 130      67.270  76.130  73.730  1.00  0.00           H  
ATOM   1996  HA  GLN A 130      65.780  77.310  75.730  1.00  0.00           H  
ATOM   1997  HB1 GLN A 130      65.120  74.900  74.050  1.00  0.00           H  
ATOM   1998  HB2 GLN A 130      64.610  76.600  73.820  1.00  0.00           H  
ATOM   1999  HG1 GLN A 130      64.000  74.870  76.370  1.00  0.00           H  
ATOM   2000  HG2 GLN A 130      63.200  74.590  74.740  1.00  0.00           H  
ATOM   2001 HE21 GLN A 130      60.840  76.910  76.270  1.00  0.00           H  
ATOM   2002 HE22 GLN A 130      61.380  75.230  76.270  1.00  0.00           H  
ATOM   2003  N   LEU A 131      67.000  74.310  76.610  1.00  0.00           N  
ATOM   2004  CA  LEU A 131      67.260  73.520  77.810  1.00  0.00           C  
ATOM   2005  C   LEU A 131      68.330  74.130  78.810  1.00  0.00           C  
ATOM   2006  O   LEU A 131      68.190  74.050  80.000  1.00  0.00           O  
ATOM   2007  CB  LEU A 131      67.630  72.040  77.430  1.00  0.00           C  
ATOM   2008  CG  LEU A 131      66.390  71.350  76.800  1.00  0.00           C  
ATOM   2009  CD1 LEU A 131      66.960  70.100  76.070  1.00  0.00           C  
ATOM   2010  CD2 LEU A 131      65.370  70.940  77.900  1.00  0.00           C  
ATOM   2011  HN  LEU A 131      67.200  73.990  75.690  1.00  0.00           H  
ATOM   2012  HA  LEU A 131      66.290  73.430  78.290  1.00  0.00           H  
ATOM   2013  HB1 LEU A 131      68.020  71.460  78.300  1.00  0.00           H  
ATOM   2014  HB2 LEU A 131      68.370  71.980  76.600  1.00  0.00           H  
ATOM   2015  HG  LEU A 131      65.890  72.010  76.060  1.00  0.00           H  
ATOM   2016 HD11 LEU A 131      67.470  69.450  76.810  1.00  0.00           H  
ATOM   2017 HD12 LEU A 131      67.640  70.410  75.240  1.00  0.00           H  
ATOM   2018 HD13 LEU A 131      66.070  69.580  75.640  1.00  0.00           H  
ATOM   2019 HD21 LEU A 131      64.890  71.830  78.350  1.00  0.00           H  
ATOM   2020 HD22 LEU A 131      65.700  70.190  78.640  1.00  0.00           H  
ATOM   2021 HD23 LEU A 131      64.540  70.420  77.350  1.00  0.00           H  
ATOM   2022  N   THR A 132      69.380  74.730  78.300  1.00  0.00           N  
ATOM   2023  CA  THR A 132      70.470  75.530  78.940  1.00  0.00           C  
ATOM   2024  C   THR A 132      69.970  76.640  79.820  1.00  0.00           C  
ATOM   2025  O   THR A 132      70.460  76.650  80.980  1.00  0.00           O  
ATOM   2026  CB  THR A 132      71.550  75.980  77.970  1.00  0.00           C  
ATOM   2027  CG2 THR A 132      72.670  76.680  78.810  1.00  0.00           C  
ATOM   2028  OG1 THR A 132      72.140  74.820  77.370  1.00  0.00           O  
ATOM   2029  HN  THR A 132      69.470  74.760  77.310  1.00  0.00           H  
ATOM   2030  HA  THR A 132      70.910  74.850  79.650  1.00  0.00           H  
ATOM   2031  HB  THR A 132      71.220  76.660  77.170  1.00  0.00           H  
ATOM   2032  HG1 THR A 132      71.600  74.580  76.600  1.00  0.00           H  
ATOM   2033 HG21 THR A 132      73.490  76.990  78.110  1.00  0.00           H  
ATOM   2034 HG22 THR A 132      72.900  76.120  79.740  1.00  0.00           H  
ATOM   2035 HG23 THR A 132      72.270  77.670  79.100  1.00  0.00           H  
ATOM   2036  N   VAL A 133      69.010  77.630  79.400  1.00  0.00           N  
ATOM   2037  CA  VAL A 133      68.380  78.570  80.280  1.00  0.00           C  
ATOM   2038  C   VAL A 133      67.520  77.900  81.350  1.00  0.00           C  
ATOM   2039  O   VAL A 133      67.490  78.310  82.480  1.00  0.00           O  
ATOM   2040  CB  VAL A 133      67.550  79.670  79.570  1.00  0.00           C  
ATOM   2041  CG1 VAL A 133      68.380  80.560  78.760  1.00  0.00           C  
ATOM   2042  CG2 VAL A 133      66.450  79.020  78.660  1.00  0.00           C  
ATOM   2043  HN  VAL A 133      68.690  77.700  78.470  1.00  0.00           H  
ATOM   2044  HA  VAL A 133      69.190  78.990  80.850  1.00  0.00           H  
ATOM   2045  HB  VAL A 133      67.040  80.160  80.430  1.00  0.00           H  
ATOM   2046 HG11 VAL A 133      67.750  81.360  78.330  1.00  0.00           H  
ATOM   2047 HG12 VAL A 133      68.870  80.110  77.870  1.00  0.00           H  
ATOM   2048 HG13 VAL A 133      69.120  80.970  79.480  1.00  0.00           H  
ATOM   2049 HG21 VAL A 133      65.600  78.480  79.140  1.00  0.00           H  
ATOM   2050 HG22 VAL A 133      67.090  78.300  78.120  1.00  0.00           H  
ATOM   2051 HG23 VAL A 133      65.950  79.720  77.970  1.00  0.00           H  
ATOM   2052  N   THR A 134      66.690  76.920  80.930  1.00  0.00           N  
ATOM   2053  CA  THR A 134      65.710  76.330  81.810  1.00  0.00           C  
ATOM   2054  C   THR A 134      66.270  75.370  82.860  1.00  0.00           C  
ATOM   2055  O   THR A 134      66.010  75.510  84.000  1.00  0.00           O  
ATOM   2056  CB  THR A 134      64.490  75.600  81.130  1.00  0.00           C  
ATOM   2057  CG2 THR A 134      63.410  76.580  80.590  1.00  0.00           C  
ATOM   2058  OG1 THR A 134      64.940  74.790  80.080  1.00  0.00           O  
ATOM   2059  HN  THR A 134      66.720  76.690  79.950  1.00  0.00           H  
ATOM   2060  HA  THR A 134      65.310  77.110  82.450  1.00  0.00           H  
ATOM   2061  HB  THR A 134      63.900  74.980  81.840  1.00  0.00           H  
ATOM   2062  HG1 THR A 134      65.440  75.310  79.450  1.00  0.00           H  
ATOM   2063 HG21 THR A 134      63.050  77.270  81.380  1.00  0.00           H  
ATOM   2064 HG22 THR A 134      62.520  76.010  80.240  1.00  0.00           H  
ATOM   2065 HG23 THR A 134      63.760  77.050  79.640  1.00  0.00           H  
ATOM   2066  N   MET A 135      67.180  74.470  82.460  1.00  0.00           N  
ATOM   2067  CA  MET A 135      67.720  73.410  83.350  1.00  0.00           C  
ATOM   2068  C   MET A 135      69.210  73.740  83.790  1.00  0.00           C  
ATOM   2069  O   MET A 135      69.480  73.790  84.980  1.00  0.00           O  
ATOM   2070  CB  MET A 135      67.690  71.980  82.680  1.00  0.00           C  
ATOM   2071  CG  MET A 135      66.290  71.590  82.000  1.00  0.00           C  
ATOM   2072  SD  MET A 135      64.790  71.520  83.110  1.00  0.00           S  
ATOM   2073  CE  MET A 135      63.670  70.770  81.980  1.00  0.00           C  
ATOM   2074  HN  MET A 135      67.410  74.480  81.490  1.00  0.00           H  
ATOM   2075  HA  MET A 135      67.140  73.400  84.270  1.00  0.00           H  
ATOM   2076  HB1 MET A 135      67.980  71.080  83.270  1.00  0.00           H  
ATOM   2077  HB2 MET A 135      68.380  72.020  81.810  1.00  0.00           H  
ATOM   2078  HG1 MET A 135      66.500  70.680  81.410  1.00  0.00           H  
ATOM   2079  HG2 MET A 135      66.070  72.420  81.300  1.00  0.00           H  
ATOM   2080  HE1 MET A 135      63.930  69.710  81.750  1.00  0.00           H  
ATOM   2081  HE2 MET A 135      63.650  71.430  81.090  1.00  0.00           H  
ATOM   2082  HE3 MET A 135      62.690  70.790  82.490  1.00  0.00           H  
ATOM   2083  N   LEU A 136      70.140  73.930  82.810  1.00  0.00           N  
ATOM   2084  CA  LEU A 136      71.550  73.680  82.990  1.00  0.00           C  
ATOM   2085  C   LEU A 136      72.260  74.460  84.000  1.00  0.00           C  
ATOM   2086  O   LEU A 136      73.060  73.950  84.810  1.00  0.00           O  
ATOM   2087  CB  LEU A 136      72.320  73.500  81.720  1.00  0.00           C  
ATOM   2088  CG  LEU A 136      71.810  72.430  80.740  1.00  0.00           C  
ATOM   2089  CD1 LEU A 136      72.860  72.410  79.620  1.00  0.00           C  
ATOM   2090  CD2 LEU A 136      71.460  71.080  81.380  1.00  0.00           C  
ATOM   2091  HN  LEU A 136      69.980  73.980  81.830  1.00  0.00           H  
ATOM   2092  HA  LEU A 136      71.610  72.730  83.530  1.00  0.00           H  
ATOM   2093  HB1 LEU A 136      73.370  73.200  81.930  1.00  0.00           H  
ATOM   2094  HB2 LEU A 136      72.440  74.460  81.200  1.00  0.00           H  
ATOM   2095  HG  LEU A 136      70.870  72.900  80.410  1.00  0.00           H  
ATOM   2096 HD11 LEU A 136      73.070  73.470  79.370  1.00  0.00           H  
ATOM   2097 HD12 LEU A 136      72.450  71.860  78.750  1.00  0.00           H  
ATOM   2098 HD13 LEU A 136      73.770  71.840  79.960  1.00  0.00           H  
ATOM   2099 HD21 LEU A 136      70.870  71.240  82.310  1.00  0.00           H  
ATOM   2100 HD22 LEU A 136      72.390  70.570  81.690  1.00  0.00           H  
ATOM   2101 HD23 LEU A 136      70.960  70.400  80.670  1.00  0.00           H  
ATOM   2102  N   ILE A 137      72.000  75.760  83.950  1.00  0.00           N  
ATOM   2103  CA  ILE A 137      72.740  76.850  84.670  1.00  0.00           C  
ATOM   2104  C   ILE A 137      72.430  76.780  86.160  1.00  0.00           C  
ATOM   2105  O   ILE A 137      73.250  77.270  87.010  1.00  0.00           O  
ATOM   2106  CB  ILE A 137      72.690  78.290  84.110  1.00  0.00           C  
ATOM   2107  CG1 ILE A 137      71.230  78.870  84.240  1.00  0.00           C  
ATOM   2108  CG2 ILE A 137      73.190  78.290  82.720  1.00  0.00           C  
ATOM   2109  CD  ILE A 137      70.740  79.980  83.260  1.00  0.00           C  
ATOM   2110  HN  ILE A 137      71.410  76.050  83.200  1.00  0.00           H  
ATOM   2111  HA  ILE A 137      73.790  76.650  84.590  1.00  0.00           H  
ATOM   2112  HB  ILE A 137      73.390  78.990  84.620  1.00  0.00           H  
ATOM   2113 HG11 ILE A 137      71.280  79.160  85.320  1.00  0.00           H  
ATOM   2114 HG12 ILE A 137      70.520  78.030  84.090  1.00  0.00           H  
ATOM   2115 HG21 ILE A 137      72.700  77.560  82.040  1.00  0.00           H  
ATOM   2116 HG22 ILE A 137      74.240  77.920  82.690  1.00  0.00           H  
ATOM   2117 HG23 ILE A 137      73.090  79.330  82.340  1.00  0.00           H  
ATOM   2118  HD1 ILE A 137      70.950  79.720  82.210  1.00  0.00           H  
ATOM   2119  HD2 ILE A 137      71.420  80.820  83.540  1.00  0.00           H  
ATOM   2120  HD3 ILE A 137      69.700  80.330  83.420  1.00  0.00           H  
ATOM   2121  N   THR A 138      71.310  76.160  86.550  1.00  0.00           N  
ATOM   2122  CA  THR A 138      70.820  76.200  87.970  1.00  0.00           C  
ATOM   2123  C   THR A 138      71.580  75.230  88.920  1.00  0.00           C  
ATOM   2124  O   THR A 138      71.630  75.390  90.140  1.00  0.00           O  
ATOM   2125  CB  THR A 138      69.340  75.830  88.010  1.00  0.00           C  
ATOM   2126  CG2 THR A 138      68.450  76.660  87.070  1.00  0.00           C  
ATOM   2127  OG1 THR A 138      69.030  74.490  87.750  1.00  0.00           O  
ATOM   2128  HN  THR A 138      70.740  75.600  85.950  1.00  0.00           H  
ATOM   2129  HA  THR A 138      70.940  77.220  88.290  1.00  0.00           H  
ATOM   2130  HB  THR A 138      69.030  76.030  89.050  1.00  0.00           H  
ATOM   2131  HG1 THR A 138      69.140  74.420  86.800  1.00  0.00           H  
ATOM   2132 HG21 THR A 138      68.460  77.760  87.250  1.00  0.00           H  
ATOM   2133 HG22 THR A 138      67.390  76.350  87.170  1.00  0.00           H  
ATOM   2134 HG23 THR A 138      68.690  76.510  85.990  1.00  0.00           H  
ATOM   2135  N   ALA A 139      72.350  74.230  88.360  1.00  0.00           N  
ATOM   2136  CA  ALA A 139      73.180  73.240  89.100  1.00  0.00           C  
ATOM   2137  C   ALA A 139      74.390  73.910  89.840  1.00  0.00           C  
ATOM   2138  O   ALA A 139      74.560  73.690  91.040  1.00  0.00           O  
ATOM   2139  CB  ALA A 139      73.580  72.090  88.180  1.00  0.00           C  
ATOM   2140  HN  ALA A 139      72.210  74.270  87.370  1.00  0.00           H  
ATOM   2141  HA  ALA A 139      72.530  72.890  89.890  1.00  0.00           H  
ATOM   2142  HB1 ALA A 139      72.730  72.020  87.450  1.00  0.00           H  
ATOM   2143  HB2 ALA A 139      73.550  71.120  88.730  1.00  0.00           H  
ATOM   2144  HB3 ALA A 139      74.580  72.260  87.730  1.00  0.00           H  
ATOM   2145  N   PRO A 140      75.170  74.790  89.160  1.00  0.00           N  
ATOM   2146  CA  PRO A 140      76.320  75.520  89.800  1.00  0.00           C  
ATOM   2147  C   PRO A 140      75.830  76.620  90.720  1.00  0.00           C  
ATOM   2148  O   PRO A 140      76.350  76.850  91.780  1.00  0.00           O  
ATOM   2149  CB  PRO A 140      77.050  76.050  88.600  1.00  0.00           C  
ATOM   2150  CG  PRO A 140      76.120  75.990  87.490  1.00  0.00           C  
ATOM   2151  CD  PRO A 140      75.370  74.770  87.770  1.00  0.00           C  
ATOM   2152  HA  PRO A 140      76.920  74.790  90.320  1.00  0.00           H  
ATOM   2153  HB1 PRO A 140      77.870  75.330  88.490  1.00  0.00           H  
ATOM   2154  HB2 PRO A 140      77.540  77.050  88.750  1.00  0.00           H  
ATOM   2155  HG1 PRO A 140      75.520  76.910  87.590  1.00  0.00           H  
ATOM   2156  HG2 PRO A 140      76.700  76.070  86.530  1.00  0.00           H  
ATOM   2157  HD1 PRO A 140      74.400  74.850  87.230  1.00  0.00           H  
ATOM   2158  HD2 PRO A 140      75.980  73.890  87.450  1.00  0.00           H  
ATOM   2159  N   ILE A 141      74.720  77.340  90.350  1.00  0.00           N  
ATOM   2160  CA  ILE A 141      74.090  78.400  91.130  1.00  0.00           C  
ATOM   2161  C   ILE A 141      73.330  77.890  92.340  1.00  0.00           C  
ATOM   2162  O   ILE A 141      73.390  78.530  93.420  1.00  0.00           O  
ATOM   2163  CB  ILE A 141      73.080  79.180  90.320  1.00  0.00           C  
ATOM   2164  CG1 ILE A 141      73.720  79.840  89.150  1.00  0.00           C  
ATOM   2165  CG2 ILE A 141      72.470  80.370  91.190  1.00  0.00           C  
ATOM   2166  CD  ILE A 141      72.800  80.460  88.100  1.00  0.00           C  
ATOM   2167  HN  ILE A 141      74.380  77.190  89.420  1.00  0.00           H  
ATOM   2168  HA  ILE A 141      74.860  79.010  91.570  1.00  0.00           H  
ATOM   2169  HB  ILE A 141      72.230  78.480  90.120  1.00  0.00           H  
ATOM   2170 HG11 ILE A 141      74.320  79.100  88.580  1.00  0.00           H  
ATOM   2171 HG12 ILE A 141      74.440  80.580  89.570  1.00  0.00           H  
ATOM   2172 HG21 ILE A 141      73.240  81.080  91.580  1.00  0.00           H  
ATOM   2173 HG22 ILE A 141      71.840  80.010  92.020  1.00  0.00           H  
ATOM   2174 HG23 ILE A 141      71.800  81.000  90.560  1.00  0.00           H  
ATOM   2175  HD1 ILE A 141      72.250  81.300  88.610  1.00  0.00           H  
ATOM   2176  HD2 ILE A 141      72.180  79.670  87.620  1.00  0.00           H  
ATOM   2177  HD3 ILE A 141      73.400  80.830  87.230  1.00  0.00           H  
ATOM   2178  N   MET A 142      72.680  76.690  92.280  1.00  0.00           N  
ATOM   2179  CA  MET A 142      72.210  76.030  93.450  1.00  0.00           C  
ATOM   2180  C   MET A 142      73.400  75.560  94.410  1.00  0.00           C  
ATOM   2181  O   MET A 142      73.220  75.670  95.650  1.00  0.00           O  
ATOM   2182  CB  MET A 142      71.310  74.780  93.230  1.00  0.00           C  
ATOM   2183  CG  MET A 142      70.350  74.380  94.390  1.00  0.00           C  
ATOM   2184  SD  MET A 142      69.250  75.760  94.710  1.00  0.00           S  
ATOM   2185  CE  MET A 142      67.930  75.140  93.620  1.00  0.00           C  
ATOM   2186  HN  MET A 142      72.480  76.230  91.430  1.00  0.00           H  
ATOM   2187  HA  MET A 142      71.700  76.780  94.030  1.00  0.00           H  
ATOM   2188  HB1 MET A 142      71.840  73.900  92.810  1.00  0.00           H  
ATOM   2189  HB2 MET A 142      70.610  75.180  92.460  1.00  0.00           H  
ATOM   2190  HG1 MET A 142      70.870  74.170  95.350  1.00  0.00           H  
ATOM   2191  HG2 MET A 142      69.890  73.400  94.130  1.00  0.00           H  
ATOM   2192  HE1 MET A 142      68.190  75.270  92.540  1.00  0.00           H  
ATOM   2193  HE2 MET A 142      66.950  75.640  93.780  1.00  0.00           H  
ATOM   2194  HE3 MET A 142      67.830  74.040  93.710  1.00  0.00           H  
ATOM   2195  N   SER A 143      74.600  75.120  93.920  1.00  0.00           N  
ATOM   2196  CA  SER A 143      75.720  74.680  94.760  1.00  0.00           C  
ATOM   2197  C   SER A 143      76.460  75.820  95.400  1.00  0.00           C  
ATOM   2198  O   SER A 143      76.610  75.860  96.630  1.00  0.00           O  
ATOM   2199  CB  SER A 143      76.820  73.820  93.880  1.00  0.00           C  
ATOM   2200  OG  SER A 143      76.190  72.750  93.250  1.00  0.00           O  
ATOM   2201  HN  SER A 143      74.750  75.160  92.930  1.00  0.00           H  
ATOM   2202  HA  SER A 143      75.440  73.950  95.510  1.00  0.00           H  
ATOM   2203  HB1 SER A 143      77.560  73.390  94.590  1.00  0.00           H  
ATOM   2204  HB2 SER A 143      77.400  74.340  93.100  1.00  0.00           H  
ATOM   2205  HG1 SER A 143      75.620  73.180  92.600  1.00  0.00           H  
ATOM   2206  N   ILE A 144      76.750  76.880  94.680  1.00  0.00           N  
ATOM   2207  CA  ILE A 144      77.470  78.050  95.240  1.00  0.00           C  
ATOM   2208  C   ILE A 144      76.450  78.820  96.160  1.00  0.00           C  
ATOM   2209  O   ILE A 144      76.760  79.340  97.210  1.00  0.00           O  
ATOM   2210  CB  ILE A 144      78.180  78.930  94.220  1.00  0.00           C  
ATOM   2211  CG1 ILE A 144      79.160  79.940  94.910  1.00  0.00           C  
ATOM   2212  CG2 ILE A 144      77.120  79.680  93.370  1.00  0.00           C  
ATOM   2213  CD  ILE A 144      80.410  79.310  95.600  1.00  0.00           C  
ATOM   2214  HN  ILE A 144      76.560  76.930  93.700  1.00  0.00           H  
ATOM   2215  HA  ILE A 144      78.190  77.600  95.910  1.00  0.00           H  
ATOM   2216  HB  ILE A 144      78.800  78.290  93.560  1.00  0.00           H  
ATOM   2217 HG11 ILE A 144      78.640  80.520  95.690  1.00  0.00           H  
ATOM   2218 HG12 ILE A 144      79.350  80.640  94.070  1.00  0.00           H  
ATOM   2219 HG21 ILE A 144      76.390  78.900  93.070  1.00  0.00           H  
ATOM   2220 HG22 ILE A 144      77.560  80.170  92.490  1.00  0.00           H  
ATOM   2221 HG23 ILE A 144      76.730  80.520  93.990  1.00  0.00           H  
ATOM   2222  HD1 ILE A 144      80.190  78.880  96.600  1.00  0.00           H  
ATOM   2223  HD2 ILE A 144      81.210  80.070  95.710  1.00  0.00           H  
ATOM   2224  HD3 ILE A 144      80.740  78.470  94.960  1.00  0.00           H  
ATOM   2225  N   GLY A 145      75.150  78.890  95.700  1.00  0.00           N  
ATOM   2226  CA  GLY A 145      74.080  79.570  96.480  1.00  0.00           C  
ATOM   2227  C   GLY A 145      73.930  78.910  97.830  1.00  0.00           C  
ATOM   2228  O   GLY A 145      73.720  79.440  98.910  1.00  0.00           O  
ATOM   2229  HN  GLY A 145      75.000  78.480  94.810  1.00  0.00           H  
ATOM   2230  HA1 GLY A 145      73.160  79.400  95.920  1.00  0.00           H  
ATOM   2231  HA2 GLY A 145      74.330  80.610  96.630  1.00  0.00           H  
ATOM   2232  N   GLY A 146      74.020  77.580  97.780  1.00  0.00           N  
ATOM   2233  CA  GLY A 146      73.900  76.680  98.940  1.00  0.00           C  
ATOM   2234  C   GLY A 146      75.060  76.860  99.900  1.00  0.00           C  
ATOM   2235  O   GLY A 146      74.890  76.870 101.110  1.00  0.00           O  
ATOM   2236  HN  GLY A 146      74.200  77.080  96.940  1.00  0.00           H  
ATOM   2237  HA1 GLY A 146      73.890  75.630  98.680  1.00  0.00           H  
ATOM   2238  HA2 GLY A 146      73.010  76.920  99.500  1.00  0.00           H  
ATOM   2239  N   ILE A 147      76.300  76.980  99.380  1.00  0.00           N  
ATOM   2240  CA  ILE A 147      77.460  77.240 100.200  1.00  0.00           C  
ATOM   2241  C   ILE A 147      77.360  78.620 100.890  1.00  0.00           C  
ATOM   2242  O   ILE A 147      77.550  78.660 102.130  1.00  0.00           O  
ATOM   2243  CB  ILE A 147      78.860  77.180  99.400  1.00  0.00           C  
ATOM   2244  CG1 ILE A 147      79.160  75.680  99.010  1.00  0.00           C  
ATOM   2245  CG2 ILE A 147      79.850  77.830 100.240  1.00  0.00           C  
ATOM   2246  CD  ILE A 147      79.920  75.610  97.630  1.00  0.00           C  
ATOM   2247  HN  ILE A 147      76.490  76.850  98.410  1.00  0.00           H  
ATOM   2248  HA  ILE A 147      77.430  76.520 101.000  1.00  0.00           H  
ATOM   2249  HB  ILE A 147      78.790  77.750  98.450  1.00  0.00           H  
ATOM   2250 HG11 ILE A 147      78.210  75.100  98.950  1.00  0.00           H  
ATOM   2251 HG12 ILE A 147      79.770  75.290  99.840  1.00  0.00           H  
ATOM   2252 HG21 ILE A 147      79.900  77.540 101.310  1.00  0.00           H  
ATOM   2253 HG22 ILE A 147      79.690  78.930 100.250  1.00  0.00           H  
ATOM   2254 HG23 ILE A 147      80.880  77.720  99.840  1.00  0.00           H  
ATOM   2255  HD1 ILE A 147      79.110  75.870  96.940  1.00  0.00           H  
ATOM   2256  HD2 ILE A 147      80.470  74.650  97.520  1.00  0.00           H  
ATOM   2257  HD3 ILE A 147      80.660  76.440  97.540  1.00  0.00           H  
ATOM   2258  N   PHE A 148      76.940  79.760 100.170  1.00  0.00           N  
ATOM   2259  CA  PHE A 148      76.680  81.030 100.830  1.00  0.00           C  
ATOM   2260  C   PHE A 148      75.700  80.920 101.950  1.00  0.00           C  
ATOM   2261  O   PHE A 148      75.880  81.260 103.120  1.00  0.00           O  
ATOM   2262  CB  PHE A 148      76.260  82.140  99.850  1.00  0.00           C  
ATOM   2263  CG  PHE A 148      77.540  82.510  99.140  1.00  0.00           C  
ATOM   2264  CD1 PHE A 148      77.650  82.600  97.730  1.00  0.00           C  
ATOM   2265  CD2 PHE A 148      78.660  83.000  99.930  1.00  0.00           C  
ATOM   2266  CE1 PHE A 148      78.840  83.140  97.110  1.00  0.00           C  
ATOM   2267  CE2 PHE A 148      79.820  83.400  99.340  1.00  0.00           C  
ATOM   2268  CZ  PHE A 148      79.930  83.490  97.910  1.00  0.00           C  
ATOM   2269  HN  PHE A 148      76.650  79.670  99.220  1.00  0.00           H  
ATOM   2270  HA  PHE A 148      77.600  81.230 101.340  1.00  0.00           H  
ATOM   2271  HB1 PHE A 148      75.920  83.030 100.410  1.00  0.00           H  
ATOM   2272  HB2 PHE A 148      75.420  81.820  99.190  1.00  0.00           H  
ATOM   2273  HD1 PHE A 148      76.830  82.410  97.030  1.00  0.00           H  
ATOM   2274  HD2 PHE A 148      78.590  83.100 101.010  1.00  0.00           H  
ATOM   2275  HE1 PHE A 148      78.900  83.170  96.040  1.00  0.00           H  
ATOM   2276  HE2 PHE A 148      80.650  83.560 100.000  1.00  0.00           H  
ATOM   2277  HZ  PHE A 148      80.880  83.840  97.550  1.00  0.00           H  
ATOM   2278  N   MET A 149      74.540  80.400 101.600  1.00  0.00           N  
ATOM   2279  CA  MET A 149      73.510  80.070 102.630  1.00  0.00           C  
ATOM   2280  C   MET A 149      73.930  79.090 103.780  1.00  0.00           C  
ATOM   2281  O   MET A 149      73.590  79.310 104.930  1.00  0.00           O  
ATOM   2282  CB  MET A 149      72.230  79.550 101.960  1.00  0.00           C  
ATOM   2283  CG  MET A 149      71.390  80.560 101.180  1.00  0.00           C  
ATOM   2284  SD  MET A 149      70.430  81.790 102.110  1.00  0.00           S  
ATOM   2285  CE  MET A 149      68.960  80.690 102.330  1.00  0.00           C  
ATOM   2286  HN  MET A 149      74.420  80.210 100.630  1.00  0.00           H  
ATOM   2287  HA  MET A 149      73.360  81.010 103.160  1.00  0.00           H  
ATOM   2288  HB1 MET A 149      71.620  78.880 102.600  1.00  0.00           H  
ATOM   2289  HB2 MET A 149      72.670  78.790 101.280  1.00  0.00           H  
ATOM   2290  HG1 MET A 149      70.600  80.070 100.580  1.00  0.00           H  
ATOM   2291  HG2 MET A 149      72.070  81.000 100.420  1.00  0.00           H  
ATOM   2292  HE1 MET A 149      68.560  80.370 101.340  1.00  0.00           H  
ATOM   2293  HE2 MET A 149      68.070  81.150 102.840  1.00  0.00           H  
ATOM   2294  HE3 MET A 149      69.280  79.860 102.980  1.00  0.00           H  
ATOM   2295  N   ALA A 150      74.770  78.060 103.500  1.00  0.00           N  
ATOM   2296  CA  ALA A 150      75.450  77.290 104.540  1.00  0.00           C  
ATOM   2297  C   ALA A 150      76.400  78.080 105.500  1.00  0.00           C  
ATOM   2298  O   ALA A 150      76.420  77.900 106.680  1.00  0.00           O  
ATOM   2299  CB  ALA A 150      76.190  76.000 103.940  1.00  0.00           C  
ATOM   2300  HN  ALA A 150      74.970  77.830 102.540  1.00  0.00           H  
ATOM   2301  HA  ALA A 150      74.650  76.980 105.180  1.00  0.00           H  
ATOM   2302  HB1 ALA A 150      76.640  75.480 104.820  1.00  0.00           H  
ATOM   2303  HB2 ALA A 150      76.990  76.200 103.190  1.00  0.00           H  
ATOM   2304  HB3 ALA A 150      75.460  75.300 103.490  1.00  0.00           H  
ATOM   2305  N   LEU A 151      77.110  79.060 104.930  1.00  0.00           N  
ATOM   2306  CA  LEU A 151      78.010  79.920 105.550  1.00  0.00           C  
ATOM   2307  C   LEU A 151      77.190  80.770 106.590  1.00  0.00           C  
ATOM   2308  O   LEU A 151      77.640  80.990 107.700  1.00  0.00           O  
ATOM   2309  CB  LEU A 151      78.790  80.830 104.590  1.00  0.00           C  
ATOM   2310  CG  LEU A 151      80.120  81.450 105.030  1.00  0.00           C  
ATOM   2311  CD1 LEU A 151      81.270  80.470 105.190  1.00  0.00           C  
ATOM   2312  CD2 LEU A 151      80.450  82.520 104.000  1.00  0.00           C  
ATOM   2313  HN  LEU A 151      76.930  79.290 103.970  1.00  0.00           H  
ATOM   2314  HA  LEU A 151      78.700  79.280 106.090  1.00  0.00           H  
ATOM   2315  HB1 LEU A 151      78.150  81.680 104.250  1.00  0.00           H  
ATOM   2316  HB2 LEU A 151      78.960  80.210 103.690  1.00  0.00           H  
ATOM   2317  HG  LEU A 151      79.940  81.930 106.020  1.00  0.00           H  
ATOM   2318 HD11 LEU A 151      81.180  79.700 104.390  1.00  0.00           H  
ATOM   2319 HD12 LEU A 151      81.360  79.940 106.170  1.00  0.00           H  
ATOM   2320 HD13 LEU A 151      82.200  81.070 105.070  1.00  0.00           H  
ATOM   2321 HD21 LEU A 151      79.640  83.280 103.920  1.00  0.00           H  
ATOM   2322 HD22 LEU A 151      80.440  82.050 102.990  1.00  0.00           H  
ATOM   2323 HD23 LEU A 151      81.470  82.890 104.200  1.00  0.00           H  
ATOM   2324  N   HSD A 152      76.020  81.270 106.170  1.00  0.00           N  
ATOM   2325  CA  HSD A 152      74.950  81.880 106.960  1.00  0.00           C  
ATOM   2326  C   HSD A 152      74.370  81.030 108.080  1.00  0.00           C  
ATOM   2327  O   HSD A 152      74.320  81.390 109.260  1.00  0.00           O  
ATOM   2328  CB  HSD A 152      73.820  82.480 106.130  1.00  0.00           C  
ATOM   2329  CG  HSD A 152      72.680  83.040 106.880  1.00  0.00           C  
ATOM   2330  CD2 HSD A 152      71.380  82.710 106.920  1.00  0.00           C  
ATOM   2331  ND1 HSD A 152      72.890  83.880 107.960  1.00  0.00           N  
ATOM   2332  CE1 HSD A 152      71.680  83.990 108.560  1.00  0.00           C  
ATOM   2333  NE2 HSD A 152      70.670  83.330 107.920  1.00  0.00           N  
ATOM   2334  HN  HSD A 152      75.830  81.240 105.190  1.00  0.00           H  
ATOM   2335  HA  HSD A 152      75.400  82.730 107.460  1.00  0.00           H  
ATOM   2336  HB1 HSD A 152      73.570  81.770 105.310  1.00  0.00           H  
ATOM   2337  HB2 HSD A 152      74.110  83.330 105.490  1.00  0.00           H  
ATOM   2338  HD1 HSD A 152      73.760  84.160 108.360  1.00  0.00           H  
ATOM   2339  HD2 HSD A 152      70.850  82.180 106.130  1.00  0.00           H  
ATOM   2340  HE1 HSD A 152      71.630  84.510 109.510  1.00  0.00           H  
ATOM   2341  N   GLN A 153      74.020  79.760 107.740  1.00  0.00           N  
ATOM   2342  CA  GLN A 153      73.570  78.740 108.700  1.00  0.00           C  
ATOM   2343  C   GLN A 153      74.580  78.250 109.720  1.00  0.00           C  
ATOM   2344  O   GLN A 153      74.280  78.180 110.920  1.00  0.00           O  
ATOM   2345  CB  GLN A 153      73.120  77.570 107.790  1.00  0.00           C  
ATOM   2346  CG  GLN A 153      72.380  76.450 108.500  1.00  0.00           C  
ATOM   2347  CD  GLN A 153      71.100  76.770 109.160  1.00  0.00           C  
ATOM   2348  NE2 GLN A 153      70.080  77.330 108.450  1.00  0.00           N  
ATOM   2349  OE1 GLN A 153      70.860  76.620 110.390  1.00  0.00           O  
ATOM   2350  HN  GLN A 153      73.800  79.610 106.780  1.00  0.00           H  
ATOM   2351  HA  GLN A 153      72.730  79.110 109.260  1.00  0.00           H  
ATOM   2352  HB1 GLN A 153      73.960  77.180 107.180  1.00  0.00           H  
ATOM   2353  HB2 GLN A 153      72.460  78.000 107.000  1.00  0.00           H  
ATOM   2354  HG1 GLN A 153      72.990  75.900 109.250  1.00  0.00           H  
ATOM   2355  HG2 GLN A 153      72.160  75.690 107.720  1.00  0.00           H  
ATOM   2356 HE21 GLN A 153      70.270  77.590 107.510  1.00  0.00           H  
ATOM   2357 HE22 GLN A 153      69.280  77.670 108.950  1.00  0.00           H  
ATOM   2358  N   ASP A 154      75.820  77.990 109.370  1.00  0.00           N  
ATOM   2359  CA  ASP A 154      76.940  77.850 110.230  1.00  0.00           C  
ATOM   2360  C   ASP A 154      78.300  78.280 109.550  1.00  0.00           C  
ATOM   2361  O   ASP A 154      78.870  77.730 108.650  1.00  0.00           O  
ATOM   2362  CB  ASP A 154      76.970  76.390 111.030  1.00  0.00           C  
ATOM   2363  CG  ASP A 154      78.080  76.240 112.030  1.00  0.00           C  
ATOM   2364  OD1 ASP A 154      78.170  77.270 112.800  1.00  0.00           O  
ATOM   2365  OD2 ASP A 154      78.780  75.210 112.220  1.00  0.00           O1-
ATOM   2366  HN  ASP A 154      76.180  77.830 108.450  1.00  0.00           H  
ATOM   2367  HA  ASP A 154      76.750  78.470 111.090  1.00  0.00           H  
ATOM   2368  HB1 ASP A 154      77.080  75.670 110.190  1.00  0.00           H  
ATOM   2369  HB2 ASP A 154      75.960  76.400 111.500  1.00  0.00           H  
ATOM   2370  N   ALA A 155      79.100  79.190 110.230  1.00  0.00           N  
ATOM   2371  CA  ALA A 155      80.400  79.500 109.620  1.00  0.00           C  
ATOM   2372  C   ALA A 155      81.440  78.400 109.840  1.00  0.00           C  
ATOM   2373  O   ALA A 155      82.460  78.300 109.200  1.00  0.00           O  
ATOM   2374  CB  ALA A 155      80.870  80.960 109.930  1.00  0.00           C  
ATOM   2375  HN  ALA A 155      78.760  79.820 110.920  1.00  0.00           H  
ATOM   2376  HA  ALA A 155      80.250  79.520 108.550  1.00  0.00           H  
ATOM   2377  HB1 ALA A 155      81.870  81.190 109.510  1.00  0.00           H  
ATOM   2378  HB2 ALA A 155      81.020  81.160 111.010  1.00  0.00           H  
ATOM   2379  HB3 ALA A 155      80.230  81.750 109.490  1.00  0.00           H  
ATOM   2380  N   GLY A 156      81.130  77.530 110.830  1.00  0.00           N  
ATOM   2381  CA  GLY A 156      82.050  76.440 111.290  1.00  0.00           C  
ATOM   2382  C   GLY A 156      81.950  75.140 110.660  1.00  0.00           C  
ATOM   2383  O   GLY A 156      82.900  74.350 110.710  1.00  0.00           O  
ATOM   2384  HN  GLY A 156      80.250  77.560 111.290  1.00  0.00           H  
ATOM   2385  HA1 GLY A 156      81.960  76.220 112.350  1.00  0.00           H  
ATOM   2386  HA2 GLY A 156      83.050  76.760 111.070  1.00  0.00           H  
ATOM   2387  N   LEU A 157      80.760  74.810 110.050  1.00  0.00           N  
ATOM   2388  CA  LEU A 157      80.420  73.510 109.320  1.00  0.00           C  
ATOM   2389  C   LEU A 157      80.180  73.710 107.860  1.00  0.00           C  
ATOM   2390  O   LEU A 157      80.040  72.830 107.010  1.00  0.00           O  
ATOM   2391  CB  LEU A 157      79.090  73.050 109.900  1.00  0.00           C  
ATOM   2392  CG  LEU A 157      78.790  71.520 109.570  1.00  0.00           C  
ATOM   2393  CD1 LEU A 157      79.930  70.500 109.840  1.00  0.00           C  
ATOM   2394  CD2 LEU A 157      77.640  71.100 110.510  1.00  0.00           C  
ATOM   2395  HN  LEU A 157      80.030  75.460 110.210  1.00  0.00           H  
ATOM   2396  HA  LEU A 157      81.240  72.820 109.480  1.00  0.00           H  
ATOM   2397  HB1 LEU A 157      78.200  73.700 109.720  1.00  0.00           H  
ATOM   2398  HB2 LEU A 157      79.330  73.040 110.990  1.00  0.00           H  
ATOM   2399  HG  LEU A 157      78.430  71.410 108.520  1.00  0.00           H  
ATOM   2400 HD11 LEU A 157      79.580  69.450 109.710  1.00  0.00           H  
ATOM   2401 HD12 LEU A 157      80.480  70.740 110.770  1.00  0.00           H  
ATOM   2402 HD13 LEU A 157      80.700  70.600 109.030  1.00  0.00           H  
ATOM   2403 HD21 LEU A 157      77.530  70.030 110.290  1.00  0.00           H  
ATOM   2404 HD22 LEU A 157      76.700  71.660 110.310  1.00  0.00           H  
ATOM   2405 HD23 LEU A 157      77.970  71.190 111.570  1.00  0.00           H  
ATOM   2406  N   SER A 158      80.230  75.010 107.370  1.00  0.00           N  
ATOM   2407  CA  SER A 158      80.120  75.270 105.940  1.00  0.00           C  
ATOM   2408  C   SER A 158      81.170  74.660 105.010  1.00  0.00           C  
ATOM   2409  O   SER A 158      80.940  74.540 103.830  1.00  0.00           O  
ATOM   2410  CB  SER A 158      79.890  76.810 105.670  1.00  0.00           C  
ATOM   2411  OG  SER A 158      80.760  77.520 106.500  1.00  0.00           O  
ATOM   2412  HN  SER A 158      80.360  75.810 107.940  1.00  0.00           H  
ATOM   2413  HA  SER A 158      79.190  74.760 105.730  1.00  0.00           H  
ATOM   2414  HB1 SER A 158      78.840  77.080 105.910  1.00  0.00           H  
ATOM   2415  HB2 SER A 158      80.160  77.020 104.620  1.00  0.00           H  
ATOM   2416  HG1 SER A 158      80.260  77.650 107.310  1.00  0.00           H  
ATOM   2417  N   TRP A 159      82.440  74.440 105.460  1.00  0.00           N  
ATOM   2418  CA  TRP A 159      83.470  73.880 104.580  1.00  0.00           C  
ATOM   2419  C   TRP A 159      83.170  72.430 104.040  1.00  0.00           C  
ATOM   2420  O   TRP A 159      83.650  71.880 103.040  1.00  0.00           O  
ATOM   2421  CB  TRP A 159      84.730  73.980 105.500  1.00  0.00           C  
ATOM   2422  CG  TRP A 159      84.760  73.070 106.680  1.00  0.00           C  
ATOM   2423  CD1 TRP A 159      84.270  73.160 107.960  1.00  0.00           C  
ATOM   2424  CD2 TRP A 159      85.040  71.620 106.640  1.00  0.00           C  
ATOM   2425  CE2 TRP A 159      84.710  71.010 107.870  1.00  0.00           C  
ATOM   2426  CE3 TRP A 159      85.550  70.830 105.590  1.00  0.00           C  
ATOM   2427  NE1 TRP A 159      84.170  71.970 108.600  1.00  0.00           N  
ATOM   2428  CZ2 TRP A 159      84.870  69.600 108.110  1.00  0.00           C  
ATOM   2429  CZ3 TRP A 159      85.740  69.460 105.880  1.00  0.00           C  
ATOM   2430  CH2 TRP A 159      85.410  68.850 107.070  1.00  0.00           C  
ATOM   2431  HN  TRP A 159      82.580  74.720 106.410  1.00  0.00           H  
ATOM   2432  HA  TRP A 159      83.480  74.540 103.730  1.00  0.00           H  
ATOM   2433  HB1 TRP A 159      84.850  75.030 105.810  1.00  0.00           H  
ATOM   2434  HB2 TRP A 159      85.620  73.640 104.920  1.00  0.00           H  
ATOM   2435  HD1 TRP A 159      84.060  74.090 108.450  1.00  0.00           H  
ATOM   2436  HE1 TRP A 159      83.740  71.810 109.470  1.00  0.00           H  
ATOM   2437  HE3 TRP A 159      85.970  71.210 104.670  1.00  0.00           H  
ATOM   2438  HZ2 TRP A 159      84.570  69.160 109.050  1.00  0.00           H  
ATOM   2439  HZ3 TRP A 159      86.300  68.760 105.280  1.00  0.00           H  
ATOM   2440  HH2 TRP A 159      85.540  67.810 107.300  1.00  0.00           H  
ATOM   2441  N   LEU A 160      82.370  71.670 104.860  1.00  0.00           N  
ATOM   2442  CA  LEU A 160      81.980  70.300 104.520  1.00  0.00           C  
ATOM   2443  C   LEU A 160      81.170  70.170 103.320  1.00  0.00           C  
ATOM   2444  O   LEU A 160      81.370  69.320 102.480  1.00  0.00           O  
ATOM   2445  CB  LEU A 160      81.090  69.690 105.700  1.00  0.00           C  
ATOM   2446  CG  LEU A 160      80.670  68.230 105.650  1.00  0.00           C  
ATOM   2447  CD1 LEU A 160      82.050  67.380 105.520  1.00  0.00           C  
ATOM   2448  CD2 LEU A 160      79.780  67.920 106.850  1.00  0.00           C  
ATOM   2449  HN  LEU A 160      81.800  72.060 105.560  1.00  0.00           H  
ATOM   2450  HA  LEU A 160      82.880  69.740 104.350  1.00  0.00           H  
ATOM   2451  HB1 LEU A 160      80.200  70.350 105.700  1.00  0.00           H  
ATOM   2452  HB2 LEU A 160      81.700  69.790 106.620  1.00  0.00           H  
ATOM   2453  HG  LEU A 160      80.080  67.950 104.750  1.00  0.00           H  
ATOM   2454 HD11 LEU A 160      82.700  67.830 104.740  1.00  0.00           H  
ATOM   2455 HD12 LEU A 160      81.780  66.340 105.220  1.00  0.00           H  
ATOM   2456 HD13 LEU A 160      82.630  67.430 106.470  1.00  0.00           H  
ATOM   2457 HD21 LEU A 160      79.700  66.820 107.010  1.00  0.00           H  
ATOM   2458 HD22 LEU A 160      78.770  68.330 106.620  1.00  0.00           H  
ATOM   2459 HD23 LEU A 160      80.270  68.390 107.740  1.00  0.00           H  
ATOM   2460  N   LEU A 161      80.180  71.110 103.170  1.00  0.00           N  
ATOM   2461  CA  LEU A 161      79.490  71.480 101.930  1.00  0.00           C  
ATOM   2462  C   LEU A 161      80.370  72.010 100.720  1.00  0.00           C  
ATOM   2463  O   LEU A 161      80.230  71.510  99.640  1.00  0.00           O  
ATOM   2464  CB  LEU A 161      78.290  72.490 102.160  1.00  0.00           C  
ATOM   2465  CG  LEU A 161      77.240  71.930 103.150  1.00  0.00           C  
ATOM   2466  CD1 LEU A 161      77.410  72.480 104.580  1.00  0.00           C  
ATOM   2467  CD2 LEU A 161      75.830  72.340 102.680  1.00  0.00           C  
ATOM   2468  HN  LEU A 161      79.990  71.680 103.970  1.00  0.00           H  
ATOM   2469  HA  LEU A 161      79.000  70.610 101.510  1.00  0.00           H  
ATOM   2470  HB1 LEU A 161      77.780  72.690 101.210  1.00  0.00           H  
ATOM   2471  HB2 LEU A 161      78.550  73.540 102.400  1.00  0.00           H  
ATOM   2472  HG  LEU A 161      77.310  70.820 103.140  1.00  0.00           H  
ATOM   2473 HD11 LEU A 161      78.350  72.090 105.020  1.00  0.00           H  
ATOM   2474 HD12 LEU A 161      76.560  72.180 105.230  1.00  0.00           H  
ATOM   2475 HD13 LEU A 161      77.410  73.590 104.560  1.00  0.00           H  
ATOM   2476 HD21 LEU A 161      75.110  71.970 103.430  1.00  0.00           H  
ATOM   2477 HD22 LEU A 161      75.660  71.920 101.670  1.00  0.00           H  
ATOM   2478 HD23 LEU A 161      75.710  73.440 102.670  1.00  0.00           H  
ATOM   2479  N   LEU A 162      81.310  72.880 100.990  1.00  0.00           N  
ATOM   2480  CA  LEU A 162      82.300  73.330  99.960  1.00  0.00           C  
ATOM   2481  C   LEU A 162      83.240  72.290  99.360  1.00  0.00           C  
ATOM   2482  O   LEU A 162      83.380  72.260  98.170  1.00  0.00           O  
ATOM   2483  CB  LEU A 162      83.040  74.460 100.670  1.00  0.00           C  
ATOM   2484  CG  LEU A 162      84.170  75.170  99.770  1.00  0.00           C  
ATOM   2485  CD1 LEU A 162      83.570  75.810  98.590  1.00  0.00           C  
ATOM   2486  CD2 LEU A 162      84.800  76.240 100.610  1.00  0.00           C  
ATOM   2487  HN  LEU A 162      81.370  73.240 101.910  1.00  0.00           H  
ATOM   2488  HA  LEU A 162      81.680  73.710  99.170  1.00  0.00           H  
ATOM   2489  HB1 LEU A 162      83.580  74.050 101.550  1.00  0.00           H  
ATOM   2490  HB2 LEU A 162      82.340  75.210 101.100  1.00  0.00           H  
ATOM   2491  HG  LEU A 162      84.970  74.430  99.540  1.00  0.00           H  
ATOM   2492 HD11 LEU A 162      82.720  76.510  98.700  1.00  0.00           H  
ATOM   2493 HD12 LEU A 162      83.200  75.090  97.830  1.00  0.00           H  
ATOM   2494 HD13 LEU A 162      84.280  76.520  98.090  1.00  0.00           H  
ATOM   2495 HD21 LEU A 162      84.100  77.090 100.770  1.00  0.00           H  
ATOM   2496 HD22 LEU A 162      85.720  76.690 100.190  1.00  0.00           H  
ATOM   2497 HD23 LEU A 162      84.990  75.850 101.620  1.00  0.00           H  
ATOM   2498  N   VAL A 163      83.760  71.280 100.150  1.00  0.00           N  
ATOM   2499  CA  VAL A 163      84.660  70.290  99.580  1.00  0.00           C  
ATOM   2500  C   VAL A 163      83.900  69.160  98.930  1.00  0.00           C  
ATOM   2501  O   VAL A 163      84.510  68.400  98.150  1.00  0.00           O  
ATOM   2502  CB  VAL A 163      85.570  69.650 100.660  1.00  0.00           C  
ATOM   2503  CG1 VAL A 163      86.540  70.730 101.110  1.00  0.00           C  
ATOM   2504  CG2 VAL A 163      84.850  69.000 101.890  1.00  0.00           C  
ATOM   2505  HN  VAL A 163      83.580  71.170 101.120  1.00  0.00           H  
ATOM   2506  HA  VAL A 163      85.300  70.800  98.880  1.00  0.00           H  
ATOM   2507  HB  VAL A 163      86.080  68.780 100.190  1.00  0.00           H  
ATOM   2508 HG11 VAL A 163      87.350  70.380 101.790  1.00  0.00           H  
ATOM   2509 HG12 VAL A 163      85.980  71.560 101.590  1.00  0.00           H  
ATOM   2510 HG13 VAL A 163      87.050  71.080 100.180  1.00  0.00           H  
ATOM   2511 HG21 VAL A 163      85.570  68.410 102.490  1.00  0.00           H  
ATOM   2512 HG22 VAL A 163      84.110  68.210 101.640  1.00  0.00           H  
ATOM   2513 HG23 VAL A 163      84.380  69.770 102.540  1.00  0.00           H  
ATOM   2514  N   SER A 164      82.600  69.070  99.140  1.00  0.00           N  
ATOM   2515  CA  SER A 164      81.750  68.090  98.440  1.00  0.00           C  
ATOM   2516  C   SER A 164      81.470  68.480  96.980  1.00  0.00           C  
ATOM   2517  O   SER A 164      81.430  67.710  96.050  1.00  0.00           O  
ATOM   2518  CB  SER A 164      80.290  67.940  99.080  1.00  0.00           C  
ATOM   2519  OG  SER A 164      79.440  67.060  98.310  1.00  0.00           O  
ATOM   2520  HN  SER A 164      82.150  69.670  99.800  1.00  0.00           H  
ATOM   2521  HA  SER A 164      82.120  67.070  98.470  1.00  0.00           H  
ATOM   2522  HB1 SER A 164      79.850  68.970  99.110  1.00  0.00           H  
ATOM   2523  HB2 SER A 164      80.150  67.650 100.150  1.00  0.00           H  
ATOM   2524  HG1 SER A 164      79.350  66.280  98.850  1.00  0.00           H  
ATOM   2525  N   VAL A 165      81.260  69.820  96.700  1.00  0.00           N  
ATOM   2526  CA  VAL A 165      80.840  70.340  95.390  1.00  0.00           C  
ATOM   2527  C   VAL A 165      81.910  70.070  94.280  1.00  0.00           C  
ATOM   2528  O   VAL A 165      81.400  69.610  93.230  1.00  0.00           O  
ATOM   2529  CB  VAL A 165      80.360  71.820  95.550  1.00  0.00           C  
ATOM   2530  CG1 VAL A 165      79.970  72.530  94.220  1.00  0.00           C  
ATOM   2531  CG2 VAL A 165      79.080  71.700  96.360  1.00  0.00           C  
ATOM   2532  HN  VAL A 165      81.320  70.570  97.370  1.00  0.00           H  
ATOM   2533  HA  VAL A 165      80.000  69.740  95.080  1.00  0.00           H  
ATOM   2534  HB  VAL A 165      81.120  72.440  96.060  1.00  0.00           H  
ATOM   2535 HG11 VAL A 165      79.130  72.060  93.660  1.00  0.00           H  
ATOM   2536 HG12 VAL A 165      80.850  72.570  93.540  1.00  0.00           H  
ATOM   2537 HG13 VAL A 165      79.660  73.570  94.500  1.00  0.00           H  
ATOM   2538 HG21 VAL A 165      78.850  72.730  96.740  1.00  0.00           H  
ATOM   2539 HG22 VAL A 165      79.330  71.190  97.320  1.00  0.00           H  
ATOM   2540 HG23 VAL A 165      78.320  71.180  95.760  1.00  0.00           H  
ATOM   2541  N   PRO A 166      83.200  70.320  94.270  1.00  0.00           N  
ATOM   2542  CA  PRO A 166      84.160  69.900  93.210  1.00  0.00           C  
ATOM   2543  C   PRO A 166      84.250  68.370  93.080  1.00  0.00           C  
ATOM   2544  O   PRO A 166      84.370  67.950  91.920  1.00  0.00           O  
ATOM   2545  CB  PRO A 166      85.490  70.570  93.640  1.00  0.00           C  
ATOM   2546  CG  PRO A 166      85.340  70.640  95.140  1.00  0.00           C  
ATOM   2547  CD  PRO A 166      83.940  71.030  95.350  1.00  0.00           C  
ATOM   2548  HA  PRO A 166      83.750  70.310  92.300  1.00  0.00           H  
ATOM   2549  HB1 PRO A 166      85.480  71.640  93.310  1.00  0.00           H  
ATOM   2550  HB2 PRO A 166      86.290  69.940  93.170  1.00  0.00           H  
ATOM   2551  HG1 PRO A 166      85.660  69.630  95.450  1.00  0.00           H  
ATOM   2552  HG2 PRO A 166      86.080  71.320  95.630  1.00  0.00           H  
ATOM   2553  HD1 PRO A 166      83.540  70.650  96.320  1.00  0.00           H  
ATOM   2554  HD2 PRO A 166      83.760  72.120  95.300  1.00  0.00           H  
ATOM   2555  N   VAL A 167      84.200  67.480  94.070  1.00  0.00           N  
ATOM   2556  CA  VAL A 167      84.190  66.020  93.800  1.00  0.00           C  
ATOM   2557  C   VAL A 167      83.070  65.580  92.940  1.00  0.00           C  
ATOM   2558  O   VAL A 167      83.270  64.890  91.940  1.00  0.00           O  
ATOM   2559  CB  VAL A 167      84.030  65.240  95.150  1.00  0.00           C  
ATOM   2560  CG1 VAL A 167      83.660  63.720  94.960  1.00  0.00           C  
ATOM   2561  CG2 VAL A 167      85.250  65.550  96.060  1.00  0.00           C  
ATOM   2562  HN  VAL A 167      83.990  67.780  94.990  1.00  0.00           H  
ATOM   2563  HA  VAL A 167      85.020  65.880  93.140  1.00  0.00           H  
ATOM   2564  HB  VAL A 167      83.140  65.610  95.690  1.00  0.00           H  
ATOM   2565 HG11 VAL A 167      83.640  63.110  95.890  1.00  0.00           H  
ATOM   2566 HG12 VAL A 167      84.480  63.280  94.370  1.00  0.00           H  
ATOM   2567 HG13 VAL A 167      82.670  63.650  94.450  1.00  0.00           H  
ATOM   2568 HG21 VAL A 167      85.120  66.540  96.550  1.00  0.00           H  
ATOM   2569 HG22 VAL A 167      86.230  65.570  95.540  1.00  0.00           H  
ATOM   2570 HG23 VAL A 167      85.290  64.770  96.840  1.00  0.00           H  
ATOM   2571  N   LEU A 168      81.880  66.160  93.110  1.00  0.00           N  
ATOM   2572  CA  LEU A 168      80.690  65.910  92.260  1.00  0.00           C  
ATOM   2573  C   LEU A 168      80.920  66.340  90.840  1.00  0.00           C  
ATOM   2574  O   LEU A 168      80.630  65.560  89.970  1.00  0.00           O  
ATOM   2575  CB  LEU A 168      79.420  66.690  93.030  1.00  0.00           C  
ATOM   2576  CG  LEU A 168      78.020  66.430  92.510  1.00  0.00           C  
ATOM   2577  CD1 LEU A 168      77.530  65.010  92.910  1.00  0.00           C  
ATOM   2578  CD2 LEU A 168      76.920  67.470  93.020  1.00  0.00           C  
ATOM   2579  HN  LEU A 168      81.740  66.760  93.890  1.00  0.00           H  
ATOM   2580  HA  LEU A 168      80.570  64.840  92.220  1.00  0.00           H  
ATOM   2581  HB1 LEU A 168      79.550  67.790  92.950  1.00  0.00           H  
ATOM   2582  HB2 LEU A 168      79.620  66.330  94.060  1.00  0.00           H  
ATOM   2583  HG  LEU A 168      78.060  66.310  91.420  1.00  0.00           H  
ATOM   2584 HD11 LEU A 168      76.520  64.790  92.490  1.00  0.00           H  
ATOM   2585 HD12 LEU A 168      77.500  64.970  94.030  1.00  0.00           H  
ATOM   2586 HD13 LEU A 168      78.200  64.200  92.590  1.00  0.00           H  
ATOM   2587 HD21 LEU A 168      75.950  66.970  92.880  1.00  0.00           H  
ATOM   2588 HD22 LEU A 168      76.970  68.370  92.380  1.00  0.00           H  
ATOM   2589 HD23 LEU A 168      77.030  67.600  94.120  1.00  0.00           H  
ATOM   2590  N   GLY A 169      81.540  67.510  90.690  1.00  0.00           N  
ATOM   2591  CA  GLY A 169      81.910  68.050  89.350  1.00  0.00           C  
ATOM   2592  C   GLY A 169      82.990  67.320  88.670  1.00  0.00           C  
ATOM   2593  O   GLY A 169      83.150  67.240  87.410  1.00  0.00           O  
ATOM   2594  HN  GLY A 169      81.680  68.010  91.540  1.00  0.00           H  
ATOM   2595  HA1 GLY A 169      82.240  69.040  89.640  1.00  0.00           H  
ATOM   2596  HA2 GLY A 169      81.040  68.130  88.720  1.00  0.00           H  
ATOM   2597  N   LEU A 170      83.920  66.790  89.430  1.00  0.00           N  
ATOM   2598  CA  LEU A 170      85.010  65.960  88.990  1.00  0.00           C  
ATOM   2599  C   LEU A 170      84.570  64.620  88.450  1.00  0.00           C  
ATOM   2600  O   LEU A 170      84.940  64.250  87.330  1.00  0.00           O  
ATOM   2601  CB  LEU A 170      86.090  65.850  90.150  1.00  0.00           C  
ATOM   2602  CG  LEU A 170      87.180  64.770  89.930  1.00  0.00           C  
ATOM   2603  CD1 LEU A 170      88.190  65.170  88.830  1.00  0.00           C  
ATOM   2604  CD2 LEU A 170      87.790  64.370  91.250  1.00  0.00           C  
ATOM   2605  HN  LEU A 170      84.050  67.160  90.360  1.00  0.00           H  
ATOM   2606  HA  LEU A 170      85.450  66.390  88.110  1.00  0.00           H  
ATOM   2607  HB1 LEU A 170      85.580  65.490  91.070  1.00  0.00           H  
ATOM   2608  HB2 LEU A 170      86.480  66.850  90.440  1.00  0.00           H  
ATOM   2609  HG  LEU A 170      86.790  63.810  89.550  1.00  0.00           H  
ATOM   2610 HD11 LEU A 170      88.880  64.310  88.710  1.00  0.00           H  
ATOM   2611 HD12 LEU A 170      88.610  66.160  89.100  1.00  0.00           H  
ATOM   2612 HD13 LEU A 170      87.720  65.090  87.820  1.00  0.00           H  
ATOM   2613 HD21 LEU A 170      88.310  65.280  91.620  1.00  0.00           H  
ATOM   2614 HD22 LEU A 170      88.470  63.510  91.080  1.00  0.00           H  
ATOM   2615 HD23 LEU A 170      87.050  64.010  92.000  1.00  0.00           H  
ATOM   2616  N   ALA A 171      83.630  63.900  89.060  1.00  0.00           N  
ATOM   2617  CA  ALA A 171      83.100  62.630  88.390  1.00  0.00           C  
ATOM   2618  C   ALA A 171      82.240  63.010  87.220  1.00  0.00           C  
ATOM   2619  O   ALA A 171      82.300  62.260  86.210  1.00  0.00           O  
ATOM   2620  CB  ALA A 171      82.430  61.760  89.470  1.00  0.00           C  
ATOM   2621  HN  ALA A 171      83.180  64.120  89.910  1.00  0.00           H  
ATOM   2622  HA  ALA A 171      83.970  62.100  88.020  1.00  0.00           H  
ATOM   2623  HB1 ALA A 171      82.950  61.930  90.430  1.00  0.00           H  
ATOM   2624  HB2 ALA A 171      82.440  60.690  89.160  1.00  0.00           H  
ATOM   2625  HB3 ALA A 171      81.350  62.030  89.530  1.00  0.00           H  
ATOM   2626  N   ASN A 172      81.370  64.040  87.290  1.00  0.00           N  
ATOM   2627  CA  ASN A 172      80.600  64.360  86.110  1.00  0.00           C  
ATOM   2628  C   ASN A 172      81.370  64.770  84.910  1.00  0.00           C  
ATOM   2629  O   ASN A 172      81.130  64.380  83.840  1.00  0.00           O  
ATOM   2630  CB  ASN A 172      79.460  65.390  86.340  1.00  0.00           C  
ATOM   2631  CG  ASN A 172      78.350  64.740  87.090  1.00  0.00           C  
ATOM   2632  ND2 ASN A 172      78.360  64.850  88.380  1.00  0.00           N  
ATOM   2633  OD1 ASN A 172      77.480  64.070  86.490  1.00  0.00           O  
ATOM   2634  HN  ASN A 172      81.260  64.640  88.080  1.00  0.00           H  
ATOM   2635  HA  ASN A 172      80.100  63.480  85.770  1.00  0.00           H  
ATOM   2636  HB1 ASN A 172      79.030  65.690  85.350  1.00  0.00           H  
ATOM   2637  HB2 ASN A 172      79.920  66.240  86.900  1.00  0.00           H  
ATOM   2638 HD21 ASN A 172      79.130  65.100  88.980  1.00  0.00           H  
ATOM   2639 HD22 ASN A 172      77.580  64.420  88.830  1.00  0.00           H  
ATOM   2640  N   TYR A 173      82.510  65.520  85.050  1.00  0.00           N  
ATOM   2641  CA  TYR A 173      83.440  65.860  83.950  1.00  0.00           C  
ATOM   2642  C   TYR A 173      84.130  64.690  83.190  1.00  0.00           C  
ATOM   2643  O   TYR A 173      84.110  64.630  81.960  1.00  0.00           O  
ATOM   2644  CB  TYR A 173      84.440  67.020  84.480  1.00  0.00           C  
ATOM   2645  CG  TYR A 173      85.640  67.440  83.600  1.00  0.00           C  
ATOM   2646  CD1 TYR A 173      85.450  68.050  82.390  1.00  0.00           C  
ATOM   2647  CD2 TYR A 173      86.950  67.120  84.070  1.00  0.00           C  
ATOM   2648  CE1 TYR A 173      86.540  68.240  81.520  1.00  0.00           C  
ATOM   2649  CE2 TYR A 173      88.030  67.280  83.190  1.00  0.00           C  
ATOM   2650  CZ  TYR A 173      87.830  67.780  81.890  1.00  0.00           C  
ATOM   2651  OH  TYR A 173      88.760  67.750  80.850  1.00  0.00           O  
ATOM   2652  HN  TYR A 173      82.700  65.940  85.930  1.00  0.00           H  
ATOM   2653  HA  TYR A 173      82.870  66.420  83.220  1.00  0.00           H  
ATOM   2654  HB1 TYR A 173      84.810  66.530  85.400  1.00  0.00           H  
ATOM   2655  HB2 TYR A 173      83.950  67.990  84.690  1.00  0.00           H  
ATOM   2656  HD1 TYR A 173      84.460  68.400  82.120  1.00  0.00           H  
ATOM   2657  HD2 TYR A 173      87.040  66.670  85.040  1.00  0.00           H  
ATOM   2658  HE1 TYR A 173      86.340  68.480  80.490  1.00  0.00           H  
ATOM   2659  HE2 TYR A 173      88.970  66.830  83.500  1.00  0.00           H  
ATOM   2660  HH  TYR A 173      88.340  68.140  80.080  1.00  0.00           H  
ATOM   2661  N   TRP A 174      84.660  63.650  83.950  1.00  0.00           N  
ATOM   2662  CA  TRP A 174      85.260  62.370  83.410  1.00  0.00           C  
ATOM   2663  C   TRP A 174      84.350  61.480  82.650  1.00  0.00           C  
ATOM   2664  O   TRP A 174      84.550  61.020  81.590  1.00  0.00           O  
ATOM   2665  CB  TRP A 174      86.060  61.530  84.510  1.00  0.00           C  
ATOM   2666  CG  TRP A 174      87.350  62.240  84.720  1.00  0.00           C  
ATOM   2667  CD1 TRP A 174      87.660  63.210  85.670  1.00  0.00           C  
ATOM   2668  CD2 TRP A 174      88.390  62.390  83.790  1.00  0.00           C  
ATOM   2669  CE2 TRP A 174      89.240  63.420  84.220  1.00  0.00           C  
ATOM   2670  CE3 TRP A 174      88.550  61.870  82.490  1.00  0.00           C  
ATOM   2671  NE1 TRP A 174      88.820  63.860  85.360  1.00  0.00           N  
ATOM   2672  CZ2 TRP A 174      90.300  63.870  83.460  1.00  0.00           C  
ATOM   2673  CZ3 TRP A 174      89.660  62.310  81.740  1.00  0.00           C  
ATOM   2674  CH2 TRP A 174      90.490  63.360  82.200  1.00  0.00           C  
ATOM   2675  HN  TRP A 174      84.700  63.740  84.940  1.00  0.00           H  
ATOM   2676  HA  TRP A 174      85.970  62.680  82.650  1.00  0.00           H  
ATOM   2677  HB1 TRP A 174      86.230  60.480  84.170  1.00  0.00           H  
ATOM   2678  HB2 TRP A 174      85.490  61.620  85.460  1.00  0.00           H  
ATOM   2679  HD1 TRP A 174      87.100  63.480  86.560  1.00  0.00           H  
ATOM   2680  HE1 TRP A 174      89.300  64.640  85.720  1.00  0.00           H  
ATOM   2681  HE3 TRP A 174      87.960  61.050  82.140  1.00  0.00           H  
ATOM   2682  HZ2 TRP A 174      90.830  64.730  83.840  1.00  0.00           H  
ATOM   2683  HZ3 TRP A 174      89.790  61.820  80.790  1.00  0.00           H  
ATOM   2684  HH2 TRP A 174      91.330  63.650  81.580  1.00  0.00           H  
ATOM   2685  N   ILE A 175      83.110  61.350  83.250  1.00  0.00           N  
ATOM   2686  CA  ILE A 175      81.980  60.650  82.530  1.00  0.00           C  
ATOM   2687  C   ILE A 175      81.520  61.290  81.270  1.00  0.00           C  
ATOM   2688  O   ILE A 175      81.370  60.680  80.200  1.00  0.00           O  
ATOM   2689  CB  ILE A 175      80.780  60.460  83.450  1.00  0.00           C  
ATOM   2690  CG1 ILE A 175      81.210  59.490  84.600  1.00  0.00           C  
ATOM   2691  CG2 ILE A 175      79.540  60.000  82.670  1.00  0.00           C  
ATOM   2692  CD  ILE A 175      80.080  59.470  85.700  1.00  0.00           C  
ATOM   2693  HN  ILE A 175      82.860  61.910  84.040  1.00  0.00           H  
ATOM   2694  HA  ILE A 175      82.470  59.780  82.120  1.00  0.00           H  
ATOM   2695  HB  ILE A 175      80.640  61.450  83.930  1.00  0.00           H  
ATOM   2696 HG11 ILE A 175      82.110  59.960  85.070  1.00  0.00           H  
ATOM   2697 HG12 ILE A 175      81.440  58.460  84.230  1.00  0.00           H  
ATOM   2698 HG21 ILE A 175      79.810  59.180  81.980  1.00  0.00           H  
ATOM   2699 HG22 ILE A 175      79.100  60.820  82.060  1.00  0.00           H  
ATOM   2700 HG23 ILE A 175      78.730  59.670  83.370  1.00  0.00           H  
ATOM   2701  HD1 ILE A 175      80.360  58.920  86.620  1.00  0.00           H  
ATOM   2702  HD2 ILE A 175      79.140  59.080  85.260  1.00  0.00           H  
ATOM   2703  HD3 ILE A 175      79.770  60.490  85.990  1.00  0.00           H  
ATOM   2704  N   ILE A 176      81.300  62.610  81.340  1.00  0.00           N  
ATOM   2705  CA  ILE A 176      80.870  63.300  80.140  1.00  0.00           C  
ATOM   2706  C   ILE A 176      81.920  63.340  79.100  1.00  0.00           C  
ATOM   2707  O   ILE A 176      81.600  63.030  77.940  1.00  0.00           O  
ATOM   2708  CB  ILE A 176      80.240  64.640  80.520  1.00  0.00           C  
ATOM   2709  CG1 ILE A 176      79.050  64.640  81.490  1.00  0.00           C  
ATOM   2710  CG2 ILE A 176      79.940  65.420  79.250  1.00  0.00           C  
ATOM   2711  CD  ILE A 176      78.790  66.050  82.160  1.00  0.00           C  
ATOM   2712  HN  ILE A 176      81.380  63.120  82.200  1.00  0.00           H  
ATOM   2713  HA  ILE A 176      79.980  62.810  79.780  1.00  0.00           H  
ATOM   2714  HB  ILE A 176      81.040  65.280  80.940  1.00  0.00           H  
ATOM   2715 HG11 ILE A 176      79.100  63.950  82.350  1.00  0.00           H  
ATOM   2716 HG12 ILE A 176      78.120  64.220  81.060  1.00  0.00           H  
ATOM   2717 HG21 ILE A 176      79.410  64.760  78.530  1.00  0.00           H  
ATOM   2718 HG22 ILE A 176      80.860  65.710  78.700  1.00  0.00           H  
ATOM   2719 HG23 ILE A 176      79.340  66.310  79.520  1.00  0.00           H  
ATOM   2720  HD1 ILE A 176      78.020  65.900  82.950  1.00  0.00           H  
ATOM   2721  HD2 ILE A 176      78.390  66.720  81.360  1.00  0.00           H  
ATOM   2722  HD3 ILE A 176      79.690  66.470  82.650  1.00  0.00           H  
ATOM   2723  N   ARG A 177      83.200  63.540  79.520  1.00  0.00           N  
ATOM   2724  CA  ARG A 177      84.400  63.540  78.740  1.00  0.00           C  
ATOM   2725  C   ARG A 177      84.610  62.220  77.980  1.00  0.00           C  
ATOM   2726  O   ARG A 177      84.990  62.300  76.810  1.00  0.00           O  
ATOM   2727  CB  ARG A 177      85.700  63.930  79.510  1.00  0.00           C  
ATOM   2728  CG  ARG A 177      87.090  63.610  78.940  1.00  0.00           C  
ATOM   2729  CD  ARG A 177      88.120  64.650  79.320  1.00  0.00           C  
ATOM   2730  NE  ARG A 177      89.490  64.240  78.730  1.00  0.00           N  
ATOM   2731  CZ  ARG A 177      90.560  64.870  78.960  1.00  0.00           C  
ATOM   2732  NH1 ARG A 177      90.640  66.020  79.590  1.00  0.00           N1+
ATOM   2733  NH2 ARG A 177      91.730  64.450  78.430  1.00  0.00           N  
ATOM   2734  HN  ARG A 177      83.360  63.960  80.410  1.00  0.00           H  
ATOM   2735  HA  ARG A 177      84.220  64.310  78.010  1.00  0.00           H  
ATOM   2736  HB1 ARG A 177      85.610  63.470  80.520  1.00  0.00           H  
ATOM   2737  HB2 ARG A 177      85.770  65.020  79.710  1.00  0.00           H  
ATOM   2738  HG1 ARG A 177      87.000  63.300  77.870  1.00  0.00           H  
ATOM   2739  HG2 ARG A 177      87.470  62.710  79.480  1.00  0.00           H  
ATOM   2740  HD1 ARG A 177      88.210  64.650  80.430  1.00  0.00           H  
ATOM   2741  HD2 ARG A 177      87.840  65.670  78.990  1.00  0.00           H  
ATOM   2742  HE  ARG A 177      89.620  63.390  78.220  1.00  0.00           H  
ATOM   2743 HH11 ARG A 177      89.810  66.480  79.890  1.00  0.00           H  
ATOM   2744 HH12 ARG A 177      91.560  66.410  79.540  1.00  0.00           H  
ATOM   2745 HH21 ARG A 177      92.490  65.050  78.670  1.00  0.00           H  
ATOM   2746 HH22 ARG A 177      91.810  63.570  77.970  1.00  0.00           H  
ATOM   2747  N   HSD A 178      84.220  61.050  78.490  1.00  0.00           N  
ATOM   2748  CA  HSD A 178      84.170  59.830  77.670  1.00  0.00           C  
ATOM   2749  C   HSD A 178      82.860  59.600  76.900  1.00  0.00           C  
ATOM   2750  O   HSD A 178      82.860  59.060  75.790  1.00  0.00           O  
ATOM   2751  CB  HSD A 178      84.450  58.590  78.570  1.00  0.00           C  
ATOM   2752  CG  HSD A 178      85.880  58.610  79.210  1.00  0.00           C  
ATOM   2753  CD2 HSD A 178      87.060  58.030  78.740  1.00  0.00           C  
ATOM   2754  ND1 HSD A 178      86.140  59.100  80.420  1.00  0.00           N  
ATOM   2755  CE1 HSD A 178      87.440  58.890  80.710  1.00  0.00           C  
ATOM   2756  NE2 HSD A 178      88.040  58.280  79.700  1.00  0.00           N  
ATOM   2757  HN  HSD A 178      83.800  61.060  79.400  1.00  0.00           H  
ATOM   2758  HA  HSD A 178      84.970  59.790  76.950  1.00  0.00           H  
ATOM   2759  HB1 HSD A 178      84.310  57.630  78.040  1.00  0.00           H  
ATOM   2760  HB2 HSD A 178      83.630  58.680  79.320  1.00  0.00           H  
ATOM   2761  HD1 HSD A 178      85.420  59.540  80.950  1.00  0.00           H  
ATOM   2762  HD2 HSD A 178      87.290  57.440  77.870  1.00  0.00           H  
ATOM   2763  HE1 HSD A 178      87.800  58.910  81.730  1.00  0.00           H  
ATOM   2764  N   LEU A 179      81.720  60.020  77.510  1.00  0.00           N  
ATOM   2765  CA  LEU A 179      80.480  59.900  76.870  1.00  0.00           C  
ATOM   2766  C   LEU A 179      80.420  60.630  75.500  1.00  0.00           C  
ATOM   2767  O   LEU A 179      80.070  60.120  74.470  1.00  0.00           O  
ATOM   2768  CB  LEU A 179      79.440  60.450  77.870  1.00  0.00           C  
ATOM   2769  CG  LEU A 179      77.940  60.510  77.290  1.00  0.00           C  
ATOM   2770  CD1 LEU A 179      77.460  59.050  76.750  1.00  0.00           C  
ATOM   2771  CD2 LEU A 179      76.950  61.160  78.260  1.00  0.00           C  
ATOM   2772  HN  LEU A 179      81.730  60.210  78.490  1.00  0.00           H  
ATOM   2773  HA  LEU A 179      80.400  58.830  76.740  1.00  0.00           H  
ATOM   2774  HB1 LEU A 179      79.810  61.410  78.260  1.00  0.00           H  
ATOM   2775  HB2 LEU A 179      79.390  59.800  78.770  1.00  0.00           H  
ATOM   2776  HG  LEU A 179      77.950  61.060  76.320  1.00  0.00           H  
ATOM   2777 HD11 LEU A 179      76.510  59.110  76.180  1.00  0.00           H  
ATOM   2778 HD12 LEU A 179      77.200  58.460  77.660  1.00  0.00           H  
ATOM   2779 HD13 LEU A 179      78.210  58.560  76.100  1.00  0.00           H  
ATOM   2780 HD21 LEU A 179      75.900  61.230  77.900  1.00  0.00           H  
ATOM   2781 HD22 LEU A 179      77.250  62.190  78.550  1.00  0.00           H  
ATOM   2782 HD23 LEU A 179      76.930  60.590  79.210  1.00  0.00           H  
ATOM   2783  N   MET A 180      80.930  61.930  75.530  1.00  0.00           N  
ATOM   2784  CA  MET A 180      80.830  62.800  74.360  1.00  0.00           C  
ATOM   2785  C   MET A 180      81.560  62.360  73.090  1.00  0.00           C  
ATOM   2786  O   MET A 180      80.920  62.510  72.070  1.00  0.00           O  
ATOM   2787  CB  MET A 180      81.060  64.280  74.710  1.00  0.00           C  
ATOM   2788  CG  MET A 180      79.860  64.730  75.550  1.00  0.00           C  
ATOM   2789  SD  MET A 180      78.290  64.720  74.740  1.00  0.00           S  
ATOM   2790  CE  MET A 180      77.500  64.990  76.350  1.00  0.00           C  
ATOM   2791  HN  MET A 180      81.190  62.440  76.330  1.00  0.00           H  
ATOM   2792  HA  MET A 180      79.830  62.630  74.000  1.00  0.00           H  
ATOM   2793  HB1 MET A 180      80.980  64.970  73.850  1.00  0.00           H  
ATOM   2794  HB2 MET A 180      82.080  64.480  75.100  1.00  0.00           H  
ATOM   2795  HG1 MET A 180      80.060  65.800  75.790  1.00  0.00           H  
ATOM   2796  HG2 MET A 180      79.790  64.080  76.440  1.00  0.00           H  
ATOM   2797  HE1 MET A 180      76.410  65.190  76.190  1.00  0.00           H  
ATOM   2798  HE2 MET A 180      77.940  65.860  76.890  1.00  0.00           H  
ATOM   2799  HE3 MET A 180      77.540  64.050  76.940  1.00  0.00           H  
ATOM   2800  N   PRO A 181      82.800  61.860  72.990  1.00  0.00           N  
ATOM   2801  CA  PRO A 181      83.350  61.490  71.660  1.00  0.00           C  
ATOM   2802  C   PRO A 181      82.570  60.390  70.970  1.00  0.00           C  
ATOM   2803  O   PRO A 181      82.400  60.540  69.750  1.00  0.00           O  
ATOM   2804  CB  PRO A 181      84.850  61.200  71.860  1.00  0.00           C  
ATOM   2805  CG  PRO A 181      85.250  61.690  73.280  1.00  0.00           C  
ATOM   2806  CD  PRO A 181      83.920  61.930  73.970  1.00  0.00           C  
ATOM   2807  HA  PRO A 181      83.300  62.380  71.050  1.00  0.00           H  
ATOM   2808  HB1 PRO A 181      85.510  61.780  71.180  1.00  0.00           H  
ATOM   2809  HB2 PRO A 181      85.120  60.140  71.680  1.00  0.00           H  
ATOM   2810  HG1 PRO A 181      85.870  60.920  73.780  1.00  0.00           H  
ATOM   2811  HG2 PRO A 181      85.610  62.730  73.200  1.00  0.00           H  
ATOM   2812  HD1 PRO A 181      83.910  61.060  74.670  1.00  0.00           H  
ATOM   2813  HD2 PRO A 181      83.910  62.890  74.520  1.00  0.00           H  
ATOM   2814  N   VAL A 182      82.220  59.320  71.650  1.00  0.00           N  
ATOM   2815  CA  VAL A 182      81.310  58.260  71.160  1.00  0.00           C  
ATOM   2816  C   VAL A 182      79.960  58.810  70.800  1.00  0.00           C  
ATOM   2817  O   VAL A 182      79.530  58.580  69.700  1.00  0.00           O  
ATOM   2818  CB  VAL A 182      81.250  57.030  71.990  1.00  0.00           C  
ATOM   2819  CG1 VAL A 182      80.700  57.260  73.390  1.00  0.00           C  
ATOM   2820  CG2 VAL A 182      80.390  56.020  71.190  1.00  0.00           C  
ATOM   2821  HN  VAL A 182      82.850  59.220  72.420  1.00  0.00           H  
ATOM   2822  HA  VAL A 182      81.710  57.990  70.180  1.00  0.00           H  
ATOM   2823  HB  VAL A 182      82.260  56.570  71.950  1.00  0.00           H  
ATOM   2824 HG11 VAL A 182      81.260  58.110  73.830  1.00  0.00           H  
ATOM   2825 HG12 VAL A 182      81.030  56.450  74.080  1.00  0.00           H  
ATOM   2826 HG13 VAL A 182      79.660  57.580  73.540  1.00  0.00           H  
ATOM   2827 HG21 VAL A 182      79.360  56.350  70.900  1.00  0.00           H  
ATOM   2828 HG22 VAL A 182      80.210  55.130  71.820  1.00  0.00           H  
ATOM   2829 HG23 VAL A 182      80.930  55.670  70.280  1.00  0.00           H  
ATOM   2830  N   PHE A 183      79.290  59.640  71.740  1.00  0.00           N  
ATOM   2831  CA  PHE A 183      77.880  60.080  71.520  1.00  0.00           C  
ATOM   2832  C   PHE A 183      77.780  61.070  70.350  1.00  0.00           C  
ATOM   2833  O   PHE A 183      76.790  61.040  69.640  1.00  0.00           O  
ATOM   2834  CB  PHE A 183      77.200  60.410  72.880  1.00  0.00           C  
ATOM   2835  CG  PHE A 183      75.720  60.520  72.940  1.00  0.00           C  
ATOM   2836  CD1 PHE A 183      75.100  60.940  74.160  1.00  0.00           C  
ATOM   2837  CD2 PHE A 183      74.800  60.230  71.920  1.00  0.00           C  
ATOM   2838  CE1 PHE A 183      73.700  61.060  74.390  1.00  0.00           C  
ATOM   2839  CE2 PHE A 183      73.400  60.290  72.180  1.00  0.00           C  
ATOM   2840  CZ  PHE A 183      72.840  60.750  73.300  1.00  0.00           C  
ATOM   2841  HN  PHE A 183      79.790  60.010  72.520  1.00  0.00           H  
ATOM   2842  HA  PHE A 183      77.430  59.180  71.130  1.00  0.00           H  
ATOM   2843  HB1 PHE A 183      77.630  61.390  73.140  1.00  0.00           H  
ATOM   2844  HB2 PHE A 183      77.580  59.680  73.630  1.00  0.00           H  
ATOM   2845  HD1 PHE A 183      75.710  61.130  75.040  1.00  0.00           H  
ATOM   2846  HD2 PHE A 183      75.050  59.890  70.930  1.00  0.00           H  
ATOM   2847  HE1 PHE A 183      73.270  61.450  75.290  1.00  0.00           H  
ATOM   2848  HE2 PHE A 183      72.690  59.980  71.420  1.00  0.00           H  
ATOM   2849  HZ  PHE A 183      71.790  60.710  73.510  1.00  0.00           H  
ATOM   2850  N   THR A 184      78.770  61.930  70.250  1.00  0.00           N  
ATOM   2851  CA  THR A 184      78.960  62.730  68.970  1.00  0.00           C  
ATOM   2852  C   THR A 184      79.250  61.880  67.740  1.00  0.00           C  
ATOM   2853  O   THR A 184      78.650  62.210  66.710  1.00  0.00           O  
ATOM   2854  CB  THR A 184      80.080  63.870  68.990  1.00  0.00           C  
ATOM   2855  CG2 THR A 184      79.620  65.040  69.920  1.00  0.00           C  
ATOM   2856  OG1 THR A 184      81.330  63.380  69.520  1.00  0.00           O  
ATOM   2857  HN  THR A 184      79.410  62.070  71.000  1.00  0.00           H  
ATOM   2858  HA  THR A 184      78.010  63.230  68.890  1.00  0.00           H  
ATOM   2859  HB  THR A 184      80.240  64.370  68.010  1.00  0.00           H  
ATOM   2860  HG1 THR A 184      81.130  62.960  70.360  1.00  0.00           H  
ATOM   2861 HG21 THR A 184      80.440  65.790  70.020  1.00  0.00           H  
ATOM   2862 HG22 THR A 184      79.430  64.580  70.910  1.00  0.00           H  
ATOM   2863 HG23 THR A 184      78.730  65.570  69.500  1.00  0.00           H  
ATOM   2864  N   ARG A 185      80.070  60.870  67.850  1.00  0.00           N  
ATOM   2865  CA  ARG A 185      80.170  59.890  66.820  1.00  0.00           C  
ATOM   2866  C   ARG A 185      78.840  59.250  66.420  1.00  0.00           C  
ATOM   2867  O   ARG A 185      78.460  59.300  65.290  1.00  0.00           O  
ATOM   2868  CB  ARG A 185      81.360  58.870  67.040  1.00  0.00           C  
ATOM   2869  CG  ARG A 185      81.230  57.490  66.240  1.00  0.00           C  
ATOM   2870  CD  ARG A 185      81.360  57.690  64.700  1.00  0.00           C  
ATOM   2871  NE  ARG A 185      81.480  56.330  64.170  1.00  0.00           N  
ATOM   2872  CZ  ARG A 185      81.460  56.000  62.890  1.00  0.00           C  
ATOM   2873  NH1 ARG A 185      81.090  56.810  61.850  1.00  0.00           N1+
ATOM   2874  NH2 ARG A 185      81.990  54.840  62.600  1.00  0.00           N  
ATOM   2875  HN  ARG A 185      80.740  60.800  68.580  1.00  0.00           H  
ATOM   2876  HA  ARG A 185      80.440  60.440  65.920  1.00  0.00           H  
ATOM   2877  HB1 ARG A 185      81.400  58.590  68.110  1.00  0.00           H  
ATOM   2878  HB2 ARG A 185      82.330  59.320  66.770  1.00  0.00           H  
ATOM   2879  HG1 ARG A 185      80.240  57.090  66.560  1.00  0.00           H  
ATOM   2880  HG2 ARG A 185      82.020  56.770  66.540  1.00  0.00           H  
ATOM   2881  HD1 ARG A 185      82.340  58.180  64.490  1.00  0.00           H  
ATOM   2882  HD2 ARG A 185      80.470  58.180  64.230  1.00  0.00           H  
ATOM   2883  HE  ARG A 185      81.520  55.530  64.770  1.00  0.00           H  
ATOM   2884 HH11 ARG A 185      80.540  57.630  62.010  1.00  0.00           H  
ATOM   2885 HH12 ARG A 185      81.250  56.470  60.930  1.00  0.00           H  
ATOM   2886 HH21 ARG A 185      82.140  54.590  61.640  1.00  0.00           H  
ATOM   2887 HH22 ARG A 185      82.370  54.260  63.310  1.00  0.00           H  
ATOM   2888  N   MET A 186      78.120  58.760  67.430  1.00  0.00           N  
ATOM   2889  CA  MET A 186      76.840  58.160  67.290  1.00  0.00           C  
ATOM   2890  C   MET A 186      75.880  59.120  66.570  1.00  0.00           C  
ATOM   2891  O   MET A 186      75.190  58.690  65.680  1.00  0.00           O  
ATOM   2892  CB  MET A 186      76.360  57.720  68.730  1.00  0.00           C  
ATOM   2893  CG  MET A 186      75.040  56.810  68.690  1.00  0.00           C  
ATOM   2894  SD  MET A 186      73.450  57.690  68.660  1.00  0.00           S  
ATOM   2895  CE  MET A 186      72.520  56.360  69.430  1.00  0.00           C  
ATOM   2896  HN  MET A 186      78.510  58.680  68.350  1.00  0.00           H  
ATOM   2897  HA  MET A 186      76.880  57.310  66.620  1.00  0.00           H  
ATOM   2898  HB1 MET A 186      76.230  58.630  69.340  1.00  0.00           H  
ATOM   2899  HB2 MET A 186      77.170  57.040  69.060  1.00  0.00           H  
ATOM   2900  HG1 MET A 186      75.070  56.220  69.630  1.00  0.00           H  
ATOM   2901  HG2 MET A 186      75.150  56.100  67.840  1.00  0.00           H  
ATOM   2902  HE1 MET A 186      71.500  56.660  69.740  1.00  0.00           H  
ATOM   2903  HE2 MET A 186      73.010  55.940  70.340  1.00  0.00           H  
ATOM   2904  HE3 MET A 186      72.200  55.650  68.630  1.00  0.00           H  
ATOM   2905  N   GLN A 187      75.900  60.420  67.000  1.00  0.00           N  
ATOM   2906  CA  GLN A 187      74.990  61.320  66.340  1.00  0.00           C  
ATOM   2907  C   GLN A 187      75.290  61.630  64.890  1.00  0.00           C  
ATOM   2908  O   GLN A 187      74.560  61.720  63.970  1.00  0.00           O  
ATOM   2909  CB  GLN A 187      74.770  62.710  67.060  1.00  0.00           C  
ATOM   2910  CG  GLN A 187      73.850  62.510  68.310  1.00  0.00           C  
ATOM   2911  CD  GLN A 187      72.460  61.890  67.910  1.00  0.00           C  
ATOM   2912  NE2 GLN A 187      72.070  60.730  68.510  1.00  0.00           N  
ATOM   2913  OE1 GLN A 187      71.760  62.460  67.050  1.00  0.00           O  
ATOM   2914  HN  GLN A 187      76.410  60.730  67.790  1.00  0.00           H  
ATOM   2915  HA  GLN A 187      74.080  60.760  66.250  1.00  0.00           H  
ATOM   2916  HB1 GLN A 187      74.330  63.460  66.370  1.00  0.00           H  
ATOM   2917  HB2 GLN A 187      75.750  63.030  67.460  1.00  0.00           H  
ATOM   2918  HG1 GLN A 187      73.840  63.480  68.850  1.00  0.00           H  
ATOM   2919  HG2 GLN A 187      74.360  61.820  69.020  1.00  0.00           H  
ATOM   2920 HE21 GLN A 187      71.260  60.230  68.210  1.00  0.00           H  
ATOM   2921 HE22 GLN A 187      72.420  60.590  69.440  1.00  0.00           H  
ATOM   2922  N   SER A 188      76.620  61.590  64.620  1.00  0.00           N  
ATOM   2923  CA  SER A 188      77.110  61.650  63.180  1.00  0.00           C  
ATOM   2924  C   SER A 188      76.810  60.380  62.420  1.00  0.00           C  
ATOM   2925  O   SER A 188      76.540  60.360  61.230  1.00  0.00           O  
ATOM   2926  CB  SER A 188      78.630  62.050  63.240  1.00  0.00           C  
ATOM   2927  OG  SER A 188      79.080  62.220  61.890  1.00  0.00           O  
ATOM   2928  HN  SER A 188      77.360  61.520  65.280  1.00  0.00           H  
ATOM   2929  HA  SER A 188      76.550  62.420  62.660  1.00  0.00           H  
ATOM   2930  HB1 SER A 188      79.220  61.370  63.890  1.00  0.00           H  
ATOM   2931  HB2 SER A 188      78.820  63.020  63.730  1.00  0.00           H  
ATOM   2932  HG1 SER A 188      78.670  62.950  61.410  1.00  0.00           H  
ATOM   2933  N   LEU A 189      76.970  59.190  63.080  1.00  0.00           N  
ATOM   2934  CA  LEU A 189      76.760  57.860  62.460  1.00  0.00           C  
ATOM   2935  C   LEU A 189      75.250  57.680  62.090  1.00  0.00           C  
ATOM   2936  O   LEU A 189      74.880  57.170  61.010  1.00  0.00           O  
ATOM   2937  CB  LEU A 189      77.480  56.810  63.350  1.00  0.00           C  
ATOM   2938  CG  LEU A 189      77.150  55.380  63.040  1.00  0.00           C  
ATOM   2939  CD1 LEU A 189      77.710  54.930  61.710  1.00  0.00           C  
ATOM   2940  CD2 LEU A 189      77.770  54.500  64.140  1.00  0.00           C  
ATOM   2941  HN  LEU A 189      77.320  59.160  64.010  1.00  0.00           H  
ATOM   2942  HA  LEU A 189      77.260  57.830  61.500  1.00  0.00           H  
ATOM   2943  HB1 LEU A 189      77.290  57.070  64.420  1.00  0.00           H  
ATOM   2944  HB2 LEU A 189      78.580  56.950  63.340  1.00  0.00           H  
ATOM   2945  HG  LEU A 189      76.050  55.290  62.980  1.00  0.00           H  
ATOM   2946 HD11 LEU A 189      77.040  55.330  60.920  1.00  0.00           H  
ATOM   2947 HD12 LEU A 189      77.630  53.830  61.570  1.00  0.00           H  
ATOM   2948 HD13 LEU A 189      78.750  55.220  61.490  1.00  0.00           H  
ATOM   2949 HD21 LEU A 189      77.460  53.450  63.920  1.00  0.00           H  
ATOM   2950 HD22 LEU A 189      77.350  54.770  65.140  1.00  0.00           H  
ATOM   2951 HD23 LEU A 189      78.880  54.560  64.060  1.00  0.00           H  
ATOM   2952  N   ILE A 190      74.320  58.090  62.970  1.00  0.00           N  
ATOM   2953  CA  ILE A 190      72.890  58.110  62.570  1.00  0.00           C  
ATOM   2954  C   ILE A 190      72.660  58.900  61.320  1.00  0.00           C  
ATOM   2955  O   ILE A 190      72.140  58.370  60.320  1.00  0.00           O  
ATOM   2956  CB  ILE A 190      72.110  58.760  63.700  1.00  0.00           C  
ATOM   2957  CG1 ILE A 190      72.160  57.780  64.920  1.00  0.00           C  
ATOM   2958  CG2 ILE A 190      70.700  59.260  63.240  1.00  0.00           C  
ATOM   2959  CD  ILE A 190      71.040  56.690  64.830  1.00  0.00           C  
ATOM   2960  HN  ILE A 190      74.530  58.420  63.890  1.00  0.00           H  
ATOM   2961  HA  ILE A 190      72.600  57.070  62.490  1.00  0.00           H  
ATOM   2962  HB  ILE A 190      72.650  59.650  64.090  1.00  0.00           H  
ATOM   2963 HG11 ILE A 190      72.060  58.260  65.910  1.00  0.00           H  
ATOM   2964 HG12 ILE A 190      73.140  57.240  64.850  1.00  0.00           H  
ATOM   2965 HG21 ILE A 190      70.080  59.320  64.160  1.00  0.00           H  
ATOM   2966 HG22 ILE A 190      70.190  58.500  62.600  1.00  0.00           H  
ATOM   2967 HG23 ILE A 190      70.650  60.330  62.960  1.00  0.00           H  
ATOM   2968  HD1 ILE A 190      70.070  57.160  65.110  1.00  0.00           H  
ATOM   2969  HD2 ILE A 190      71.220  55.890  65.580  1.00  0.00           H  
ATOM   2970  HD3 ILE A 190      70.820  56.280  63.830  1.00  0.00           H  
ATOM   2971  N   ASP A 191      73.050  60.200  61.240  1.00  0.00           N  
ATOM   2972  CA  ASP A 191      72.960  60.890  59.960  1.00  0.00           C  
ATOM   2973  C   ASP A 191      73.740  60.190  58.760  1.00  0.00           C  
ATOM   2974  O   ASP A 191      73.360  60.360  57.610  1.00  0.00           O  
ATOM   2975  CB  ASP A 191      73.320  62.330  60.010  1.00  0.00           C  
ATOM   2976  CG  ASP A 191      72.500  63.200  60.930  1.00  0.00           C  
ATOM   2977  OD1 ASP A 191      71.500  62.830  61.620  1.00  0.00           O  
ATOM   2978  OD2 ASP A 191      72.870  64.390  60.850  1.00  0.00           O1-
ATOM   2979  HN  ASP A 191      73.520  60.720  61.950  1.00  0.00           H  
ATOM   2980  HA  ASP A 191      71.910  60.890  59.680  1.00  0.00           H  
ATOM   2981  HB1 ASP A 191      73.110  62.670  58.970  1.00  0.00           H  
ATOM   2982  HB2 ASP A 191      74.380  62.580  60.250  1.00  0.00           H  
ATOM   2983  N   GLY A 192      74.780  59.440  59.090  1.00  0.00           N  
ATOM   2984  CA  GLY A 192      75.430  58.530  58.180  1.00  0.00           C  
ATOM   2985  C   GLY A 192      74.570  57.670  57.310  1.00  0.00           C  
ATOM   2986  O   GLY A 192      74.570  57.770  56.080  1.00  0.00           O  
ATOM   2987  HN  GLY A 192      75.110  59.360  60.020  1.00  0.00           H  
ATOM   2988  HA1 GLY A 192      75.940  57.740  58.700  1.00  0.00           H  
ATOM   2989  HA2 GLY A 192      76.050  59.070  57.460  1.00  0.00           H  
ATOM   2990  N   ILE A 193      73.710  56.810  58.090  1.00  0.00           N  
ATOM   2991  CA  ILE A 193      72.700  55.790  57.610  1.00  0.00           C  
ATOM   2992  C   ILE A 193      71.570  56.460  56.870  1.00  0.00           C  
ATOM   2993  O   ILE A 193      71.130  56.080  55.830  1.00  0.00           O  
ATOM   2994  CB  ILE A 193      72.180  54.940  58.810  1.00  0.00           C  
ATOM   2995  CG1 ILE A 193      73.380  54.150  59.480  1.00  0.00           C  
ATOM   2996  CG2 ILE A 193      70.970  54.170  58.310  1.00  0.00           C  
ATOM   2997  CD  ILE A 193      72.970  52.950  60.340  1.00  0.00           C  
ATOM   2998  HN  ILE A 193      73.600  57.040  59.060  1.00  0.00           H  
ATOM   2999  HA  ILE A 193      73.100  55.070  56.900  1.00  0.00           H  
ATOM   3000  HB  ILE A 193      71.790  55.740  59.480  1.00  0.00           H  
ATOM   3001 HG11 ILE A 193      73.970  54.820  60.140  1.00  0.00           H  
ATOM   3002 HG12 ILE A 193      73.940  53.840  58.580  1.00  0.00           H  
ATOM   3003 HG21 ILE A 193      71.270  53.500  57.480  1.00  0.00           H  
ATOM   3004 HG22 ILE A 193      70.100  54.800  58.010  1.00  0.00           H  
ATOM   3005 HG23 ILE A 193      70.440  53.640  59.130  1.00  0.00           H  
ATOM   3006  HD1 ILE A 193      73.690  52.130  60.140  1.00  0.00           H  
ATOM   3007  HD2 ILE A 193      72.000  52.460  60.070  1.00  0.00           H  
ATOM   3008  HD3 ILE A 193      72.990  53.230  61.410  1.00  0.00           H  
ATOM   3009  N   ASN A 194      71.160  57.570  57.500  1.00  0.00           N  
ATOM   3010  CA  ASN A 194      70.050  58.350  56.950  1.00  0.00           C  
ATOM   3011  C   ASN A 194      70.500  59.150  55.630  1.00  0.00           C  
ATOM   3012  O   ASN A 194      69.690  59.180  54.710  1.00  0.00           O  
ATOM   3013  CB  ASN A 194      69.660  59.270  58.090  1.00  0.00           C  
ATOM   3014  CG  ASN A 194      69.020  58.400  59.230  1.00  0.00           C  
ATOM   3015  ND2 ASN A 194      68.700  59.090  60.400  1.00  0.00           N  
ATOM   3016  OD1 ASN A 194      68.770  57.220  59.120  1.00  0.00           O  
ATOM   3017  HN  ASN A 194      71.620  57.810  58.350  1.00  0.00           H  
ATOM   3018  HA  ASN A 194      69.230  57.780  56.550  1.00  0.00           H  
ATOM   3019  HB1 ASN A 194      68.840  59.970  57.800  1.00  0.00           H  
ATOM   3020  HB2 ASN A 194      70.520  59.830  58.510  1.00  0.00           H  
ATOM   3021 HD21 ASN A 194      68.390  58.510  61.160  1.00  0.00           H  
ATOM   3022 HD22 ASN A 194      68.970  60.060  60.400  1.00  0.00           H  
ATOM   3023  N   ARG A 195      71.730  59.670  55.560  1.00  0.00           N  
ATOM   3024  CA  ARG A 195      72.240  60.150  54.240  1.00  0.00           C  
ATOM   3025  C   ARG A 195      72.330  59.110  53.160  1.00  0.00           C  
ATOM   3026  O   ARG A 195      71.980  59.380  51.960  1.00  0.00           O  
ATOM   3027  CB  ARG A 195      73.660  60.830  54.560  1.00  0.00           C  
ATOM   3028  CG  ARG A 195      73.500  62.250  55.060  1.00  0.00           C  
ATOM   3029  CD  ARG A 195      74.740  62.680  55.870  1.00  0.00           C  
ATOM   3030  NE  ARG A 195      75.920  62.590  54.980  1.00  0.00           N  
ATOM   3031  CZ  ARG A 195      76.290  63.550  54.190  1.00  0.00           C  
ATOM   3032  NH1 ARG A 195      77.380  63.330  53.460  1.00  0.00           N1+
ATOM   3033  NH2 ARG A 195      75.660  64.680  54.000  1.00  0.00           N  
ATOM   3034  HN  ARG A 195      72.280  59.710  56.400  1.00  0.00           H  
ATOM   3035  HA  ARG A 195      71.550  60.880  53.870  1.00  0.00           H  
ATOM   3036  HB1 ARG A 195      74.350  60.920  53.700  1.00  0.00           H  
ATOM   3037  HB2 ARG A 195      74.260  60.270  55.300  1.00  0.00           H  
ATOM   3038  HG1 ARG A 195      72.630  62.240  55.750  1.00  0.00           H  
ATOM   3039  HG2 ARG A 195      73.300  62.830  54.140  1.00  0.00           H  
ATOM   3040  HD1 ARG A 195      74.880  62.010  56.740  1.00  0.00           H  
ATOM   3041  HD2 ARG A 195      74.560  63.720  56.200  1.00  0.00           H  
ATOM   3042  HE  ARG A 195      76.490  61.760  54.960  1.00  0.00           H  
ATOM   3043 HH11 ARG A 195      77.830  62.440  53.530  1.00  0.00           H  
ATOM   3044 HH12 ARG A 195      77.690  64.060  52.870  1.00  0.00           H  
ATOM   3045 HH21 ARG A 195      74.720  64.750  54.300  1.00  0.00           H  
ATOM   3046 HH22 ARG A 195      75.850  65.100  53.110  1.00  0.00           H  
ATOM   3047  N   VAL A 196      72.840  57.910  53.350  1.00  0.00           N  
ATOM   3048  CA  VAL A 196      72.900  56.950  52.340  1.00  0.00           C  
ATOM   3049  C   VAL A 196      71.480  56.460  51.880  1.00  0.00           C  
ATOM   3050  O   VAL A 196      71.110  56.330  50.690  1.00  0.00           O  
ATOM   3051  CB  VAL A 196      73.820  55.780  52.730  1.00  0.00           C  
ATOM   3052  CG1 VAL A 196      73.920  54.890  51.530  1.00  0.00           C  
ATOM   3053  CG2 VAL A 196      75.210  56.170  53.200  1.00  0.00           C  
ATOM   3054  HN  VAL A 196      73.270  57.720  54.240  1.00  0.00           H  
ATOM   3055  HA  VAL A 196      73.290  57.430  51.460  1.00  0.00           H  
ATOM   3056  HB  VAL A 196      73.250  55.250  53.520  1.00  0.00           H  
ATOM   3057 HG11 VAL A 196      74.470  55.480  50.750  1.00  0.00           H  
ATOM   3058 HG12 VAL A 196      72.930  54.570  51.150  1.00  0.00           H  
ATOM   3059 HG13 VAL A 196      74.480  53.960  51.800  1.00  0.00           H  
ATOM   3060 HG21 VAL A 196      75.770  55.200  53.140  1.00  0.00           H  
ATOM   3061 HG22 VAL A 196      75.210  56.620  54.210  1.00  0.00           H  
ATOM   3062 HG23 VAL A 196      75.710  56.820  52.450  1.00  0.00           H  
ATOM   3063  N   LEU A 197      70.470  56.260  52.840  1.00  0.00           N  
ATOM   3064  CA  LEU A 197      69.050  55.900  52.570  1.00  0.00           C  
ATOM   3065  C   LEU A 197      68.310  57.030  51.840  1.00  0.00           C  
ATOM   3066  O   LEU A 197      67.520  56.780  50.930  1.00  0.00           O  
ATOM   3067  CB  LEU A 197      68.350  55.620  53.910  1.00  0.00           C  
ATOM   3068  CG  LEU A 197      66.890  55.120  53.890  1.00  0.00           C  
ATOM   3069  CD1 LEU A 197      66.720  54.020  52.820  1.00  0.00           C  
ATOM   3070  CD2 LEU A 197      66.510  54.530  55.270  1.00  0.00           C  
ATOM   3071  HN  LEU A 197      70.610  56.310  53.820  1.00  0.00           H  
ATOM   3072  HA  LEU A 197      69.120  55.150  51.800  1.00  0.00           H  
ATOM   3073  HB1 LEU A 197      68.350  56.460  54.640  1.00  0.00           H  
ATOM   3074  HB2 LEU A 197      68.830  54.730  54.350  1.00  0.00           H  
ATOM   3075  HG  LEU A 197      66.210  55.950  53.620  1.00  0.00           H  
ATOM   3076 HD11 LEU A 197      65.670  53.670  52.920  1.00  0.00           H  
ATOM   3077 HD12 LEU A 197      67.510  53.250  52.850  1.00  0.00           H  
ATOM   3078 HD13 LEU A 197      66.820  54.560  51.850  1.00  0.00           H  
ATOM   3079 HD21 LEU A 197      65.660  53.830  55.200  1.00  0.00           H  
ATOM   3080 HD22 LEU A 197      66.180  55.300  56.000  1.00  0.00           H  
ATOM   3081 HD23 LEU A 197      67.380  54.080  55.790  1.00  0.00           H  
ATOM   3082  N   ARG A 198      68.550  58.380  52.080  1.00  0.00           N  
ATOM   3083  CA  ARG A 198      67.970  59.550  51.330  1.00  0.00           C  
ATOM   3084  C   ARG A 198      68.270  59.510  49.790  1.00  0.00           C  
ATOM   3085  O   ARG A 198      67.430  59.730  48.880  1.00  0.00           O  
ATOM   3086  CB  ARG A 198      68.460  60.860  51.850  1.00  0.00           C  
ATOM   3087  CG  ARG A 198      68.040  62.100  51.050  1.00  0.00           C  
ATOM   3088  CD  ARG A 198      68.290  63.470  51.760  1.00  0.00           C  
ATOM   3089  NE  ARG A 198      69.810  63.660  51.580  1.00  0.00           N  
ATOM   3090  CZ  ARG A 198      70.630  64.260  52.430  1.00  0.00           C  
ATOM   3091  NH1 ARG A 198      71.900  64.210  52.190  1.00  0.00           N1+
ATOM   3092  NH2 ARG A 198      70.280  65.060  53.470  1.00  0.00           N  
ATOM   3093  HN  ARG A 198      69.040  58.610  52.910  1.00  0.00           H  
ATOM   3094  HA  ARG A 198      66.890  59.550  51.400  1.00  0.00           H  
ATOM   3095  HB1 ARG A 198      69.560  60.770  51.900  1.00  0.00           H  
ATOM   3096  HB2 ARG A 198      68.090  60.810  52.900  1.00  0.00           H  
ATOM   3097  HG1 ARG A 198      66.940  61.930  50.920  1.00  0.00           H  
ATOM   3098  HG2 ARG A 198      68.590  62.030  50.100  1.00  0.00           H  
ATOM   3099  HD1 ARG A 198      67.960  63.580  52.820  1.00  0.00           H  
ATOM   3100  HD2 ARG A 198      67.790  64.200  51.100  1.00  0.00           H  
ATOM   3101  HE  ARG A 198      70.240  63.180  50.800  1.00  0.00           H  
ATOM   3102 HH11 ARG A 198      72.170  63.330  51.780  1.00  0.00           H  
ATOM   3103 HH12 ARG A 198      72.490  64.840  52.690  1.00  0.00           H  
ATOM   3104 HH21 ARG A 198      69.310  65.020  53.720  1.00  0.00           H  
ATOM   3105 HH22 ARG A 198      71.060  65.410  53.980  1.00  0.00           H  
ATOM   3106  N   ASP A 199      69.540  59.050  49.410  1.00  0.00           N  
ATOM   3107  CA  ASP A 199      69.920  58.650  48.090  1.00  0.00           C  
ATOM   3108  C   ASP A 199      69.270  57.400  47.500  1.00  0.00           C  
ATOM   3109  O   ASP A 199      68.700  57.530  46.410  1.00  0.00           O  
ATOM   3110  CB  ASP A 199      71.380  58.400  48.170  1.00  0.00           C  
ATOM   3111  CG  ASP A 199      72.260  59.640  48.090  1.00  0.00           C  
ATOM   3112  OD1 ASP A 199      71.800  60.680  47.650  1.00  0.00           O  
ATOM   3113  OD2 ASP A 199      73.470  59.540  48.460  1.00  0.00           O1-
ATOM   3114  HN  ASP A 199      70.250  58.910  50.090  1.00  0.00           H  
ATOM   3115  HA  ASP A 199      69.690  59.490  47.450  1.00  0.00           H  
ATOM   3116  HB1 ASP A 199      71.840  57.880  47.300  1.00  0.00           H  
ATOM   3117  HB2 ASP A 199      71.630  57.730  49.030  1.00  0.00           H  
ATOM   3118  N   GLN A 200      69.240  56.320  48.250  1.00  0.00           N  
ATOM   3119  CA  GLN A 200      68.490  55.160  47.900  1.00  0.00           C  
ATOM   3120  C   GLN A 200      67.060  55.340  47.560  1.00  0.00           C  
ATOM   3121  O   GLN A 200      66.520  54.720  46.610  1.00  0.00           O  
ATOM   3122  CB  GLN A 200      68.610  54.140  49.030  1.00  0.00           C  
ATOM   3123  CG  GLN A 200      69.740  53.150  48.960  1.00  0.00           C  
ATOM   3124  CD  GLN A 200      69.930  52.320  50.270  1.00  0.00           C  
ATOM   3125  NE2 GLN A 200      69.210  51.180  50.270  1.00  0.00           N  
ATOM   3126  OE1 GLN A 200      70.670  52.640  51.220  1.00  0.00           O  
ATOM   3127  HN  GLN A 200      69.790  56.300  49.080  1.00  0.00           H  
ATOM   3128  HA  GLN A 200      68.970  54.720  47.030  1.00  0.00           H  
ATOM   3129  HB1 GLN A 200      67.660  53.560  49.130  1.00  0.00           H  
ATOM   3130  HB2 GLN A 200      68.650  54.830  49.910  1.00  0.00           H  
ATOM   3131  HG1 GLN A 200      70.680  53.740  48.960  1.00  0.00           H  
ATOM   3132  HG2 GLN A 200      69.660  52.570  48.020  1.00  0.00           H  
ATOM   3133 HE21 GLN A 200      68.600  50.980  49.500  1.00  0.00           H  
ATOM   3134 HE22 GLN A 200      69.220  50.530  51.030  1.00  0.00           H  
ATOM   3135  N   LEU A 201      66.310  56.260  48.240  1.00  0.00           N  
ATOM   3136  CA  LEU A 201      64.900  56.560  48.070  1.00  0.00           C  
ATOM   3137  C   LEU A 201      64.770  57.590  46.900  1.00  0.00           C  
ATOM   3138  O   LEU A 201      63.670  57.780  46.360  1.00  0.00           O  
ATOM   3139  CB  LEU A 201      64.250  57.180  49.330  1.00  0.00           C  
ATOM   3140  CG  LEU A 201      64.100  56.260  50.530  1.00  0.00           C  
ATOM   3141  CD1 LEU A 201      63.400  57.010  51.790  1.00  0.00           C  
ATOM   3142  CD2 LEU A 201      63.150  55.120  50.180  1.00  0.00           C  
ATOM   3143  HN  LEU A 201      66.750  56.740  48.990  1.00  0.00           H  
ATOM   3144  HA  LEU A 201      64.410  55.660  47.710  1.00  0.00           H  
ATOM   3145  HB1 LEU A 201      63.330  57.780  49.140  1.00  0.00           H  
ATOM   3146  HB2 LEU A 201      64.890  58.000  49.720  1.00  0.00           H  
ATOM   3147  HG  LEU A 201      65.120  55.860  50.720  1.00  0.00           H  
ATOM   3148 HD11 LEU A 201      63.460  56.370  52.690  1.00  0.00           H  
ATOM   3149 HD12 LEU A 201      62.390  57.340  51.500  1.00  0.00           H  
ATOM   3150 HD13 LEU A 201      64.000  57.890  52.080  1.00  0.00           H  
ATOM   3151 HD21 LEU A 201      62.070  55.390  50.290  1.00  0.00           H  
ATOM   3152 HD22 LEU A 201      63.410  54.260  50.820  1.00  0.00           H  
ATOM   3153 HD23 LEU A 201      63.410  54.790  49.160  1.00  0.00           H  
ATOM   3154  N   SER A 202      65.870  58.180  46.460  1.00  0.00           N  
ATOM   3155  CA  SER A 202      65.900  59.010  45.290  1.00  0.00           C  
ATOM   3156  C   SER A 202      66.440  58.400  44.040  1.00  0.00           C  
ATOM   3157  O   SER A 202      66.440  59.040  43.000  1.00  0.00           O  
ATOM   3158  CB  SER A 202      66.850  60.180  45.510  1.00  0.00           C  
ATOM   3159  OG  SER A 202      66.380  60.880  46.650  1.00  0.00           O  
ATOM   3160  HN  SER A 202      66.740  57.950  46.910  1.00  0.00           H  
ATOM   3161  HA  SER A 202      64.880  59.340  45.160  1.00  0.00           H  
ATOM   3162  HB1 SER A 202      66.760  60.930  44.710  1.00  0.00           H  
ATOM   3163  HB2 SER A 202      67.900  59.870  45.650  1.00  0.00           H  
ATOM   3164  HG1 SER A 202      66.490  60.410  47.470  1.00  0.00           H  
ATOM   3165  N   GLY A 203      66.860  57.150  44.090  1.00  0.00           N  
ATOM   3166  CA  GLY A 203      67.380  56.380  43.060  1.00  0.00           C  
ATOM   3167  C   GLY A 203      66.750  54.990  42.870  1.00  0.00           C  
ATOM   3168  O   GLY A 203      67.330  54.080  42.260  1.00  0.00           O  
ATOM   3169  HN  GLY A 203      66.790  56.720  44.990  1.00  0.00           H  
ATOM   3170  HA1 GLY A 203      68.370  56.190  43.460  1.00  0.00           H  
ATOM   3171  HA2 GLY A 203      67.450  56.940  42.130  1.00  0.00           H  
ATOM   3172  N   ILE A 204      65.620  54.790  43.530  1.00  0.00           N  
ATOM   3173  CA  ILE A 204      65.000  53.460  43.790  1.00  0.00           C  
ATOM   3174  C   ILE A 204      64.600  52.740  42.530  1.00  0.00           C  
ATOM   3175  O   ILE A 204      64.780  51.520  42.440  1.00  0.00           O  
ATOM   3176  CB  ILE A 204      63.990  53.580  44.870  1.00  0.00           C  
ATOM   3177  CG1 ILE A 204      63.650  52.150  45.270  1.00  0.00           C  
ATOM   3178  CG2 ILE A 204      62.760  54.390  44.370  1.00  0.00           C  
ATOM   3179  CD  ILE A 204      62.710  52.130  46.480  1.00  0.00           C  
ATOM   3180  HN  ILE A 204      65.070  55.550  43.850  1.00  0.00           H  
ATOM   3181  HA  ILE A 204      65.890  52.990  44.190  1.00  0.00           H  
ATOM   3182  HB  ILE A 204      64.370  54.110  45.780  1.00  0.00           H  
ATOM   3183 HG11 ILE A 204      64.590  51.610  45.480  1.00  0.00           H  
ATOM   3184 HG12 ILE A 204      63.100  51.560  44.500  1.00  0.00           H  
ATOM   3185 HG21 ILE A 204      62.120  54.570  45.270  1.00  0.00           H  
ATOM   3186 HG22 ILE A 204      62.140  53.980  43.550  1.00  0.00           H  
ATOM   3187 HG23 ILE A 204      63.050  55.420  44.060  1.00  0.00           H  
ATOM   3188  HD1 ILE A 204      62.510  51.070  46.750  1.00  0.00           H  
ATOM   3189  HD2 ILE A 204      61.780  52.680  46.240  1.00  0.00           H  
ATOM   3190  HD3 ILE A 204      63.210  52.500  47.410  1.00  0.00           H  
ATOM   3191  N   ARG A 205      64.090  53.430  41.520  1.00  0.00           N  
ATOM   3192  CA  ARG A 205      63.810  52.950  40.190  1.00  0.00           C  
ATOM   3193  C   ARG A 205      65.130  52.470  39.570  1.00  0.00           C  
ATOM   3194  O   ARG A 205      65.050  51.540  38.840  1.00  0.00           O  
ATOM   3195  CB  ARG A 205      63.210  53.940  39.270  1.00  0.00           C  
ATOM   3196  CG  ARG A 205      61.740  54.310  39.610  1.00  0.00           C  
ATOM   3197  CD  ARG A 205      61.120  55.500  38.880  1.00  0.00           C  
ATOM   3198  NE  ARG A 205      61.520  55.520  37.460  1.00  0.00           N  
ATOM   3199  CZ  ARG A 205      60.820  54.800  36.560  1.00  0.00           C  
ATOM   3200  NH1 ARG A 205      61.460  54.610  35.410  1.00  0.00           N1+
ATOM   3201  NH2 ARG A 205      59.650  54.220  36.740  1.00  0.00           N  
ATOM   3202  HN  ARG A 205      64.130  54.410  41.670  1.00  0.00           H  
ATOM   3203  HA  ARG A 205      63.270  52.030  40.380  1.00  0.00           H  
ATOM   3204  HB1 ARG A 205      63.200  53.610  38.210  1.00  0.00           H  
ATOM   3205  HB2 ARG A 205      63.730  54.920  39.370  1.00  0.00           H  
ATOM   3206  HG1 ARG A 205      61.560  54.420  40.700  1.00  0.00           H  
ATOM   3207  HG2 ARG A 205      61.180  53.380  39.360  1.00  0.00           H  
ATOM   3208  HD1 ARG A 205      61.340  56.470  39.380  1.00  0.00           H  
ATOM   3209  HD2 ARG A 205      60.010  55.500  38.960  1.00  0.00           H  
ATOM   3210  HE  ARG A 205      62.370  55.950  37.190  1.00  0.00           H  
ATOM   3211 HH11 ARG A 205      62.370  54.970  35.220  1.00  0.00           H  
ATOM   3212 HH12 ARG A 205      61.090  53.950  34.750  1.00  0.00           H  
ATOM   3213 HH21 ARG A 205      59.220  53.880  35.900  1.00  0.00           H  
ATOM   3214 HH22 ARG A 205      59.210  54.170  37.630  1.00  0.00           H  
ATOM   3215  N   VAL A 206      66.320  53.180  39.760  1.00  0.00           N  
ATOM   3216  CA  VAL A 206      67.640  52.680  39.320  1.00  0.00           C  
ATOM   3217  C   VAL A 206      68.120  51.480  40.110  1.00  0.00           C  
ATOM   3218  O   VAL A 206      68.640  50.540  39.550  1.00  0.00           O  
ATOM   3219  CB  VAL A 206      68.720  53.780  39.330  1.00  0.00           C  
ATOM   3220  CG1 VAL A 206      70.200  53.290  39.130  1.00  0.00           C  
ATOM   3221  CG2 VAL A 206      68.220  54.740  38.210  1.00  0.00           C  
ATOM   3222  HN  VAL A 206      66.250  53.910  40.440  1.00  0.00           H  
ATOM   3223  HA  VAL A 206      67.490  52.170  38.380  1.00  0.00           H  
ATOM   3224  HB  VAL A 206      68.600  54.490  40.170  1.00  0.00           H  
ATOM   3225 HG11 VAL A 206      70.200  52.580  38.270  1.00  0.00           H  
ATOM   3226 HG12 VAL A 206      70.520  52.690  40.000  1.00  0.00           H  
ATOM   3227 HG13 VAL A 206      70.880  54.170  39.100  1.00  0.00           H  
ATOM   3228 HG21 VAL A 206      67.970  54.130  37.320  1.00  0.00           H  
ATOM   3229 HG22 VAL A 206      68.950  55.550  37.960  1.00  0.00           H  
ATOM   3230 HG23 VAL A 206      67.310  55.300  38.520  1.00  0.00           H  
ATOM   3231  N   ILE A 207      68.000  51.520  41.400  1.00  0.00           N  
ATOM   3232  CA  ILE A 207      68.450  50.500  42.340  1.00  0.00           C  
ATOM   3233  C   ILE A 207      67.770  49.130  42.110  1.00  0.00           C  
ATOM   3234  O   ILE A 207      68.520  48.120  42.030  1.00  0.00           O  
ATOM   3235  CB  ILE A 207      68.450  50.940  43.790  1.00  0.00           C  
ATOM   3236  CG1 ILE A 207      69.520  51.960  43.890  1.00  0.00           C  
ATOM   3237  CG2 ILE A 207      68.710  49.730  44.730  1.00  0.00           C  
ATOM   3238  CD  ILE A 207      69.510  52.840  45.150  1.00  0.00           C  
ATOM   3239  HN  ILE A 207      67.670  52.390  41.750  1.00  0.00           H  
ATOM   3240  HA  ILE A 207      69.420  50.240  41.960  1.00  0.00           H  
ATOM   3241  HB  ILE A 207      67.470  51.390  44.030  1.00  0.00           H  
ATOM   3242 HG11 ILE A 207      69.370  52.710  43.070  1.00  0.00           H  
ATOM   3243 HG12 ILE A 207      70.550  51.590  43.660  1.00  0.00           H  
ATOM   3244 HG21 ILE A 207      69.490  50.050  45.440  1.00  0.00           H  
ATOM   3245 HG22 ILE A 207      69.020  48.760  44.270  1.00  0.00           H  
ATOM   3246 HG23 ILE A 207      67.760  49.660  45.310  1.00  0.00           H  
ATOM   3247  HD1 ILE A 207      69.580  52.330  46.120  1.00  0.00           H  
ATOM   3248  HD2 ILE A 207      68.670  53.570  45.140  1.00  0.00           H  
ATOM   3249  HD3 ILE A 207      70.440  53.430  45.100  1.00  0.00           H  
ATOM   3250  N   ARG A 208      66.440  49.070  41.970  1.00  0.00           N  
ATOM   3251  CA  ARG A 208      65.850  47.830  41.610  1.00  0.00           C  
ATOM   3252  C   ARG A 208      66.300  47.340  40.220  1.00  0.00           C  
ATOM   3253  O   ARG A 208      66.460  46.160  40.000  1.00  0.00           O  
ATOM   3254  CB  ARG A 208      64.240  47.840  41.630  1.00  0.00           C  
ATOM   3255  CG  ARG A 208      63.950  48.060  43.100  1.00  0.00           C  
ATOM   3256  CD  ARG A 208      62.540  47.600  43.590  1.00  0.00           C  
ATOM   3257  NE  ARG A 208      62.750  47.900  45.020  1.00  0.00           N  
ATOM   3258  CZ  ARG A 208      61.780  48.180  45.950  1.00  0.00           C  
ATOM   3259  NH1 ARG A 208      62.080  48.340  47.230  1.00  0.00           N1+
ATOM   3260  NH2 ARG A 208      60.540  48.040  45.550  1.00  0.00           N  
ATOM   3261  HN  ARG A 208      65.910  49.910  41.870  1.00  0.00           H  
ATOM   3262  HA  ARG A 208      66.070  47.020  42.290  1.00  0.00           H  
ATOM   3263  HB1 ARG A 208      63.900  46.840  41.270  1.00  0.00           H  
ATOM   3264  HB2 ARG A 208      63.870  48.620  40.940  1.00  0.00           H  
ATOM   3265  HG1 ARG A 208      64.020  49.120  43.410  1.00  0.00           H  
ATOM   3266  HG2 ARG A 208      64.660  47.420  43.680  1.00  0.00           H  
ATOM   3267  HD1 ARG A 208      62.410  46.510  43.380  1.00  0.00           H  
ATOM   3268  HD2 ARG A 208      61.750  48.190  43.090  1.00  0.00           H  
ATOM   3269  HE  ARG A 208      63.640  47.650  45.410  1.00  0.00           H  
ATOM   3270 HH11 ARG A 208      63.030  48.330  47.520  1.00  0.00           H  
ATOM   3271 HH12 ARG A 208      61.370  48.180  47.910  1.00  0.00           H  
ATOM   3272 HH21 ARG A 208      60.480  47.580  44.670  1.00  0.00           H  
ATOM   3273 HH22 ARG A 208      59.800  47.810  46.180  1.00  0.00           H  
ATOM   3274  N   ALA A 209      66.430  48.270  39.270  1.00  0.00           N  
ATOM   3275  CA  ALA A 209      66.910  47.940  37.870  1.00  0.00           C  
ATOM   3276  C   ALA A 209      68.350  47.350  37.810  1.00  0.00           C  
ATOM   3277  O   ALA A 209      68.470  46.280  37.320  1.00  0.00           O  
ATOM   3278  CB  ALA A 209      66.820  49.240  37.120  1.00  0.00           C  
ATOM   3279  HN  ALA A 209      66.340  49.230  39.570  1.00  0.00           H  
ATOM   3280  HA  ALA A 209      66.240  47.140  37.590  1.00  0.00           H  
ATOM   3281  HB1 ALA A 209      67.370  49.100  36.170  1.00  0.00           H  
ATOM   3282  HB2 ALA A 209      67.160  50.140  37.680  1.00  0.00           H  
ATOM   3283  HB3 ALA A 209      65.740  49.460  36.920  1.00  0.00           H  
ATOM   3284  N   PHE A 210      69.350  48.000  38.450  1.00  0.00           N  
ATOM   3285  CA  PHE A 210      70.570  47.230  38.590  1.00  0.00           C  
ATOM   3286  C   PHE A 210      70.630  46.170  39.750  1.00  0.00           C  
ATOM   3287  O   PHE A 210      71.700  45.580  39.920  1.00  0.00           O  
ATOM   3288  CB  PHE A 210      71.690  48.240  38.990  1.00  0.00           C  
ATOM   3289  CG  PHE A 210      72.100  49.040  37.790  1.00  0.00           C  
ATOM   3290  CD1 PHE A 210      73.050  48.520  36.910  1.00  0.00           C  
ATOM   3291  CD2 PHE A 210      71.700  50.360  37.750  1.00  0.00           C  
ATOM   3292  CE1 PHE A 210      73.560  49.370  35.900  1.00  0.00           C  
ATOM   3293  CE2 PHE A 210      72.270  51.180  36.810  1.00  0.00           C  
ATOM   3294  CZ  PHE A 210      73.100  50.670  35.780  1.00  0.00           C  
ATOM   3295  HN  PHE A 210      69.210  48.890  38.880  1.00  0.00           H  
ATOM   3296  HA  PHE A 210      70.820  46.670  37.710  1.00  0.00           H  
ATOM   3297  HB1 PHE A 210      72.670  47.930  39.420  1.00  0.00           H  
ATOM   3298  HB2 PHE A 210      71.280  48.950  39.740  1.00  0.00           H  
ATOM   3299  HD1 PHE A 210      73.390  47.500  36.980  1.00  0.00           H  
ATOM   3300  HD2 PHE A 210      71.030  50.690  38.540  1.00  0.00           H  
ATOM   3301  HE1 PHE A 210      74.350  49.030  35.250  1.00  0.00           H  
ATOM   3302  HE2 PHE A 210      71.980  52.220  36.910  1.00  0.00           H  
ATOM   3303  HZ  PHE A 210      73.470  51.330  35.030  1.00  0.00           H  
ATOM   3304  N   ALA A 211      69.470  45.840  40.350  1.00  0.00           N  
ATOM   3305  CA  ALA A 211      69.170  44.950  41.500  1.00  0.00           C  
ATOM   3306  C   ALA A 211      70.070  44.960  42.670  1.00  0.00           C  
ATOM   3307  O   ALA A 211      70.630  43.990  43.100  1.00  0.00           O  
ATOM   3308  CB  ALA A 211      68.720  43.520  41.280  1.00  0.00           C  
ATOM   3309  HN  ALA A 211      68.640  46.190  39.930  1.00  0.00           H  
ATOM   3310  HA  ALA A 211      68.300  45.410  41.950  1.00  0.00           H  
ATOM   3311  HB1 ALA A 211      68.340  43.010  42.190  1.00  0.00           H  
ATOM   3312  HB2 ALA A 211      69.620  42.970  40.940  1.00  0.00           H  
ATOM   3313  HB3 ALA A 211      67.950  43.560  40.480  1.00  0.00           H  
ATOM   3314  N   ARG A 212      70.420  46.220  43.170  1.00  0.00           N  
ATOM   3315  CA  ARG A 212      71.510  46.490  44.040  1.00  0.00           C  
ATOM   3316  C   ARG A 212      71.060  46.370  45.500  1.00  0.00           C  
ATOM   3317  O   ARG A 212      71.900  46.460  46.400  1.00  0.00           O  
ATOM   3318  CB  ARG A 212      72.130  47.930  43.850  1.00  0.00           C  
ATOM   3319  CG  ARG A 212      72.680  48.260  42.420  1.00  0.00           C  
ATOM   3320  CD  ARG A 212      73.830  47.360  41.960  1.00  0.00           C  
ATOM   3321  NE  ARG A 212      74.910  47.490  43.000  1.00  0.00           N  
ATOM   3322  CZ  ARG A 212      76.140  46.980  42.760  1.00  0.00           C  
ATOM   3323  NH1 ARG A 212      76.410  46.090  41.840  1.00  0.00           N1+
ATOM   3324  NH2 ARG A 212      77.200  47.380  43.380  1.00  0.00           N  
ATOM   3325  HN  ARG A 212      70.010  47.060  42.830  1.00  0.00           H  
ATOM   3326  HA  ARG A 212      72.380  45.880  43.840  1.00  0.00           H  
ATOM   3327  HB1 ARG A 212      72.900  48.090  44.620  1.00  0.00           H  
ATOM   3328  HB2 ARG A 212      71.390  48.740  44.040  1.00  0.00           H  
ATOM   3329  HG1 ARG A 212      73.120  49.270  42.260  1.00  0.00           H  
ATOM   3330  HG2 ARG A 212      71.720  48.210  41.860  1.00  0.00           H  
ATOM   3331  HD1 ARG A 212      74.260  47.600  40.970  1.00  0.00           H  
ATOM   3332  HD2 ARG A 212      73.410  46.330  42.030  1.00  0.00           H  
ATOM   3333  HE  ARG A 212      74.960  48.410  43.390  1.00  0.00           H  
ATOM   3334 HH11 ARG A 212      75.670  45.470  41.600  1.00  0.00           H  
ATOM   3335 HH12 ARG A 212      77.240  45.530  41.940  1.00  0.00           H  
ATOM   3336 HH21 ARG A 212      77.040  48.250  43.850  1.00  0.00           H  
ATOM   3337 HH22 ARG A 212      78.110  47.010  43.210  1.00  0.00           H  
ATOM   3338  N   GLU A 213      69.700  46.160  45.740  1.00  0.00           N  
ATOM   3339  CA  GLU A 213      69.160  46.120  47.060  1.00  0.00           C  
ATOM   3340  C   GLU A 213      69.940  45.130  47.970  1.00  0.00           C  
ATOM   3341  O   GLU A 213      70.300  45.560  49.070  1.00  0.00           O  
ATOM   3342  CB  GLU A 213      67.660  45.950  47.010  1.00  0.00           C  
ATOM   3343  CG  GLU A 213      66.960  47.340  46.700  1.00  0.00           C  
ATOM   3344  CD  GLU A 213      65.440  47.110  46.760  1.00  0.00           C  
ATOM   3345  OE1 GLU A 213      64.980  46.190  46.090  1.00  0.00           O  
ATOM   3346  OE2 GLU A 213      64.780  47.880  47.510  1.00  0.00           O1-
ATOM   3347  HN  GLU A 213      69.020  46.130  45.010  1.00  0.00           H  
ATOM   3348  HA  GLU A 213      69.230  47.110  47.470  1.00  0.00           H  
ATOM   3349  HB1 GLU A 213      67.280  45.660  48.020  1.00  0.00           H  
ATOM   3350  HB2 GLU A 213      67.360  45.160  46.280  1.00  0.00           H  
ATOM   3351  HG1 GLU A 213      67.190  47.510  45.630  1.00  0.00           H  
ATOM   3352  HG2 GLU A 213      67.280  48.140  47.380  1.00  0.00           H  
ATOM   3353  N   PRO A 214      70.440  43.970  47.640  1.00  0.00           N  
ATOM   3354  CA  PRO A 214      71.210  43.170  48.590  1.00  0.00           C  
ATOM   3355  C   PRO A 214      72.610  43.700  48.810  1.00  0.00           C  
ATOM   3356  O   PRO A 214      73.180  43.460  49.890  1.00  0.00           O  
ATOM   3357  CB  PRO A 214      71.160  41.780  47.800  1.00  0.00           C  
ATOM   3358  CG  PRO A 214      69.960  41.810  46.890  1.00  0.00           C  
ATOM   3359  CD  PRO A 214      69.940  43.230  46.460  1.00  0.00           C  
ATOM   3360  HA  PRO A 214      70.850  43.230  49.600  1.00  0.00           H  
ATOM   3361  HB1 PRO A 214      71.260  40.820  48.340  1.00  0.00           H  
ATOM   3362  HB2 PRO A 214      71.950  41.790  47.010  1.00  0.00           H  
ATOM   3363  HG1 PRO A 214      70.110  41.020  46.120  1.00  0.00           H  
ATOM   3364  HG2 PRO A 214      69.120  41.500  47.530  1.00  0.00           H  
ATOM   3365  HD1 PRO A 214      70.690  43.440  45.660  1.00  0.00           H  
ATOM   3366  HD2 PRO A 214      68.950  43.550  46.070  1.00  0.00           H  
ATOM   3367  N   LEU A 215      73.160  44.330  47.830  1.00  0.00           N  
ATOM   3368  CA  LEU A 215      74.490  44.850  47.910  1.00  0.00           C  
ATOM   3369  C   LEU A 215      74.540  45.970  48.980  1.00  0.00           C  
ATOM   3370  O   LEU A 215      75.480  46.080  49.740  1.00  0.00           O  
ATOM   3371  CB  LEU A 215      74.960  45.340  46.520  1.00  0.00           C  
ATOM   3372  CG  LEU A 215      75.230  44.200  45.490  1.00  0.00           C  
ATOM   3373  CD1 LEU A 215      76.600  43.410  45.790  1.00  0.00           C  
ATOM   3374  CD2 LEU A 215      74.020  43.290  45.230  1.00  0.00           C  
ATOM   3375  HN  LEU A 215      72.700  44.490  46.960  1.00  0.00           H  
ATOM   3376  HA  LEU A 215      75.190  44.100  48.230  1.00  0.00           H  
ATOM   3377  HB1 LEU A 215      75.850  46.010  46.530  1.00  0.00           H  
ATOM   3378  HB2 LEU A 215      74.170  46.000  46.100  1.00  0.00           H  
ATOM   3379  HG  LEU A 215      75.380  44.700  44.510  1.00  0.00           H  
ATOM   3380 HD11 LEU A 215      76.780  42.780  44.890  1.00  0.00           H  
ATOM   3381 HD12 LEU A 215      76.530  42.750  46.680  1.00  0.00           H  
ATOM   3382 HD13 LEU A 215      77.340  44.230  45.890  1.00  0.00           H  
ATOM   3383 HD21 LEU A 215      73.870  42.570  46.050  1.00  0.00           H  
ATOM   3384 HD22 LEU A 215      73.980  42.660  44.310  1.00  0.00           H  
ATOM   3385 HD23 LEU A 215      73.040  43.820  45.200  1.00  0.00           H  
ATOM   3386  N   GLU A 216      73.520  46.790  49.010  1.00  0.00           N  
ATOM   3387  CA  GLU A 216      73.200  47.880  49.950  1.00  0.00           C  
ATOM   3388  C   GLU A 216      72.860  47.290  51.280  1.00  0.00           C  
ATOM   3389  O   GLU A 216      73.320  47.840  52.330  1.00  0.00           O  
ATOM   3390  CB  GLU A 216      72.030  48.820  49.500  1.00  0.00           C  
ATOM   3391  CG  GLU A 216      72.330  49.440  48.110  1.00  0.00           C  
ATOM   3392  CD  GLU A 216      73.610  50.330  48.020  1.00  0.00           C  
ATOM   3393  OE1 GLU A 216      74.230  50.450  46.930  1.00  0.00           O  
ATOM   3394  OE2 GLU A 216      74.060  50.810  49.090  1.00  0.00           O1-
ATOM   3395  HN  GLU A 216      72.900  46.540  48.280  1.00  0.00           H  
ATOM   3396  HA  GLU A 216      74.120  48.440  50.080  1.00  0.00           H  
ATOM   3397  HB1 GLU A 216      71.960  49.590  50.300  1.00  0.00           H  
ATOM   3398  HB2 GLU A 216      71.050  48.320  49.400  1.00  0.00           H  
ATOM   3399  HG1 GLU A 216      71.490  50.160  47.980  1.00  0.00           H  
ATOM   3400  HG2 GLU A 216      72.430  48.670  47.320  1.00  0.00           H  
ATOM   3401  N   ARG A 217      72.080  46.200  51.380  1.00  0.00           N  
ATOM   3402  CA  ARG A 217      71.720  45.650  52.640  1.00  0.00           C  
ATOM   3403  C   ARG A 217      72.820  45.020  53.600  1.00  0.00           C  
ATOM   3404  O   ARG A 217      72.750  45.230  54.860  1.00  0.00           O  
ATOM   3405  CB  ARG A 217      70.570  44.580  52.460  1.00  0.00           C  
ATOM   3406  CG  ARG A 217      69.170  45.090  52.070  1.00  0.00           C  
ATOM   3407  CD  ARG A 217      68.140  44.010  51.690  1.00  0.00           C  
ATOM   3408  NE  ARG A 217      67.770  43.250  52.960  1.00  0.00           N  
ATOM   3409  CZ  ARG A 217      66.900  42.330  53.060  1.00  0.00           C  
ATOM   3410  NH1 ARG A 217      66.430  41.670  52.000  1.00  0.00           N1+
ATOM   3411  NH2 ARG A 217      66.480  42.010  54.270  1.00  0.00           N  
ATOM   3412  HN  ARG A 217      71.630  45.830  50.560  1.00  0.00           H  
ATOM   3413  HA  ARG A 217      71.180  46.360  53.240  1.00  0.00           H  
ATOM   3414  HB1 ARG A 217      70.340  44.170  53.480  1.00  0.00           H  
ATOM   3415  HB2 ARG A 217      70.940  43.760  51.820  1.00  0.00           H  
ATOM   3416  HG1 ARG A 217      69.270  45.770  51.200  1.00  0.00           H  
ATOM   3417  HG2 ARG A 217      68.720  45.790  52.800  1.00  0.00           H  
ATOM   3418  HD1 ARG A 217      68.460  43.290  50.910  1.00  0.00           H  
ATOM   3419  HD2 ARG A 217      67.200  44.440  51.310  1.00  0.00           H  
ATOM   3420  HE  ARG A 217      68.220  43.460  53.830  1.00  0.00           H  
ATOM   3421 HH11 ARG A 217      66.470  42.230  51.170  1.00  0.00           H  
ATOM   3422 HH12 ARG A 217      65.750  40.960  52.160  1.00  0.00           H  
ATOM   3423 HH21 ARG A 217      67.010  42.350  55.060  1.00  0.00           H  
ATOM   3424 HH22 ARG A 217      65.740  41.350  54.440  1.00  0.00           H  
ATOM   3425  N   VAL A 218      73.840  44.200  53.080  1.00  0.00           N  
ATOM   3426  CA  VAL A 218      74.940  43.680  53.890  1.00  0.00           C  
ATOM   3427  C   VAL A 218      75.890  44.750  54.210  1.00  0.00           C  
ATOM   3428  O   VAL A 218      76.560  44.750  55.230  1.00  0.00           O  
ATOM   3429  CB  VAL A 218      75.630  42.450  53.290  1.00  0.00           C  
ATOM   3430  CG1 VAL A 218      74.810  41.160  53.310  1.00  0.00           C  
ATOM   3431  CG2 VAL A 218      76.110  42.770  51.920  1.00  0.00           C  
ATOM   3432  HN  VAL A 218      73.670  43.850  52.160  1.00  0.00           H  
ATOM   3433  HA  VAL A 218      74.610  43.190  54.790  1.00  0.00           H  
ATOM   3434  HB  VAL A 218      76.510  42.280  53.930  1.00  0.00           H  
ATOM   3435 HG11 VAL A 218      74.400  40.940  54.320  1.00  0.00           H  
ATOM   3436 HG12 VAL A 218      75.560  40.390  53.030  1.00  0.00           H  
ATOM   3437 HG13 VAL A 218      73.910  41.340  52.680  1.00  0.00           H  
ATOM   3438 HG21 VAL A 218      75.380  42.530  51.120  1.00  0.00           H  
ATOM   3439 HG22 VAL A 218      76.950  42.080  51.670  1.00  0.00           H  
ATOM   3440 HG23 VAL A 218      76.460  43.790  51.650  1.00  0.00           H  
ATOM   3441  N   ARG A 219      75.950  45.780  53.380  1.00  0.00           N  
ATOM   3442  CA  ARG A 219      76.580  47.070  53.670  1.00  0.00           C  
ATOM   3443  C   ARG A 219      75.890  47.910  54.730  1.00  0.00           C  
ATOM   3444  O   ARG A 219      76.610  48.260  55.630  1.00  0.00           O  
ATOM   3445  CB  ARG A 219      76.740  47.800  52.320  1.00  0.00           C  
ATOM   3446  CG  ARG A 219      77.340  49.190  52.330  1.00  0.00           C  
ATOM   3447  CD  ARG A 219      76.520  50.440  52.910  1.00  0.00           C  
ATOM   3448  NE  ARG A 219      75.150  50.510  52.260  1.00  0.00           N  
ATOM   3449  CZ  ARG A 219      74.190  51.410  52.550  1.00  0.00           C  
ATOM   3450  NH1 ARG A 219      74.230  52.160  53.610  1.00  0.00           N1+
ATOM   3451  NH2 ARG A 219      73.190  51.440  51.670  1.00  0.00           N  
ATOM   3452  HN  ARG A 219      75.480  45.800  52.500  1.00  0.00           H  
ATOM   3453  HA  ARG A 219      77.490  46.830  54.200  1.00  0.00           H  
ATOM   3454  HB1 ARG A 219      75.800  47.640  51.740  1.00  0.00           H  
ATOM   3455  HB2 ARG A 219      77.370  47.120  51.710  1.00  0.00           H  
ATOM   3456  HG1 ARG A 219      77.560  49.460  51.280  1.00  0.00           H  
ATOM   3457  HG2 ARG A 219      78.240  49.250  52.970  1.00  0.00           H  
ATOM   3458  HD1 ARG A 219      77.020  51.400  52.690  1.00  0.00           H  
ATOM   3459  HD2 ARG A 219      76.560  50.260  54.010  1.00  0.00           H  
ATOM   3460  HE  ARG A 219      74.950  50.040  51.400  1.00  0.00           H  
ATOM   3461 HH11 ARG A 219      75.120  52.270  54.060  1.00  0.00           H  
ATOM   3462 HH12 ARG A 219      73.440  52.710  53.890  1.00  0.00           H  
ATOM   3463 HH21 ARG A 219      73.400  51.170  50.730  1.00  0.00           H  
ATOM   3464 HH22 ARG A 219      72.470  52.120  51.780  1.00  0.00           H  
ATOM   3465  N   PHE A 220      74.560  48.070  54.730  1.00  0.00           N  
ATOM   3466  CA  PHE A 220      73.840  48.420  55.920  1.00  0.00           C  
ATOM   3467  C   PHE A 220      74.030  47.570  57.180  1.00  0.00           C  
ATOM   3468  O   PHE A 220      74.140  48.220  58.270  1.00  0.00           O  
ATOM   3469  CB  PHE A 220      72.290  48.570  55.530  1.00  0.00           C  
ATOM   3470  CG  PHE A 220      71.320  48.780  56.650  1.00  0.00           C  
ATOM   3471  CD1 PHE A 220      71.220  50.030  57.190  1.00  0.00           C  
ATOM   3472  CD2 PHE A 220      70.710  47.710  57.290  1.00  0.00           C  
ATOM   3473  CE1 PHE A 220      70.340  50.260  58.340  1.00  0.00           C  
ATOM   3474  CE2 PHE A 220      69.900  47.850  58.460  1.00  0.00           C  
ATOM   3475  CZ  PHE A 220      69.730  49.170  58.950  1.00  0.00           C  
ATOM   3476  HN  PHE A 220      74.170  47.980  53.820  1.00  0.00           H  
ATOM   3477  HA  PHE A 220      74.260  49.390  56.170  1.00  0.00           H  
ATOM   3478  HB1 PHE A 220      71.900  47.840  54.770  1.00  0.00           H  
ATOM   3479  HB2 PHE A 220      72.280  49.470  54.880  1.00  0.00           H  
ATOM   3480  HD1 PHE A 220      71.750  50.820  56.700  1.00  0.00           H  
ATOM   3481  HD2 PHE A 220      70.670  46.720  56.860  1.00  0.00           H  
ATOM   3482  HE1 PHE A 220      70.350  51.200  58.860  1.00  0.00           H  
ATOM   3483  HE2 PHE A 220      69.530  46.950  58.940  1.00  0.00           H  
ATOM   3484  HZ  PHE A 220      69.040  49.350  59.770  1.00  0.00           H  
ATOM   3485  N   ALA A 221      74.040  46.250  57.190  1.00  0.00           N  
ATOM   3486  CA  ALA A 221      74.200  45.380  58.360  1.00  0.00           C  
ATOM   3487  C   ALA A 221      75.400  45.790  59.170  1.00  0.00           C  
ATOM   3488  O   ALA A 221      75.240  45.980  60.410  1.00  0.00           O  
ATOM   3489  CB  ALA A 221      74.410  43.940  57.770  1.00  0.00           C  
ATOM   3490  HN  ALA A 221      73.820  45.770  56.350  1.00  0.00           H  
ATOM   3491  HA  ALA A 221      73.260  45.500  58.880  1.00  0.00           H  
ATOM   3492  HB1 ALA A 221      74.430  43.150  58.560  1.00  0.00           H  
ATOM   3493  HB2 ALA A 221      75.260  43.720  57.090  1.00  0.00           H  
ATOM   3494  HB3 ALA A 221      73.490  43.760  57.170  1.00  0.00           H  
ATOM   3495  N   GLU A 222      76.550  46.040  58.520  1.00  0.00           N  
ATOM   3496  CA  GLU A 222      77.750  46.650  59.090  1.00  0.00           C  
ATOM   3497  C   GLU A 222      77.530  47.980  59.780  1.00  0.00           C  
ATOM   3498  O   GLU A 222      77.900  48.010  60.960  1.00  0.00           O  
ATOM   3499  CB  GLU A 222      78.910  46.890  57.990  1.00  0.00           C  
ATOM   3500  CG  GLU A 222      79.470  45.560  57.430  1.00  0.00           C  
ATOM   3501  CD  GLU A 222      80.740  45.690  56.530  1.00  0.00           C  
ATOM   3502  OE1 GLU A 222      80.870  44.870  55.610  1.00  0.00           O  
ATOM   3503  OE2 GLU A 222      81.620  46.560  56.820  1.00  0.00           O1-
ATOM   3504  HN  GLU A 222      76.540  45.760  57.570  1.00  0.00           H  
ATOM   3505  HA  GLU A 222      77.960  45.950  59.880  1.00  0.00           H  
ATOM   3506  HB1 GLU A 222      79.800  47.360  58.490  1.00  0.00           H  
ATOM   3507  HB2 GLU A 222      78.640  47.540  57.130  1.00  0.00           H  
ATOM   3508  HG1 GLU A 222      78.710  45.080  56.780  1.00  0.00           H  
ATOM   3509  HG2 GLU A 222      79.590  44.870  58.300  1.00  0.00           H  
ATOM   3510  N   ALA A 223      76.960  48.930  59.110  1.00  0.00           N  
ATOM   3511  CA  ALA A 223      76.590  50.170  59.680  1.00  0.00           C  
ATOM   3512  C   ALA A 223      75.640  50.040  60.870  1.00  0.00           C  
ATOM   3513  O   ALA A 223      75.810  50.660  61.910  1.00  0.00           O  
ATOM   3514  CB  ALA A 223      76.020  51.150  58.670  1.00  0.00           C  
ATOM   3515  HN  ALA A 223      76.720  48.870  58.140  1.00  0.00           H  
ATOM   3516  HA  ALA A 223      77.480  50.620  60.090  1.00  0.00           H  
ATOM   3517  HB1 ALA A 223      75.660  52.130  59.100  1.00  0.00           H  
ATOM   3518  HB2 ALA A 223      75.130  50.770  58.120  1.00  0.00           H  
ATOM   3519  HB3 ALA A 223      76.840  51.310  57.960  1.00  0.00           H  
ATOM   3520  N   ASN A 224      74.600  49.230  60.870  1.00  0.00           N  
ATOM   3521  CA  ASN A 224      73.610  49.050  61.900  1.00  0.00           C  
ATOM   3522  C   ASN A 224      74.280  48.310  63.180  1.00  0.00           C  
ATOM   3523  O   ASN A 224      74.040  48.670  64.290  1.00  0.00           O  
ATOM   3524  CB  ASN A 224      72.570  48.120  61.120  1.00  0.00           C  
ATOM   3525  CG  ASN A 224      71.340  48.010  62.030  1.00  0.00           C  
ATOM   3526  ND2 ASN A 224      70.490  47.030  61.800  1.00  0.00           N  
ATOM   3527  OD1 ASN A 224      70.960  48.850  62.870  1.00  0.00           O  
ATOM   3528  HN  ASN A 224      74.520  48.640  60.080  1.00  0.00           H  
ATOM   3529  HA  ASN A 224      73.290  50.060  62.120  1.00  0.00           H  
ATOM   3530  HB1 ASN A 224      73.010  47.140  60.830  1.00  0.00           H  
ATOM   3531  HB2 ASN A 224      72.280  48.760  60.260  1.00  0.00           H  
ATOM   3532 HD21 ASN A 224      69.820  46.830  62.520  1.00  0.00           H  
ATOM   3533 HD22 ASN A 224      70.760  46.280  61.190  1.00  0.00           H  
ATOM   3534  N   GLN A 225      75.140  47.300  62.950  1.00  0.00           N  
ATOM   3535  CA  GLN A 225      75.990  46.720  63.970  1.00  0.00           C  
ATOM   3536  C   GLN A 225      77.050  47.710  64.580  1.00  0.00           C  
ATOM   3537  O   GLN A 225      77.110  47.820  65.750  1.00  0.00           O  
ATOM   3538  CB  GLN A 225      76.790  45.560  63.310  1.00  0.00           C  
ATOM   3539  CG  GLN A 225      77.720  44.840  64.320  1.00  0.00           C  
ATOM   3540  CD  GLN A 225      77.010  44.210  65.450  1.00  0.00           C  
ATOM   3541  NE2 GLN A 225      77.210  44.770  66.610  1.00  0.00           N  
ATOM   3542  OE1 GLN A 225      76.200  43.250  65.340  1.00  0.00           O  
ATOM   3543  HN  GLN A 225      75.240  46.940  62.030  1.00  0.00           H  
ATOM   3544  HA  GLN A 225      75.400  46.310  64.770  1.00  0.00           H  
ATOM   3545  HB1 GLN A 225      77.450  46.040  62.540  1.00  0.00           H  
ATOM   3546  HB2 GLN A 225      76.110  44.860  62.790  1.00  0.00           H  
ATOM   3547  HG1 GLN A 225      78.590  45.500  64.520  1.00  0.00           H  
ATOM   3548  HG2 GLN A 225      78.070  43.940  63.770  1.00  0.00           H  
ATOM   3549 HE21 GLN A 225      77.750  45.610  66.680  1.00  0.00           H  
ATOM   3550 HE22 GLN A 225      76.930  44.310  67.460  1.00  0.00           H  
ATOM   3551  N   THR A 226      77.690  48.480  63.700  1.00  0.00           N  
ATOM   3552  CA  THR A 226      78.560  49.630  64.080  1.00  0.00           C  
ATOM   3553  C   THR A 226      77.860  50.570  64.900  1.00  0.00           C  
ATOM   3554  O   THR A 226      78.380  51.140  65.810  1.00  0.00           O  
ATOM   3555  CB  THR A 226      79.190  50.280  62.870  1.00  0.00           C  
ATOM   3556  CG2 THR A 226      80.300  51.300  63.220  1.00  0.00           C  
ATOM   3557  OG1 THR A 226      79.860  49.320  62.050  1.00  0.00           O  
ATOM   3558  HN  THR A 226      77.550  48.240  62.750  1.00  0.00           H  
ATOM   3559  HA  THR A 226      79.410  49.190  64.590  1.00  0.00           H  
ATOM   3560  HB  THR A 226      78.450  50.770  62.190  1.00  0.00           H  
ATOM   3561  HG1 THR A 226      79.310  48.640  61.670  1.00  0.00           H  
ATOM   3562 HG21 THR A 226      81.100  50.830  63.830  1.00  0.00           H  
ATOM   3563 HG22 THR A 226      79.900  52.180  63.760  1.00  0.00           H  
ATOM   3564 HG23 THR A 226      80.770  51.560  62.250  1.00  0.00           H  
ATOM   3565  N   LEU A 227      76.570  50.940  64.540  1.00  0.00           N  
ATOM   3566  CA  LEU A 227      75.630  51.780  65.240  1.00  0.00           C  
ATOM   3567  C   LEU A 227      75.250  51.280  66.590  1.00  0.00           C  
ATOM   3568  O   LEU A 227      75.220  52.020  67.600  1.00  0.00           O  
ATOM   3569  CB  LEU A 227      74.300  52.110  64.540  1.00  0.00           C  
ATOM   3570  CG  LEU A 227      73.250  52.940  65.270  1.00  0.00           C  
ATOM   3571  CD1 LEU A 227      73.780  54.320  65.540  1.00  0.00           C  
ATOM   3572  CD2 LEU A 227      71.940  53.010  64.550  1.00  0.00           C  
ATOM   3573  HN  LEU A 227      76.370  50.680  63.610  1.00  0.00           H  
ATOM   3574  HA  LEU A 227      76.200  52.680  65.410  1.00  0.00           H  
ATOM   3575  HB1 LEU A 227      73.810  51.170  64.190  1.00  0.00           H  
ATOM   3576  HB2 LEU A 227      74.600  52.650  63.610  1.00  0.00           H  
ATOM   3577  HG  LEU A 227      72.900  52.490  66.230  1.00  0.00           H  
ATOM   3578 HD11 LEU A 227      74.630  54.550  64.880  1.00  0.00           H  
ATOM   3579 HD12 LEU A 227      74.070  54.540  66.590  1.00  0.00           H  
ATOM   3580 HD13 LEU A 227      73.090  55.160  65.340  1.00  0.00           H  
ATOM   3581 HD21 LEU A 227      71.990  53.560  63.590  1.00  0.00           H  
ATOM   3582 HD22 LEU A 227      71.160  53.540  65.140  1.00  0.00           H  
ATOM   3583 HD23 LEU A 227      71.490  52.010  64.390  1.00  0.00           H  
ATOM   3584  N   SER A 228      74.960  49.950  66.600  1.00  0.00           N  
ATOM   3585  CA  SER A 228      74.640  49.180  67.820  1.00  0.00           C  
ATOM   3586  C   SER A 228      75.800  49.120  68.860  1.00  0.00           C  
ATOM   3587  O   SER A 228      75.570  49.220  70.030  1.00  0.00           O  
ATOM   3588  CB  SER A 228      74.150  47.720  67.510  1.00  0.00           C  
ATOM   3589  OG  SER A 228      73.850  46.960  68.700  1.00  0.00           O  
ATOM   3590  HN  SER A 228      75.160  49.380  65.810  1.00  0.00           H  
ATOM   3591  HA  SER A 228      73.890  49.750  68.340  1.00  0.00           H  
ATOM   3592  HB1 SER A 228      75.000  47.230  66.980  1.00  0.00           H  
ATOM   3593  HB2 SER A 228      73.310  47.830  66.810  1.00  0.00           H  
ATOM   3594  HG1 SER A 228      74.680  46.680  69.070  1.00  0.00           H  
ATOM   3595  N   ASP A 229      77.020  48.960  68.450  1.00  0.00           N  
ATOM   3596  CA  ASP A 229      78.240  49.000  69.230  1.00  0.00           C  
ATOM   3597  C   ASP A 229      78.450  50.500  69.710  1.00  0.00           C  
ATOM   3598  O   ASP A 229      78.690  50.740  70.860  1.00  0.00           O  
ATOM   3599  CB  ASP A 229      79.430  48.520  68.280  1.00  0.00           C  
ATOM   3600  CG  ASP A 229      79.490  47.030  68.020  1.00  0.00           C  
ATOM   3601  OD1 ASP A 229      80.350  46.560  67.260  1.00  0.00           O  
ATOM   3602  OD2 ASP A 229      78.830  46.220  68.710  1.00  0.00           O1-
ATOM   3603  HN  ASP A 229      77.080  48.790  67.460  1.00  0.00           H  
ATOM   3604  HA  ASP A 229      78.280  48.390  70.120  1.00  0.00           H  
ATOM   3605  HB1 ASP A 229      80.410  48.750  68.730  1.00  0.00           H  
ATOM   3606  HB2 ASP A 229      79.290  48.980  67.270  1.00  0.00           H  
ATOM   3607  N   SER A 230      78.320  51.470  68.750  1.00  0.00           N  
ATOM   3608  CA  SER A 230      78.530  52.860  69.180  1.00  0.00           C  
ATOM   3609  C   SER A 230      77.490  53.320  70.220  1.00  0.00           C  
ATOM   3610  O   SER A 230      77.850  53.900  71.270  1.00  0.00           O  
ATOM   3611  CB  SER A 230      78.540  53.810  67.950  1.00  0.00           C  
ATOM   3612  OG  SER A 230      79.000  55.120  68.240  1.00  0.00           O  
ATOM   3613  HN  SER A 230      77.990  51.210  67.830  1.00  0.00           H  
ATOM   3614  HA  SER A 230      79.490  52.940  69.670  1.00  0.00           H  
ATOM   3615  HB1 SER A 230      77.510  53.890  67.530  1.00  0.00           H  
ATOM   3616  HB2 SER A 230      79.300  53.530  67.180  1.00  0.00           H  
ATOM   3617  HG1 SER A 230      79.960  55.090  68.120  1.00  0.00           H  
ATOM   3618  N   ALA A 231      76.210  53.000  69.960  1.00  0.00           N  
ATOM   3619  CA  ALA A 231      75.110  53.390  70.870  1.00  0.00           C  
ATOM   3620  C   ALA A 231      75.320  52.630  72.220  1.00  0.00           C  
ATOM   3621  O   ALA A 231      75.020  53.150  73.290  1.00  0.00           O  
ATOM   3622  CB  ALA A 231      73.770  52.910  70.320  1.00  0.00           C  
ATOM   3623  HN  ALA A 231      75.870  52.500  69.160  1.00  0.00           H  
ATOM   3624  HA  ALA A 231      75.020  54.460  70.940  1.00  0.00           H  
ATOM   3625  HB1 ALA A 231      72.940  53.060  71.070  1.00  0.00           H  
ATOM   3626  HB2 ALA A 231      73.760  51.910  69.840  1.00  0.00           H  
ATOM   3627  HB3 ALA A 231      73.480  53.540  69.460  1.00  0.00           H  
ATOM   3628  N   LEU A 232      75.760  51.370  72.230  1.00  0.00           N  
ATOM   3629  CA  LEU A 232      76.090  50.650  73.410  1.00  0.00           C  
ATOM   3630  C   LEU A 232      77.180  51.230  74.320  1.00  0.00           C  
ATOM   3631  O   LEU A 232      77.060  51.190  75.540  1.00  0.00           O  
ATOM   3632  CB  LEU A 232      76.480  49.180  73.060  1.00  0.00           C  
ATOM   3633  CG  LEU A 232      76.970  48.230  74.170  1.00  0.00           C  
ATOM   3634  CD1 LEU A 232      75.930  48.130  75.290  1.00  0.00           C  
ATOM   3635  CD2 LEU A 232      77.110  46.830  73.550  1.00  0.00           C  
ATOM   3636  HN  LEU A 232      75.890  50.840  71.390  1.00  0.00           H  
ATOM   3637  HA  LEU A 232      75.130  50.670  73.910  1.00  0.00           H  
ATOM   3638  HB1 LEU A 232      77.300  49.060  72.310  1.00  0.00           H  
ATOM   3639  HB2 LEU A 232      75.580  48.680  72.650  1.00  0.00           H  
ATOM   3640  HG  LEU A 232      77.930  48.720  74.460  1.00  0.00           H  
ATOM   3641 HD11 LEU A 232      76.280  47.530  76.150  1.00  0.00           H  
ATOM   3642 HD12 LEU A 232      74.940  47.710  75.000  1.00  0.00           H  
ATOM   3643 HD13 LEU A 232      75.660  49.120  75.730  1.00  0.00           H  
ATOM   3644 HD21 LEU A 232      77.900  46.880  72.770  1.00  0.00           H  
ATOM   3645 HD22 LEU A 232      76.110  46.540  73.160  1.00  0.00           H  
ATOM   3646 HD23 LEU A 232      77.440  46.080  74.300  1.00  0.00           H  
ATOM   3647  N   GLU A 233      78.310  51.670  73.650  1.00  0.00           N  
ATOM   3648  CA  GLU A 233      79.320  52.450  74.350  1.00  0.00           C  
ATOM   3649  C   GLU A 233      78.770  53.680  74.990  1.00  0.00           C  
ATOM   3650  O   GLU A 233      78.940  53.890  76.180  1.00  0.00           O  
ATOM   3651  CB  GLU A 233      80.490  52.870  73.390  1.00  0.00           C  
ATOM   3652  CG  GLU A 233      81.310  51.760  72.760  1.00  0.00           C  
ATOM   3653  CD  GLU A 233      82.120  50.890  73.650  1.00  0.00           C  
ATOM   3654  OE1 GLU A 233      82.710  49.860  73.130  1.00  0.00           O  
ATOM   3655  OE2 GLU A 233      82.270  51.120  74.850  1.00  0.00           O1-
ATOM   3656  HN  GLU A 233      78.430  51.540  72.660  1.00  0.00           H  
ATOM   3657  HA  GLU A 233      79.640  51.840  75.180  1.00  0.00           H  
ATOM   3658  HB1 GLU A 233      81.100  53.530  74.040  1.00  0.00           H  
ATOM   3659  HB2 GLU A 233      80.060  53.550  72.630  1.00  0.00           H  
ATOM   3660  HG1 GLU A 233      81.980  52.140  71.950  1.00  0.00           H  
ATOM   3661  HG2 GLU A 233      80.570  51.040  72.380  1.00  0.00           H  
ATOM   3662  N   ALA A 234      78.080  54.500  74.230  1.00  0.00           N  
ATOM   3663  CA  ALA A 234      77.440  55.730  74.660  1.00  0.00           C  
ATOM   3664  C   ALA A 234      76.410  55.440  75.790  1.00  0.00           C  
ATOM   3665  O   ALA A 234      76.390  56.120  76.790  1.00  0.00           O  
ATOM   3666  CB  ALA A 234      76.680  56.380  73.490  1.00  0.00           C  
ATOM   3667  HN  ALA A 234      77.990  54.150  73.310  1.00  0.00           H  
ATOM   3668  HA  ALA A 234      78.220  56.410  74.990  1.00  0.00           H  
ATOM   3669  HB1 ALA A 234      75.810  55.740  73.240  1.00  0.00           H  
ATOM   3670  HB2 ALA A 234      77.330  56.360  72.580  1.00  0.00           H  
ATOM   3671  HB3 ALA A 234      76.400  57.440  73.680  1.00  0.00           H  
ATOM   3672  N   GLY A 235      75.700  54.270  75.750  1.00  0.00           N  
ATOM   3673  CA  GLY A 235      74.860  53.890  76.900  1.00  0.00           C  
ATOM   3674  C   GLY A 235      75.550  53.570  78.220  1.00  0.00           C  
ATOM   3675  O   GLY A 235      75.050  53.820  79.260  1.00  0.00           O  
ATOM   3676  HN  GLY A 235      75.630  53.630  74.990  1.00  0.00           H  
ATOM   3677  HA1 GLY A 235      74.340  52.950  76.780  1.00  0.00           H  
ATOM   3678  HA2 GLY A 235      74.190  54.730  77.030  1.00  0.00           H  
ATOM   3679  N   ARG A 236      76.770  53.000  78.240  1.00  0.00           N  
ATOM   3680  CA  ARG A 236      77.490  52.600  79.380  1.00  0.00           C  
ATOM   3681  C   ARG A 236      77.960  53.810  80.220  1.00  0.00           C  
ATOM   3682  O   ARG A 236      77.950  53.780  81.440  1.00  0.00           O  
ATOM   3683  CB  ARG A 236      78.680  51.730  78.990  1.00  0.00           C  
ATOM   3684  CG  ARG A 236      78.220  50.360  78.550  1.00  0.00           C  
ATOM   3685  CD  ARG A 236      79.290  49.530  77.870  1.00  0.00           C  
ATOM   3686  NE  ARG A 236      78.640  48.240  77.710  1.00  0.00           N  
ATOM   3687  CZ  ARG A 236      79.130  47.200  77.030  1.00  0.00           C  
ATOM   3688  NH1 ARG A 236      80.200  47.230  76.270  1.00  0.00           N1+
ATOM   3689  NH2 ARG A 236      78.400  46.130  76.930  1.00  0.00           N  
ATOM   3690  HN  ARG A 236      77.250  52.770  77.400  1.00  0.00           H  
ATOM   3691  HA  ARG A 236      76.790  52.110  80.040  1.00  0.00           H  
ATOM   3692  HB1 ARG A 236      79.360  51.500  79.830  1.00  0.00           H  
ATOM   3693  HB2 ARG A 236      79.300  52.170  78.170  1.00  0.00           H  
ATOM   3694  HG1 ARG A 236      77.290  50.420  77.940  1.00  0.00           H  
ATOM   3695  HG2 ARG A 236      77.940  49.760  79.450  1.00  0.00           H  
ATOM   3696  HD1 ARG A 236      80.200  49.370  78.490  1.00  0.00           H  
ATOM   3697  HD2 ARG A 236      79.480  50.000  76.880  1.00  0.00           H  
ATOM   3698  HE  ARG A 236      77.850  48.020  78.290  1.00  0.00           H  
ATOM   3699 HH11 ARG A 236      80.910  47.920  76.380  1.00  0.00           H  
ATOM   3700 HH12 ARG A 236      80.440  46.370  75.810  1.00  0.00           H  
ATOM   3701 HH21 ARG A 236      77.450  46.160  77.280  1.00  0.00           H  
ATOM   3702 HH22 ARG A 236      78.680  45.430  76.260  1.00  0.00           H  
ATOM   3703  N   TRP A 237      78.400  54.890  79.550  1.00  0.00           N  
ATOM   3704  CA  TRP A 237      78.700  56.150  80.240  1.00  0.00           C  
ATOM   3705  C   TRP A 237      77.440  56.850  80.810  1.00  0.00           C  
ATOM   3706  O   TRP A 237      77.400  57.290  81.940  1.00  0.00           O  
ATOM   3707  CB  TRP A 237      79.590  57.130  79.430  1.00  0.00           C  
ATOM   3708  CG  TRP A 237      80.980  56.550  79.130  1.00  0.00           C  
ATOM   3709  CD1 TRP A 237      81.340  55.990  77.940  1.00  0.00           C  
ATOM   3710  CD2 TRP A 237      82.070  56.410  80.040  1.00  0.00           C  
ATOM   3711  CE2 TRP A 237      83.090  55.750  79.350  1.00  0.00           C  
ATOM   3712  CE3 TRP A 237      82.280  56.890  81.340  1.00  0.00           C  
ATOM   3713  NE1 TRP A 237      82.620  55.460  78.080  1.00  0.00           N  
ATOM   3714  CZ2 TRP A 237      84.340  55.560  79.900  1.00  0.00           C  
ATOM   3715  CZ3 TRP A 237      83.580  56.720  81.880  1.00  0.00           C  
ATOM   3716  CH2 TRP A 237      84.570  56.060  81.160  1.00  0.00           C  
ATOM   3717  HN  TRP A 237      78.550  54.790  78.570  1.00  0.00           H  
ATOM   3718  HA  TRP A 237      79.270  55.880  81.110  1.00  0.00           H  
ATOM   3719  HB1 TRP A 237      79.670  58.020  80.080  1.00  0.00           H  
ATOM   3720  HB2 TRP A 237      79.160  57.470  78.470  1.00  0.00           H  
ATOM   3721  HD1 TRP A 237      80.670  55.920  77.090  1.00  0.00           H  
ATOM   3722  HE1 TRP A 237      83.280  55.160  77.430  1.00  0.00           H  
ATOM   3723  HE3 TRP A 237      81.600  57.590  81.820  1.00  0.00           H  
ATOM   3724  HZ2 TRP A 237      85.110  55.080  79.300  1.00  0.00           H  
ATOM   3725  HZ3 TRP A 237      83.770  57.070  82.880  1.00  0.00           H  
ATOM   3726  HH2 TRP A 237      85.550  55.970  81.610  1.00  0.00           H  
ATOM   3727  N   GLN A 238      76.350  56.830  80.000  1.00  0.00           N  
ATOM   3728  CA  GLN A 238      75.050  57.200  80.500  1.00  0.00           C  
ATOM   3729  C   GLN A 238      74.490  56.430  81.690  1.00  0.00           C  
ATOM   3730  O   GLN A 238      73.780  57.080  82.500  1.00  0.00           O  
ATOM   3731  CB  GLN A 238      73.830  57.250  79.480  1.00  0.00           C  
ATOM   3732  CG  GLN A 238      74.220  58.250  78.410  1.00  0.00           C  
ATOM   3733  CD  GLN A 238      73.020  58.550  77.410  1.00  0.00           C  
ATOM   3734  NE2 GLN A 238      73.060  57.910  76.190  1.00  0.00           N  
ATOM   3735  OE1 GLN A 238      72.140  59.390  77.640  1.00  0.00           O  
ATOM   3736  HN  GLN A 238      76.270  56.540  79.050  1.00  0.00           H  
ATOM   3737  HA  GLN A 238      75.100  58.200  80.910  1.00  0.00           H  
ATOM   3738  HB1 GLN A 238      72.840  57.430  79.960  1.00  0.00           H  
ATOM   3739  HB2 GLN A 238      73.790  56.230  79.040  1.00  0.00           H  
ATOM   3740  HG1 GLN A 238      74.910  57.650  77.780  1.00  0.00           H  
ATOM   3741  HG2 GLN A 238      74.710  59.210  78.620  1.00  0.00           H  
ATOM   3742 HE21 GLN A 238      72.550  58.240  75.390  1.00  0.00           H  
ATOM   3743 HE22 GLN A 238      73.770  57.280  75.900  1.00  0.00           H  
ATOM   3744  N   ALA A 239      74.760  55.150  81.810  1.00  0.00           N  
ATOM   3745  CA  ALA A 239      74.360  54.330  82.910  1.00  0.00           C  
ATOM   3746  C   ALA A 239      74.990  54.770  84.250  1.00  0.00           C  
ATOM   3747  O   ALA A 239      74.460  54.520  85.330  1.00  0.00           O  
ATOM   3748  CB  ALA A 239      74.820  52.850  82.710  1.00  0.00           C  
ATOM   3749  HN  ALA A 239      75.340  54.690  81.140  1.00  0.00           H  
ATOM   3750  HA  ALA A 239      73.280  54.410  82.830  1.00  0.00           H  
ATOM   3751  HB1 ALA A 239      74.410  52.320  83.600  1.00  0.00           H  
ATOM   3752  HB2 ALA A 239      75.920  52.660  82.680  1.00  0.00           H  
ATOM   3753  HB3 ALA A 239      74.320  52.530  81.780  1.00  0.00           H  
ATOM   3754  N   LEU A 240      76.220  55.330  84.200  1.00  0.00           N  
ATOM   3755  CA  LEU A 240      77.050  55.640  85.310  1.00  0.00           C  
ATOM   3756  C   LEU A 240      76.740  57.030  85.980  1.00  0.00           C  
ATOM   3757  O   LEU A 240      77.150  57.190  87.140  1.00  0.00           O  
ATOM   3758  CB  LEU A 240      78.460  55.550  84.710  1.00  0.00           C  
ATOM   3759  CG  LEU A 240      79.610  55.630  85.740  1.00  0.00           C  
ATOM   3760  CD1 LEU A 240      79.410  54.700  86.960  1.00  0.00           C  
ATOM   3761  CD2 LEU A 240      81.030  55.400  85.100  1.00  0.00           C  
ATOM   3762  HN  LEU A 240      76.460  55.670  83.290  1.00  0.00           H  
ATOM   3763  HA  LEU A 240      76.790  54.930  86.070  1.00  0.00           H  
ATOM   3764  HB1 LEU A 240      78.460  56.260  83.840  1.00  0.00           H  
ATOM   3765  HB2 LEU A 240      78.710  54.650  84.110  1.00  0.00           H  
ATOM   3766  HG  LEU A 240      79.650  56.660  86.160  1.00  0.00           H  
ATOM   3767 HD11 LEU A 240      78.420  54.830  87.450  1.00  0.00           H  
ATOM   3768 HD12 LEU A 240      80.150  54.910  87.760  1.00  0.00           H  
ATOM   3769 HD13 LEU A 240      79.610  53.650  86.650  1.00  0.00           H  
ATOM   3770 HD21 LEU A 240      81.390  56.330  84.620  1.00  0.00           H  
ATOM   3771 HD22 LEU A 240      80.910  54.590  84.360  1.00  0.00           H  
ATOM   3772 HD23 LEU A 240      81.640  55.100  85.980  1.00  0.00           H  
ATOM   3773  N   MET A 241      76.090  58.020  85.310  1.00  0.00           N  
ATOM   3774  CA  MET A 241      75.840  59.340  85.930  1.00  0.00           C  
ATOM   3775  C   MET A 241      75.020  59.350  87.200  1.00  0.00           C  
ATOM   3776  O   MET A 241      75.430  59.750  88.290  1.00  0.00           O  
ATOM   3777  CB  MET A 241      75.120  60.230  84.940  1.00  0.00           C  
ATOM   3778  CG  MET A 241      75.960  60.430  83.650  1.00  0.00           C  
ATOM   3779  SD  MET A 241      75.260  61.590  82.430  1.00  0.00           S  
ATOM   3780  CE  MET A 241      73.820  60.680  82.030  1.00  0.00           C  
ATOM   3781  HN  MET A 241      75.850  57.970  84.330  1.00  0.00           H  
ATOM   3782  HA  MET A 241      76.800  59.780  86.190  1.00  0.00           H  
ATOM   3783  HB1 MET A 241      74.840  61.250  85.300  1.00  0.00           H  
ATOM   3784  HB2 MET A 241      74.160  59.770  84.650  1.00  0.00           H  
ATOM   3785  HG1 MET A 241      76.300  59.490  83.160  1.00  0.00           H  
ATOM   3786  HG2 MET A 241      76.890  60.900  84.030  1.00  0.00           H  
ATOM   3787  HE1 MET A 241      74.010  59.640  81.710  1.00  0.00           H  
ATOM   3788  HE2 MET A 241      73.320  61.070  81.110  1.00  0.00           H  
ATOM   3789  HE3 MET A 241      73.040  60.660  82.820  1.00  0.00           H  
ATOM   3790  N   LEU A 242      73.790  58.740  87.200  1.00  0.00           N  
ATOM   3791  CA  LEU A 242      72.900  58.630  88.390  1.00  0.00           C  
ATOM   3792  C   LEU A 242      73.500  58.090  89.630  1.00  0.00           C  
ATOM   3793  O   LEU A 242      73.510  58.700  90.660  1.00  0.00           O  
ATOM   3794  CB  LEU A 242      71.500  58.060  88.140  1.00  0.00           C  
ATOM   3795  CG  LEU A 242      70.530  57.970  89.350  1.00  0.00           C  
ATOM   3796  CD1 LEU A 242      69.980  59.240  89.800  1.00  0.00           C  
ATOM   3797  CD2 LEU A 242      69.240  57.120  88.980  1.00  0.00           C  
ATOM   3798  HN  LEU A 242      73.330  58.350  86.410  1.00  0.00           H  
ATOM   3799  HA  LEU A 242      72.800  59.690  88.590  1.00  0.00           H  
ATOM   3800  HB1 LEU A 242      71.550  57.070  87.640  1.00  0.00           H  
ATOM   3801  HB2 LEU A 242      71.060  58.740  87.380  1.00  0.00           H  
ATOM   3802  HG  LEU A 242      71.020  57.410  90.190  1.00  0.00           H  
ATOM   3803 HD11 LEU A 242      70.780  59.940  90.120  1.00  0.00           H  
ATOM   3804 HD12 LEU A 242      69.330  59.090  90.690  1.00  0.00           H  
ATOM   3805 HD13 LEU A 242      69.480  59.840  89.010  1.00  0.00           H  
ATOM   3806 HD21 LEU A 242      68.480  57.260  89.790  1.00  0.00           H  
ATOM   3807 HD22 LEU A 242      69.500  56.040  88.960  1.00  0.00           H  
ATOM   3808 HD23 LEU A 242      68.790  57.490  88.040  1.00  0.00           H  
ATOM   3809  N   PRO A 243      74.010  56.840  89.630  1.00  0.00           N  
ATOM   3810  CA  PRO A 243      74.540  56.270  90.850  1.00  0.00           C  
ATOM   3811  C   PRO A 243      75.770  56.920  91.400  1.00  0.00           C  
ATOM   3812  O   PRO A 243      76.130  56.650  92.540  1.00  0.00           O  
ATOM   3813  CB  PRO A 243      74.730  54.740  90.570  1.00  0.00           C  
ATOM   3814  CG  PRO A 243      74.800  54.780  89.020  1.00  0.00           C  
ATOM   3815  CD  PRO A 243      73.900  55.860  88.540  1.00  0.00           C  
ATOM   3816  HA  PRO A 243      73.810  56.500  91.610  1.00  0.00           H  
ATOM   3817  HB1 PRO A 243      73.820  54.200  90.920  1.00  0.00           H  
ATOM   3818  HB2 PRO A 243      75.650  54.270  90.990  1.00  0.00           H  
ATOM   3819  HG1 PRO A 243      75.880  54.940  88.770  1.00  0.00           H  
ATOM   3820  HG2 PRO A 243      74.580  53.780  88.600  1.00  0.00           H  
ATOM   3821  HD1 PRO A 243      74.230  56.280  87.560  1.00  0.00           H  
ATOM   3822  HD2 PRO A 243      72.860  55.450  88.620  1.00  0.00           H  
ATOM   3823  N   VAL A 244      76.540  57.740  90.560  1.00  0.00           N  
ATOM   3824  CA  VAL A 244      77.660  58.570  90.910  1.00  0.00           C  
ATOM   3825  C   VAL A 244      77.290  59.820  91.640  1.00  0.00           C  
ATOM   3826  O   VAL A 244      78.000  60.200  92.560  1.00  0.00           O  
ATOM   3827  CB  VAL A 244      78.480  58.940  89.770  1.00  0.00           C  
ATOM   3828  CG1 VAL A 244      79.510  60.120  89.890  1.00  0.00           C  
ATOM   3829  CG2 VAL A 244      79.260  57.690  89.340  1.00  0.00           C  
ATOM   3830  HN  VAL A 244      76.370  57.840  89.580  1.00  0.00           H  
ATOM   3831  HA  VAL A 244      78.260  58.050  91.670  1.00  0.00           H  
ATOM   3832  HB  VAL A 244      77.730  59.260  89.010  1.00  0.00           H  
ATOM   3833 HG11 VAL A 244      80.300  60.060  89.120  1.00  0.00           H  
ATOM   3834 HG12 VAL A 244      80.030  60.020  90.870  1.00  0.00           H  
ATOM   3835 HG13 VAL A 244      79.030  61.120  89.780  1.00  0.00           H  
ATOM   3836 HG21 VAL A 244      80.070  57.370  90.030  1.00  0.00           H  
ATOM   3837 HG22 VAL A 244      79.620  57.910  88.310  1.00  0.00           H  
ATOM   3838 HG23 VAL A 244      78.550  56.850  89.170  1.00  0.00           H  
ATOM   3839  N   THR A 245      76.260  60.500  91.100  1.00  0.00           N  
ATOM   3840  CA  THR A 245      75.940  61.910  91.580  1.00  0.00           C  
ATOM   3841  C   THR A 245      75.270  61.830  92.910  1.00  0.00           C  
ATOM   3842  O   THR A 245      75.620  62.510  93.860  1.00  0.00           O  
ATOM   3843  CB  THR A 245      75.150  62.760  90.540  1.00  0.00           C  
ATOM   3844  CG2 THR A 245      74.050  63.520  91.140  1.00  0.00           C  
ATOM   3845  OG1 THR A 245      76.030  63.670  89.920  1.00  0.00           O  
ATOM   3846  HN  THR A 245      75.980  60.140  90.220  1.00  0.00           H  
ATOM   3847  HA  THR A 245      76.910  62.350  91.750  1.00  0.00           H  
ATOM   3848  HB  THR A 245      74.730  62.030  89.810  1.00  0.00           H  
ATOM   3849  HG1 THR A 245      75.560  63.850  89.110  1.00  0.00           H  
ATOM   3850 HG21 THR A 245      73.460  63.920  90.280  1.00  0.00           H  
ATOM   3851 HG22 THR A 245      74.380  64.460  91.600  1.00  0.00           H  
ATOM   3852 HG23 THR A 245      73.190  62.900  91.480  1.00  0.00           H  
ATOM   3853  N   THR A 246      74.390  60.800  93.070  1.00  0.00           N  
ATOM   3854  CA  THR A 246      73.700  60.280  94.210  1.00  0.00           C  
ATOM   3855  C   THR A 246      74.640  59.770  95.230  1.00  0.00           C  
ATOM   3856  O   THR A 246      74.550  60.150  96.400  1.00  0.00           O  
ATOM   3857  CB  THR A 246      72.550  59.200  94.020  1.00  0.00           C  
ATOM   3858  CG2 THR A 246      71.400  59.940  93.290  1.00  0.00           C  
ATOM   3859  OG1 THR A 246      72.980  58.140  93.240  1.00  0.00           O  
ATOM   3860  HN  THR A 246      74.150  60.290  92.250  1.00  0.00           H  
ATOM   3861  HA  THR A 246      73.190  61.120  94.650  1.00  0.00           H  
ATOM   3862  HB  THR A 246      72.160  58.870  95.000  1.00  0.00           H  
ATOM   3863  HG1 THR A 246      72.900  58.400  92.320  1.00  0.00           H  
ATOM   3864 HG21 THR A 246      70.550  59.270  93.030  1.00  0.00           H  
ATOM   3865 HG22 THR A 246      71.800  60.180  92.280  1.00  0.00           H  
ATOM   3866 HG23 THR A 246      71.080  60.770  93.970  1.00  0.00           H  
ATOM   3867  N   LEU A 247      75.640  58.970  94.850  1.00  0.00           N  
ATOM   3868  CA  LEU A 247      76.580  58.410  95.760  1.00  0.00           C  
ATOM   3869  C   LEU A 247      77.400  59.520  96.470  1.00  0.00           C  
ATOM   3870  O   LEU A 247      77.490  59.550  97.670  1.00  0.00           O  
ATOM   3871  CB  LEU A 247      77.530  57.400  95.040  1.00  0.00           C  
ATOM   3872  CG  LEU A 247      78.820  56.910  95.770  1.00  0.00           C  
ATOM   3873  CD1 LEU A 247      78.520  56.380  97.200  1.00  0.00           C  
ATOM   3874  CD2 LEU A 247      79.720  55.930  94.980  1.00  0.00           C  
ATOM   3875  HN  LEU A 247      75.580  58.450  94.000  1.00  0.00           H  
ATOM   3876  HA  LEU A 247      76.040  57.910  96.550  1.00  0.00           H  
ATOM   3877  HB1 LEU A 247      77.870  57.930  94.120  1.00  0.00           H  
ATOM   3878  HB2 LEU A 247      76.900  56.520  94.790  1.00  0.00           H  
ATOM   3879  HG  LEU A 247      79.470  57.800  95.950  1.00  0.00           H  
ATOM   3880 HD11 LEU A 247      77.920  55.450  97.130  1.00  0.00           H  
ATOM   3881 HD12 LEU A 247      77.880  57.090  97.780  1.00  0.00           H  
ATOM   3882 HD13 LEU A 247      79.410  56.170  97.830  1.00  0.00           H  
ATOM   3883 HD21 LEU A 247      80.540  55.640  95.670  1.00  0.00           H  
ATOM   3884 HD22 LEU A 247      80.120  56.450  94.100  1.00  0.00           H  
ATOM   3885 HD23 LEU A 247      79.190  55.000  94.680  1.00  0.00           H  
ATOM   3886  N   VAL A 248      77.890  60.540  95.800  1.00  0.00           N  
ATOM   3887  CA  VAL A 248      78.500  61.740  96.360  1.00  0.00           C  
ATOM   3888  C   VAL A 248      77.680  62.470  97.410  1.00  0.00           C  
ATOM   3889  O   VAL A 248      78.230  62.790  98.470  1.00  0.00           O  
ATOM   3890  CB  VAL A 248      79.020  62.650  95.300  1.00  0.00           C  
ATOM   3891  CG1 VAL A 248      79.590  63.970  95.900  1.00  0.00           C  
ATOM   3892  CG2 VAL A 248      80.120  61.920  94.520  1.00  0.00           C  
ATOM   3893  HN  VAL A 248      77.730  60.580  94.810  1.00  0.00           H  
ATOM   3894  HA  VAL A 248      79.320  61.320  96.930  1.00  0.00           H  
ATOM   3895  HB  VAL A 248      78.160  62.780  94.610  1.00  0.00           H  
ATOM   3896 HG11 VAL A 248      80.320  64.380  95.170  1.00  0.00           H  
ATOM   3897 HG12 VAL A 248      80.210  63.680  96.770  1.00  0.00           H  
ATOM   3898 HG13 VAL A 248      78.840  64.770  96.080  1.00  0.00           H  
ATOM   3899 HG21 VAL A 248      79.780  61.160  93.780  1.00  0.00           H  
ATOM   3900 HG22 VAL A 248      80.860  61.550  95.270  1.00  0.00           H  
ATOM   3901 HG23 VAL A 248      80.690  62.650  93.910  1.00  0.00           H  
ATOM   3902  N   ILE A 249      76.430  62.790  97.020  1.00  0.00           N  
ATOM   3903  CA  ILE A 249      75.540  63.530  97.900  1.00  0.00           C  
ATOM   3904  C   ILE A 249      75.090  62.580  99.090  1.00  0.00           C  
ATOM   3905  O   ILE A 249      75.140  62.950 100.280  1.00  0.00           O  
ATOM   3906  CB  ILE A 249      74.400  64.120  97.220  1.00  0.00           C  
ATOM   3907  CG1 ILE A 249      74.860  65.200  96.270  1.00  0.00           C  
ATOM   3908  CG2 ILE A 249      73.230  64.630  98.110  1.00  0.00           C  
ATOM   3909  CD  ILE A 249      75.510  66.490  96.910  1.00  0.00           C  
ATOM   3910  HN  ILE A 249      76.110  62.460  96.150  1.00  0.00           H  
ATOM   3911  HA  ILE A 249      75.960  64.380  98.400  1.00  0.00           H  
ATOM   3912  HB  ILE A 249      73.860  63.370  96.590  1.00  0.00           H  
ATOM   3913 HG11 ILE A 249      74.010  65.400  95.580  1.00  0.00           H  
ATOM   3914 HG12 ILE A 249      75.650  64.810  95.590  1.00  0.00           H  
ATOM   3915 HG21 ILE A 249      72.840  63.670  98.500  1.00  0.00           H  
ATOM   3916 HG22 ILE A 249      72.390  65.150  97.600  1.00  0.00           H  
ATOM   3917 HG23 ILE A 249      73.550  65.380  98.870  1.00  0.00           H  
ATOM   3918  HD1 ILE A 249      75.560  67.200  96.060  1.00  0.00           H  
ATOM   3919  HD2 ILE A 249      76.530  66.290  97.300  1.00  0.00           H  
ATOM   3920  HD3 ILE A 249      74.960  67.090  97.660  1.00  0.00           H  
ATOM   3921  N   ASN A 250      74.840  61.280  98.830  1.00  0.00           N  
ATOM   3922  CA  ASN A 250      74.590  60.320  99.850  1.00  0.00           C  
ATOM   3923  C   ASN A 250      75.690  60.190 100.920  1.00  0.00           C  
ATOM   3924  O   ASN A 250      75.560  60.140 102.130  1.00  0.00           O  
ATOM   3925  CB  ASN A 250      74.150  59.020  99.200  1.00  0.00           C  
ATOM   3926  CG  ASN A 250      72.730  59.210  98.720  1.00  0.00           C  
ATOM   3927  ND2 ASN A 250      72.300  58.150  97.990  1.00  0.00           N  
ATOM   3928  OD1 ASN A 250      71.970  60.100  99.000  1.00  0.00           O  
ATOM   3929  HN  ASN A 250      74.780  60.980  97.880  1.00  0.00           H  
ATOM   3930  HA  ASN A 250      73.770  60.740 100.430  1.00  0.00           H  
ATOM   3931  HB1 ASN A 250      74.190  58.250 100.010  1.00  0.00           H  
ATOM   3932  HB2 ASN A 250      74.820  58.740  98.360  1.00  0.00           H  
ATOM   3933 HD21 ASN A 250      71.350  58.170  97.700  1.00  0.00           H  
ATOM   3934 HD22 ASN A 250      72.930  57.400  97.740  1.00  0.00           H  
ATOM   3935  N   VAL A 251      76.930  60.130 100.380  1.00  0.00           N  
ATOM   3936  CA  VAL A 251      78.190  60.100 101.190  1.00  0.00           C  
ATOM   3937  C   VAL A 251      78.480  61.320 102.010  1.00  0.00           C  
ATOM   3938  O   VAL A 251      78.720  61.320 103.200  1.00  0.00           O  
ATOM   3939  CB  VAL A 251      79.520  59.760 100.420  1.00  0.00           C  
ATOM   3940  CG1 VAL A 251      80.780  60.330 101.120  1.00  0.00           C  
ATOM   3941  CG2 VAL A 251      79.630  58.230 100.120  1.00  0.00           C  
ATOM   3942  HN  VAL A 251      76.890  60.130  99.390  1.00  0.00           H  
ATOM   3943  HA  VAL A 251      78.170  59.360 101.970  1.00  0.00           H  
ATOM   3944  HB  VAL A 251      79.460  60.280  99.430  1.00  0.00           H  
ATOM   3945 HG11 VAL A 251      80.810  60.070 102.190  1.00  0.00           H  
ATOM   3946 HG12 VAL A 251      80.800  61.440 101.120  1.00  0.00           H  
ATOM   3947 HG13 VAL A 251      81.670  59.980 100.570  1.00  0.00           H  
ATOM   3948 HG21 VAL A 251      79.720  57.640 101.060  1.00  0.00           H  
ATOM   3949 HG22 VAL A 251      80.420  57.840  99.440  1.00  0.00           H  
ATOM   3950 HG23 VAL A 251      78.720  57.850  99.600  1.00  0.00           H  
ATOM   3951  N   SER A 252      78.220  62.500 101.390  1.00  0.00           N  
ATOM   3952  CA  SER A 252      78.270  63.850 101.880  1.00  0.00           C  
ATOM   3953  C   SER A 252      77.310  64.060 103.100  1.00  0.00           C  
ATOM   3954  O   SER A 252      77.630  64.620 104.160  1.00  0.00           O  
ATOM   3955  CB  SER A 252      78.310  65.030 100.820  1.00  0.00           C  
ATOM   3956  OG  SER A 252      79.350  64.760  99.840  1.00  0.00           O  
ATOM   3957  HN  SER A 252      77.890  62.520 100.440  1.00  0.00           H  
ATOM   3958  HA  SER A 252      79.250  63.910 102.320  1.00  0.00           H  
ATOM   3959  HB1 SER A 252      78.540  66.030 101.260  1.00  0.00           H  
ATOM   3960  HB2 SER A 252      77.280  65.110 100.410  1.00  0.00           H  
ATOM   3961  HG1 SER A 252      79.270  63.870  99.490  1.00  0.00           H  
ATOM   3962  N   SER A 253      76.040  63.540 103.000  1.00  0.00           N  
ATOM   3963  CA  SER A 253      75.010  63.510 104.030  1.00  0.00           C  
ATOM   3964  C   SER A 253      75.350  62.720 105.280  1.00  0.00           C  
ATOM   3965  O   SER A 253      75.110  63.020 106.410  1.00  0.00           O  
ATOM   3966  CB  SER A 253      73.650  62.900 103.560  1.00  0.00           C  
ATOM   3967  OG  SER A 253      73.160  63.600 102.410  1.00  0.00           O  
ATOM   3968  HN  SER A 253      75.750  63.190 102.110  1.00  0.00           H  
ATOM   3969  HA  SER A 253      74.840  64.510 104.390  1.00  0.00           H  
ATOM   3970  HB1 SER A 253      72.960  63.070 104.400  1.00  0.00           H  
ATOM   3971  HB2 SER A 253      73.870  61.860 103.260  1.00  0.00           H  
ATOM   3972  HG1 SER A 253      73.820  63.580 101.710  1.00  0.00           H  
ATOM   3973  N   VAL A 254      76.000  61.570 105.070  1.00  0.00           N  
ATOM   3974  CA  VAL A 254      76.430  60.730 106.210  1.00  0.00           C  
ATOM   3975  C   VAL A 254      77.500  61.480 107.040  1.00  0.00           C  
ATOM   3976  O   VAL A 254      77.430  61.430 108.290  1.00  0.00           O  
ATOM   3977  CB  VAL A 254      76.960  59.420 105.680  1.00  0.00           C  
ATOM   3978  CG1 VAL A 254      77.700  58.570 106.640  1.00  0.00           C  
ATOM   3979  CG2 VAL A 254      75.730  58.590 105.150  1.00  0.00           C  
ATOM   3980  HN  VAL A 254      76.340  61.240 104.190  1.00  0.00           H  
ATOM   3981  HA  VAL A 254      75.560  60.550 106.820  1.00  0.00           H  
ATOM   3982  HB  VAL A 254      77.690  59.610 104.850  1.00  0.00           H  
ATOM   3983 HG11 VAL A 254      78.000  57.710 106.000  1.00  0.00           H  
ATOM   3984 HG12 VAL A 254      77.040  58.330 107.500  1.00  0.00           H  
ATOM   3985 HG13 VAL A 254      78.660  59.020 106.960  1.00  0.00           H  
ATOM   3986 HG21 VAL A 254      75.110  59.150 104.420  1.00  0.00           H  
ATOM   3987 HG22 VAL A 254      75.170  58.120 105.990  1.00  0.00           H  
ATOM   3988 HG23 VAL A 254      76.050  57.710 104.560  1.00  0.00           H  
ATOM   3989  N   ALA A 255      78.480  62.250 106.490  1.00  0.00           N  
ATOM   3990  CA  ALA A 255      79.380  63.060 107.240  1.00  0.00           C  
ATOM   3991  C   ALA A 255      78.710  64.160 108.000  1.00  0.00           C  
ATOM   3992  O   ALA A 255      79.070  64.450 109.080  1.00  0.00           O  
ATOM   3993  CB  ALA A 255      80.420  63.640 106.170  1.00  0.00           C  
ATOM   3994  HN  ALA A 255      78.590  62.210 105.510  1.00  0.00           H  
ATOM   3995  HA  ALA A 255      79.820  62.440 108.010  1.00  0.00           H  
ATOM   3996  HB1 ALA A 255      81.120  62.830 105.860  1.00  0.00           H  
ATOM   3997  HB2 ALA A 255      81.100  64.460 106.510  1.00  0.00           H  
ATOM   3998  HB3 ALA A 255      79.800  64.070 105.360  1.00  0.00           H  
ATOM   3999  N   LEU A 256      77.700  64.740 107.390  1.00  0.00           N  
ATOM   4000  CA  LEU A 256      77.030  65.830 107.950  1.00  0.00           C  
ATOM   4001  C   LEU A 256      76.430  65.650 109.370  1.00  0.00           C  
ATOM   4002  O   LEU A 256      76.680  66.450 110.230  1.00  0.00           O  
ATOM   4003  CB  LEU A 256      75.980  66.390 106.940  1.00  0.00           C  
ATOM   4004  CG  LEU A 256      75.030  67.530 107.390  1.00  0.00           C  
ATOM   4005  CD1 LEU A 256      75.820  68.790 107.640  1.00  0.00           C  
ATOM   4006  CD2 LEU A 256      73.840  67.820 106.420  1.00  0.00           C  
ATOM   4007  HN  LEU A 256      77.410  64.380 106.510  1.00  0.00           H  
ATOM   4008  HA  LEU A 256      77.700  66.670 107.900  1.00  0.00           H  
ATOM   4009  HB1 LEU A 256      75.410  65.510 106.580  1.00  0.00           H  
ATOM   4010  HB2 LEU A 256      76.430  66.710 105.980  1.00  0.00           H  
ATOM   4011  HG  LEU A 256      74.510  67.130 108.290  1.00  0.00           H  
ATOM   4012 HD11 LEU A 256      75.180  69.590 108.050  1.00  0.00           H  
ATOM   4013 HD12 LEU A 256      76.420  69.170 106.790  1.00  0.00           H  
ATOM   4014 HD13 LEU A 256      76.550  68.580 108.460  1.00  0.00           H  
ATOM   4015 HD21 LEU A 256      73.440  66.870 105.980  1.00  0.00           H  
ATOM   4016 HD22 LEU A 256      74.320  68.390 105.600  1.00  0.00           H  
ATOM   4017 HD23 LEU A 256      73.010  68.440 106.810  1.00  0.00           H  
ATOM   4018  N   ILE A 257      75.760  64.520 109.570  1.00  0.00           N  
ATOM   4019  CA  ILE A 257      75.290  64.070 110.910  1.00  0.00           C  
ATOM   4020  C   ILE A 257      76.360  63.910 111.890  1.00  0.00           C  
ATOM   4021  O   ILE A 257      76.330  64.310 113.050  1.00  0.00           O  
ATOM   4022  CB  ILE A 257      74.480  62.760 110.810  1.00  0.00           C  
ATOM   4023  CG1 ILE A 257      73.280  63.000 109.790  1.00  0.00           C  
ATOM   4024  CG2 ILE A 257      73.910  62.380 112.230  1.00  0.00           C  
ATOM   4025  CD  ILE A 257      72.350  64.190 110.200  1.00  0.00           C  
ATOM   4026  HN  ILE A 257      75.680  63.890 108.790  1.00  0.00           H  
ATOM   4027  HA  ILE A 257      74.750  64.880 111.370  1.00  0.00           H  
ATOM   4028  HB  ILE A 257      75.060  61.930 110.360  1.00  0.00           H  
ATOM   4029 HG11 ILE A 257      72.640  62.090 109.890  1.00  0.00           H  
ATOM   4030 HG12 ILE A 257      73.580  63.100 108.730  1.00  0.00           H  
ATOM   4031 HG21 ILE A 257      73.270  61.480 112.050  1.00  0.00           H  
ATOM   4032 HG22 ILE A 257      73.300  63.150 112.760  1.00  0.00           H  
ATOM   4033 HG23 ILE A 257      74.750  62.110 112.910  1.00  0.00           H  
ATOM   4034  HD1 ILE A 257      72.800  65.170 109.930  1.00  0.00           H  
ATOM   4035  HD2 ILE A 257      71.870  64.220 111.200  1.00  0.00           H  
ATOM   4036  HD3 ILE A 257      71.540  64.170 109.430  1.00  0.00           H  
ATOM   4037  N   TRP A 258      77.430  63.270 111.490  1.00  0.00           N  
ATOM   4038  CA  TRP A 258      78.540  63.010 112.310  1.00  0.00           C  
ATOM   4039  C   TRP A 258      79.230  64.270 112.740  1.00  0.00           C  
ATOM   4040  O   TRP A 258      79.300  64.570 113.940  1.00  0.00           O  
ATOM   4041  CB  TRP A 258      79.540  62.080 111.690  1.00  0.00           C  
ATOM   4042  CG  TRP A 258      80.740  61.700 112.430  1.00  0.00           C  
ATOM   4043  CD1 TRP A 258      82.000  62.240 112.180  1.00  0.00           C  
ATOM   4044  CD2 TRP A 258      80.790  61.210 113.760  1.00  0.00           C  
ATOM   4045  CE2 TRP A 258      82.130  61.370 114.190  1.00  0.00           C  
ATOM   4046  CE3 TRP A 258      79.770  60.620 114.570  1.00  0.00           C  
ATOM   4047  NE1 TRP A 258      82.800  62.060 113.220  1.00  0.00           N  
ATOM   4048  CZ2 TRP A 258      82.550  60.980 115.440  1.00  0.00           C  
ATOM   4049  CZ3 TRP A 258      80.300  60.170 115.860  1.00  0.00           C  
ATOM   4050  CH2 TRP A 258      81.570  60.320 116.220  1.00  0.00           C  
ATOM   4051  HN  TRP A 258      77.560  62.930 110.560  1.00  0.00           H  
ATOM   4052  HA  TRP A 258      78.210  62.540 113.220  1.00  0.00           H  
ATOM   4053  HB1 TRP A 258      79.940  62.540 110.760  1.00  0.00           H  
ATOM   4054  HB2 TRP A 258      79.000  61.200 111.300  1.00  0.00           H  
ATOM   4055  HD1 TRP A 258      82.290  62.600 111.200  1.00  0.00           H  
ATOM   4056  HE1 TRP A 258      83.710  62.420 113.230  1.00  0.00           H  
ATOM   4057  HE3 TRP A 258      78.740  60.460 114.330  1.00  0.00           H  
ATOM   4058  HZ2 TRP A 258      83.540  61.280 115.750  1.00  0.00           H  
ATOM   4059  HZ3 TRP A 258      79.580  59.590 116.410  1.00  0.00           H  
ATOM   4060  HH2 TRP A 258      81.940  59.940 117.150  1.00  0.00           H  
ATOM   4061  N   PHE A 259      79.620  65.230 111.840  1.00  0.00           N  
ATOM   4062  CA  PHE A 259      80.220  66.510 112.320  1.00  0.00           C  
ATOM   4063  C   PHE A 259      79.280  67.400 112.920  1.00  0.00           C  
ATOM   4064  O   PHE A 259      79.560  68.120 113.900  1.00  0.00           O  
ATOM   4065  CB  PHE A 259      81.030  67.200 111.140  1.00  0.00           C  
ATOM   4066  CG  PHE A 259      82.140  66.320 110.610  1.00  0.00           C  
ATOM   4067  CD1 PHE A 259      82.200  66.010 109.230  1.00  0.00           C  
ATOM   4068  CD2 PHE A 259      83.130  65.860 111.450  1.00  0.00           C  
ATOM   4069  CE1 PHE A 259      83.260  65.330 108.730  1.00  0.00           C  
ATOM   4070  CE2 PHE A 259      84.250  65.310 110.930  1.00  0.00           C  
ATOM   4071  CZ  PHE A 259      84.340  65.060 109.570  1.00  0.00           C  
ATOM   4072  HN  PHE A 259      79.630  65.160 110.850  1.00  0.00           H  
ATOM   4073  HA  PHE A 259      80.890  66.350 113.150  1.00  0.00           H  
ATOM   4074  HB1 PHE A 259      81.510  68.160 111.430  1.00  0.00           H  
ATOM   4075  HB2 PHE A 259      80.270  67.350 110.340  1.00  0.00           H  
ATOM   4076  HD1 PHE A 259      81.440  66.400 108.560  1.00  0.00           H  
ATOM   4077  HD2 PHE A 259      83.100  66.120 112.490  1.00  0.00           H  
ATOM   4078  HE1 PHE A 259      83.390  65.070 107.700  1.00  0.00           H  
ATOM   4079  HE2 PHE A 259      85.040  65.000 111.610  1.00  0.00           H  
ATOM   4080  HZ  PHE A 259      85.290  64.740 109.160  1.00  0.00           H  
ATOM   4081  N   GLY A 260      78.070  67.480 112.410  1.00  0.00           N  
ATOM   4082  CA  GLY A 260      76.960  68.230 113.120  1.00  0.00           C  
ATOM   4083  C   GLY A 260      76.700  67.890 114.570  1.00  0.00           C  
ATOM   4084  O   GLY A 260      76.570  68.770 115.410  1.00  0.00           O  
ATOM   4085  HN  GLY A 260      77.760  67.020 111.590  1.00  0.00           H  
ATOM   4086  HA1 GLY A 260      76.100  67.890 112.550  1.00  0.00           H  
ATOM   4087  HA2 GLY A 260      77.060  69.310 113.160  1.00  0.00           H  
ATOM   4088  N   GLY A 261      76.790  66.620 114.960  1.00  0.00           N  
ATOM   4089  CA  GLY A 261      76.710  66.020 116.240  1.00  0.00           C  
ATOM   4090  C   GLY A 261      77.750  66.670 117.200  1.00  0.00           C  
ATOM   4091  O   GLY A 261      77.430  67.200 118.270  1.00  0.00           O  
ATOM   4092  HN  GLY A 261      76.890  65.970 114.210  1.00  0.00           H  
ATOM   4093  HA1 GLY A 261      77.000  64.990 116.070  1.00  0.00           H  
ATOM   4094  HA2 GLY A 261      75.760  66.160 116.740  1.00  0.00           H  
ATOM   4095  N   LEU A 262      78.970  66.760 116.660  1.00  0.00           N  
ATOM   4096  CA  LEU A 262      80.120  67.490 117.320  1.00  0.00           C  
ATOM   4097  C   LEU A 262      79.900  68.970 117.640  1.00  0.00           C  
ATOM   4098  O   LEU A 262      80.180  69.410 118.750  1.00  0.00           O  
ATOM   4099  CB  LEU A 262      81.400  67.040 116.580  1.00  0.00           C  
ATOM   4100  CG  LEU A 262      81.750  65.510 116.730  1.00  0.00           C  
ATOM   4101  CD1 LEU A 262      82.910  65.240 115.710  1.00  0.00           C  
ATOM   4102  CD2 LEU A 262      82.250  65.230 118.160  1.00  0.00           C  
ATOM   4103  HN  LEU A 262      79.190  66.380 115.760  1.00  0.00           H  
ATOM   4104  HA  LEU A 262      80.110  66.930 118.240  1.00  0.00           H  
ATOM   4105  HB1 LEU A 262      82.190  67.730 116.940  1.00  0.00           H  
ATOM   4106  HB2 LEU A 262      81.260  67.400 115.530  1.00  0.00           H  
ATOM   4107  HG  LEU A 262      80.940  64.810 116.440  1.00  0.00           H  
ATOM   4108 HD11 LEU A 262      82.710  65.400 114.630  1.00  0.00           H  
ATOM   4109 HD12 LEU A 262      83.060  64.140 115.720  1.00  0.00           H  
ATOM   4110 HD13 LEU A 262      83.830  65.810 115.970  1.00  0.00           H  
ATOM   4111 HD21 LEU A 262      81.400  65.300 118.870  1.00  0.00           H  
ATOM   4112 HD22 LEU A 262      83.140  65.860 118.330  1.00  0.00           H  
ATOM   4113 HD23 LEU A 262      82.660  64.190 118.240  1.00  0.00           H  
ATOM   4114  N   ARG A 263      79.550  69.750 116.670  1.00  0.00           N  
ATOM   4115  CA  ARG A 263      78.950  71.080 116.900  1.00  0.00           C  
ATOM   4116  C   ARG A 263      77.840  71.290 117.990  1.00  0.00           C  
ATOM   4117  O   ARG A 263      77.940  72.100 118.900  1.00  0.00           O  
ATOM   4118  CB  ARG A 263      78.390  71.740 115.630  1.00  0.00           C  
ATOM   4119  CG  ARG A 263      79.240  71.820 114.300  1.00  0.00           C  
ATOM   4120  CD  ARG A 263      80.470  72.680 114.430  1.00  0.00           C  
ATOM   4121  NE  ARG A 263      80.080  74.060 114.450  1.00  0.00           N  
ATOM   4122  CZ  ARG A 263      80.790  75.050 114.980  1.00  0.00           C  
ATOM   4123  NH1 ARG A 263      81.790  74.820 115.810  1.00  0.00           N1+
ATOM   4124  NH2 ARG A 263      80.430  76.240 114.700  1.00  0.00           N  
ATOM   4125  HN  ARG A 263      79.510  69.430 115.720  1.00  0.00           H  
ATOM   4126  HA  ARG A 263      79.760  71.710 117.240  1.00  0.00           H  
ATOM   4127  HB1 ARG A 263      78.100  72.780 115.880  1.00  0.00           H  
ATOM   4128  HB2 ARG A 263      77.470  71.200 115.350  1.00  0.00           H  
ATOM   4129  HG1 ARG A 263      78.710  72.140 113.370  1.00  0.00           H  
ATOM   4130  HG2 ARG A 263      79.510  70.760 114.090  1.00  0.00           H  
ATOM   4131  HD1 ARG A 263      81.160  72.510 113.580  1.00  0.00           H  
ATOM   4132  HD2 ARG A 263      81.090  72.490 115.320  1.00  0.00           H  
ATOM   4133  HE  ARG A 263      79.380  74.270 113.760  1.00  0.00           H  
ATOM   4134 HH11 ARG A 263      81.940  73.930 116.250  1.00  0.00           H  
ATOM   4135 HH12 ARG A 263      82.300  75.510 116.320  1.00  0.00           H  
ATOM   4136 HH21 ARG A 263      80.760  77.070 115.120  1.00  0.00           H  
ATOM   4137 HH22 ARG A 263      79.670  76.230 114.030  1.00  0.00           H  
ATOM   4138  N   ILE A 264      76.770  70.490 117.870  1.00  0.00           N  
ATOM   4139  CA  ILE A 264      75.670  70.460 118.820  1.00  0.00           C  
ATOM   4140  C   ILE A 264      76.150  70.190 120.310  1.00  0.00           C  
ATOM   4141  O   ILE A 264      75.740  70.920 121.160  1.00  0.00           O  
ATOM   4142  CB  ILE A 264      74.550  69.520 118.150  1.00  0.00           C  
ATOM   4143  CG1 ILE A 264      74.060  70.420 117.030  1.00  0.00           C  
ATOM   4144  CG2 ILE A 264      73.410  69.000 119.090  1.00  0.00           C  
ATOM   4145  CD  ILE A 264      73.160  69.600 116.090  1.00  0.00           C  
ATOM   4146  HN  ILE A 264      76.750  69.840 117.110  1.00  0.00           H  
ATOM   4147  HA  ILE A 264      75.280  71.470 118.830  1.00  0.00           H  
ATOM   4148  HB  ILE A 264      75.020  68.570 117.810  1.00  0.00           H  
ATOM   4149 HG11 ILE A 264      74.890  70.930 116.490  1.00  0.00           H  
ATOM   4150 HG12 ILE A 264      73.410  71.170 117.530  1.00  0.00           H  
ATOM   4151 HG21 ILE A 264      72.790  69.750 119.630  1.00  0.00           H  
ATOM   4152 HG22 ILE A 264      73.910  68.390 119.850  1.00  0.00           H  
ATOM   4153 HG23 ILE A 264      72.730  68.270 118.590  1.00  0.00           H  
ATOM   4154  HD1 ILE A 264      73.810  68.930 115.500  1.00  0.00           H  
ATOM   4155  HD2 ILE A 264      72.570  70.200 115.360  1.00  0.00           H  
ATOM   4156  HD3 ILE A 264      72.460  69.000 116.720  1.00  0.00           H  
ATOM   4157  N   ASP A 265      77.080  69.200 120.560  1.00  0.00           N  
ATOM   4158  CA  ASP A 265      77.570  68.830 121.850  1.00  0.00           C  
ATOM   4159  C   ASP A 265      78.250  70.030 122.490  1.00  0.00           C  
ATOM   4160  O   ASP A 265      78.120  70.290 123.690  1.00  0.00           O  
ATOM   4161  CB  ASP A 265      78.390  67.490 121.760  1.00  0.00           C  
ATOM   4162  CG  ASP A 265      79.300  67.280 122.950  1.00  0.00           C  
ATOM   4163  OD1 ASP A 265      78.780  67.080 124.110  1.00  0.00           O  
ATOM   4164  OD2 ASP A 265      80.540  67.140 122.800  1.00  0.00           O1-
ATOM   4165  HN  ASP A 265      77.230  68.490 119.880  1.00  0.00           H  
ATOM   4166  HA  ASP A 265      76.690  68.650 122.440  1.00  0.00           H  
ATOM   4167  HB1 ASP A 265      79.130  67.490 120.940  1.00  0.00           H  
ATOM   4168  HB2 ASP A 265      77.650  66.690 121.570  1.00  0.00           H  
ATOM   4169  N   ALA A 266      79.110  70.730 121.710  1.00  0.00           N  
ATOM   4170  CA  ALA A 266      79.820  71.920 122.200  1.00  0.00           C  
ATOM   4171  C   ALA A 266      79.010  73.220 122.290  1.00  0.00           C  
ATOM   4172  O   ALA A 266      79.360  74.190 122.950  1.00  0.00           O  
ATOM   4173  CB  ALA A 266      81.090  72.060 121.380  1.00  0.00           C  
ATOM   4174  HN  ALA A 266      79.170  70.460 120.760  1.00  0.00           H  
ATOM   4175  HA  ALA A 266      80.140  71.700 123.200  1.00  0.00           H  
ATOM   4176  HB1 ALA A 266      80.920  72.560 120.410  1.00  0.00           H  
ATOM   4177  HB2 ALA A 266      81.510  71.040 121.240  1.00  0.00           H  
ATOM   4178  HB3 ALA A 266      81.740  72.790 121.920  1.00  0.00           H  
ATOM   4179  N   GLY A 267      77.810  73.200 121.610  1.00  0.00           N  
ATOM   4180  CA  GLY A 267      76.830  74.280 121.600  1.00  0.00           C  
ATOM   4181  C   GLY A 267      77.060  75.340 120.570  1.00  0.00           C  
ATOM   4182  O   GLY A 267      76.610  76.500 120.760  1.00  0.00           O  
ATOM   4183  HN  GLY A 267      77.430  72.400 121.130  1.00  0.00           H  
ATOM   4184  HA1 GLY A 267      76.820  74.730 122.580  1.00  0.00           H  
ATOM   4185  HA2 GLY A 267      75.830  73.900 121.420  1.00  0.00           H  
ATOM   4186  N   GLN A 268      77.680  75.000 119.430  1.00  0.00           N  
ATOM   4187  CA  GLN A 268      78.120  76.040 118.440  1.00  0.00           C  
ATOM   4188  C   GLN A 268      77.090  76.200 117.330  1.00  0.00           C  
ATOM   4189  O   GLN A 268      77.260  77.020 116.390  1.00  0.00           O  
ATOM   4190  CB  GLN A 268      79.500  75.640 118.000  1.00  0.00           C  
ATOM   4191  CG  GLN A 268      80.570  75.700 119.060  1.00  0.00           C  
ATOM   4192  CD  GLN A 268      80.330  76.800 120.070  1.00  0.00           C  
ATOM   4193  NE2 GLN A 268      80.360  78.070 119.570  1.00  0.00           N  
ATOM   4194  OE1 GLN A 268      80.180  76.550 121.290  1.00  0.00           O  
ATOM   4195  HN  GLN A 268      77.940  74.070 119.210  1.00  0.00           H  
ATOM   4196  HA  GLN A 268      78.050  77.000 118.940  1.00  0.00           H  
ATOM   4197  HB1 GLN A 268      79.670  76.410 117.220  1.00  0.00           H  
ATOM   4198  HB2 GLN A 268      79.560  74.690 117.430  1.00  0.00           H  
ATOM   4199  HG1 GLN A 268      81.610  75.760 118.690  1.00  0.00           H  
ATOM   4200  HG2 GLN A 268      80.490  74.760 119.650  1.00  0.00           H  
ATOM   4201 HE21 GLN A 268      80.360  78.860 120.170  1.00  0.00           H  
ATOM   4202 HE22 GLN A 268      80.230  78.260 118.610  1.00  0.00           H  
ATOM   4203  N   MET A 269      75.980  75.480 117.370  1.00  0.00           N  
ATOM   4204  CA  MET A 269      74.940  75.620 116.470  1.00  0.00           C  
ATOM   4205  C   MET A 269      73.660  75.020 117.140  1.00  0.00           C  
ATOM   4206  O   MET A 269      73.700  74.580 118.320  1.00  0.00           O  
ATOM   4207  CB  MET A 269      75.030  75.090 115.020  1.00  0.00           C  
ATOM   4208  CG  MET A 269      74.930  73.510 114.900  1.00  0.00           C  
ATOM   4209  SD  MET A 269      74.800  73.140 113.170  1.00  0.00           S  
ATOM   4210  CE  MET A 269      75.110  71.340 113.130  1.00  0.00           C  
ATOM   4211  HN  MET A 269      75.940  74.820 118.130  1.00  0.00           H  
ATOM   4212  HA  MET A 269      74.730  76.680 116.370  1.00  0.00           H  
ATOM   4213  HB1 MET A 269      75.970  75.410 114.520  1.00  0.00           H  
ATOM   4214  HB2 MET A 269      74.250  75.590 114.400  1.00  0.00           H  
ATOM   4215  HG1 MET A 269      73.980  73.210 115.400  1.00  0.00           H  
ATOM   4216  HG2 MET A 269      75.700  72.930 115.440  1.00  0.00           H  
ATOM   4217  HE1 MET A 269      74.880  70.790 112.190  1.00  0.00           H  
ATOM   4218  HE2 MET A 269      74.470  70.820 113.880  1.00  0.00           H  
ATOM   4219  HE3 MET A 269      76.140  71.080 113.440  1.00  0.00           H  
ATOM   4220  N   GLN A 270      72.530  75.090 116.420  1.00  0.00           N  
ATOM   4221  CA  GLN A 270      71.180  74.540 116.840  1.00  0.00           C  
ATOM   4222  C   GLN A 270      70.950  73.130 116.330  1.00  0.00           C  
ATOM   4223  O   GLN A 270      71.610  72.750 115.420  1.00  0.00           O  
ATOM   4224  CB  GLN A 270      70.020  75.490 116.390  1.00  0.00           C  
ATOM   4225  CG  GLN A 270      70.040  76.970 116.950  1.00  0.00           C  
ATOM   4226  CD  GLN A 270      70.000  76.960 118.500  1.00  0.00           C  
ATOM   4227  NE2 GLN A 270      70.830  77.840 119.040  1.00  0.00           N  
ATOM   4228  OE1 GLN A 270      69.130  76.390 119.210  1.00  0.00           O  
ATOM   4229  HN  GLN A 270      72.560  75.620 115.570  1.00  0.00           H  
ATOM   4230  HA  GLN A 270      71.210  74.530 117.930  1.00  0.00           H  
ATOM   4231  HB1 GLN A 270      69.020  75.040 116.620  1.00  0.00           H  
ATOM   4232  HB2 GLN A 270      70.230  75.540 115.300  1.00  0.00           H  
ATOM   4233  HG1 GLN A 270      69.130  77.470 116.550  1.00  0.00           H  
ATOM   4234  HG2 GLN A 270      70.950  77.480 116.590  1.00  0.00           H  
ATOM   4235 HE21 GLN A 270      71.640  78.020 118.500  1.00  0.00           H  
ATOM   4236 HE22 GLN A 270      70.890  77.780 120.050  1.00  0.00           H  
ATOM   4237  N   VAL A 271      69.980  72.390 116.920  1.00  0.00           N  
ATOM   4238  CA  VAL A 271      69.570  71.010 116.490  1.00  0.00           C  
ATOM   4239  C   VAL A 271      68.910  71.190 115.120  1.00  0.00           C  
ATOM   4240  O   VAL A 271      68.960  70.320 114.240  1.00  0.00           O  
ATOM   4241  CB  VAL A 271      68.630  70.350 117.510  1.00  0.00           C  
ATOM   4242  CG1 VAL A 271      68.140  69.000 117.060  1.00  0.00           C  
ATOM   4243  CG2 VAL A 271      69.320  70.130 118.880  1.00  0.00           C  
ATOM   4244  HN  VAL A 271      69.410  72.710 117.670  1.00  0.00           H  
ATOM   4245  HA  VAL A 271      70.390  70.310 116.410  1.00  0.00           H  
ATOM   4246  HB  VAL A 271      67.760  71.000 117.730  1.00  0.00           H  
ATOM   4247 HG11 VAL A 271      67.410  69.060 116.200  1.00  0.00           H  
ATOM   4248 HG12 VAL A 271      67.540  68.630 117.920  1.00  0.00           H  
ATOM   4249 HG13 VAL A 271      68.970  68.270 116.950  1.00  0.00           H  
ATOM   4250 HG21 VAL A 271      70.070  70.940 119.030  1.00  0.00           H  
ATOM   4251 HG22 VAL A 271      69.950  69.220 118.920  1.00  0.00           H  
ATOM   4252 HG23 VAL A 271      68.530  70.040 119.650  1.00  0.00           H  
ATOM   4253  N   GLY A 272      68.160  72.350 114.950  1.00  0.00           N  
ATOM   4254  CA  GLY A 272      67.400  72.700 113.750  1.00  0.00           C  
ATOM   4255  C   GLY A 272      68.280  73.020 112.580  1.00  0.00           C  
ATOM   4256  O   GLY A 272      67.770  72.800 111.480  1.00  0.00           O  
ATOM   4257  HN  GLY A 272      68.080  72.950 115.740  1.00  0.00           H  
ATOM   4258  HA1 GLY A 272      66.750  73.510 114.070  1.00  0.00           H  
ATOM   4259  HA2 GLY A 272      66.760  71.870 113.440  1.00  0.00           H  
ATOM   4260  N   SER A 273      69.500  73.470 112.750  1.00  0.00           N  
ATOM   4261  CA  SER A 273      70.470  73.760 111.600  1.00  0.00           C  
ATOM   4262  C   SER A 273      70.790  72.480 110.900  1.00  0.00           C  
ATOM   4263  O   SER A 273      71.070  72.490 109.690  1.00  0.00           O  
ATOM   4264  CB  SER A 273      71.820  74.300 112.210  1.00  0.00           C  
ATOM   4265  OG  SER A 273      71.610  75.430 113.090  1.00  0.00           O  
ATOM   4266  HN  SER A 273      69.890  73.600 113.660  1.00  0.00           H  
ATOM   4267  HA  SER A 273      70.090  74.430 110.850  1.00  0.00           H  
ATOM   4268  HB1 SER A 273      72.610  74.520 111.460  1.00  0.00           H  
ATOM   4269  HB2 SER A 273      72.180  73.410 112.770  1.00  0.00           H  
ATOM   4270  HG1 SER A 273      71.580  76.200 112.530  1.00  0.00           H  
ATOM   4271  N   LEU A 274      70.760  71.320 111.580  1.00  0.00           N  
ATOM   4272  CA  LEU A 274      71.060  70.010 110.970  1.00  0.00           C  
ATOM   4273  C   LEU A 274      70.170  69.560 109.810  1.00  0.00           C  
ATOM   4274  O   LEU A 274      70.580  69.060 108.810  1.00  0.00           O  
ATOM   4275  CB  LEU A 274      71.040  68.960 112.120  1.00  0.00           C  
ATOM   4276  CG  LEU A 274      71.770  67.670 111.850  1.00  0.00           C  
ATOM   4277  CD1 LEU A 274      73.320  67.850 111.810  1.00  0.00           C  
ATOM   4278  CD2 LEU A 274      71.410  66.590 112.810  1.00  0.00           C  
ATOM   4279  HN  LEU A 274      70.480  71.330 112.540  1.00  0.00           H  
ATOM   4280  HA  LEU A 274      72.020  70.210 110.520  1.00  0.00           H  
ATOM   4281  HB1 LEU A 274      70.000  68.680 112.340  1.00  0.00           H  
ATOM   4282  HB2 LEU A 274      71.570  69.370 113.000  1.00  0.00           H  
ATOM   4283  HG  LEU A 274      71.560  67.310 110.810  1.00  0.00           H  
ATOM   4284 HD11 LEU A 274      73.840  66.920 111.500  1.00  0.00           H  
ATOM   4285 HD12 LEU A 274      73.630  68.090 112.850  1.00  0.00           H  
ATOM   4286 HD13 LEU A 274      73.600  68.710 111.170  1.00  0.00           H  
ATOM   4287 HD21 LEU A 274      71.760  66.900 113.810  1.00  0.00           H  
ATOM   4288 HD22 LEU A 274      72.080  65.720 112.740  1.00  0.00           H  
ATOM   4289 HD23 LEU A 274      70.330  66.350 112.770  1.00  0.00           H  
ATOM   4290  N   ILE A 275      68.860  69.790 110.090  1.00  0.00           N  
ATOM   4291  CA  ILE A 275      67.700  69.690 109.200  1.00  0.00           C  
ATOM   4292  C   ILE A 275      67.880  70.660 108.080  1.00  0.00           C  
ATOM   4293  O   ILE A 275      67.770  70.290 106.910  1.00  0.00           O  
ATOM   4294  CB  ILE A 275      66.390  69.950 109.870  1.00  0.00           C  
ATOM   4295  CG1 ILE A 275      66.230  68.950 111.100  1.00  0.00           C  
ATOM   4296  CG2 ILE A 275      65.260  69.710 108.820  1.00  0.00           C  
ATOM   4297  CD  ILE A 275      64.860  68.750 111.660  1.00  0.00           C  
ATOM   4298  HN  ILE A 275      68.680  70.230 110.970  1.00  0.00           H  
ATOM   4299  HA  ILE A 275      67.620  68.670 108.810  1.00  0.00           H  
ATOM   4300  HB  ILE A 275      66.350  70.990 110.260  1.00  0.00           H  
ATOM   4301 HG11 ILE A 275      67.020  69.290 111.820  1.00  0.00           H  
ATOM   4302 HG12 ILE A 275      66.530  67.940 110.740  1.00  0.00           H  
ATOM   4303 HG21 ILE A 275      65.410  68.780 108.240  1.00  0.00           H  
ATOM   4304 HG22 ILE A 275      65.320  70.480 108.020  1.00  0.00           H  
ATOM   4305 HG23 ILE A 275      64.220  69.810 109.200  1.00  0.00           H  
ATOM   4306  HD1 ILE A 275      64.900  67.970 112.440  1.00  0.00           H  
ATOM   4307  HD2 ILE A 275      64.150  68.380 110.890  1.00  0.00           H  
ATOM   4308  HD3 ILE A 275      64.320  69.650 112.040  1.00  0.00           H  
ATOM   4309  N   ALA A 276      68.230  71.890 108.360  1.00  0.00           N  
ATOM   4310  CA  ALA A 276      68.480  72.760 107.250  1.00  0.00           C  
ATOM   4311  C   ALA A 276      69.660  72.400 106.280  1.00  0.00           C  
ATOM   4312  O   ALA A 276      69.460  72.290 105.070  1.00  0.00           O  
ATOM   4313  CB  ALA A 276      68.850  74.130 107.750  1.00  0.00           C  
ATOM   4314  HN  ALA A 276      68.120  72.230 109.290  1.00  0.00           H  
ATOM   4315  HA  ALA A 276      67.560  72.870 106.700  1.00  0.00           H  
ATOM   4316  HB1 ALA A 276      69.770  74.090 108.370  1.00  0.00           H  
ATOM   4317  HB2 ALA A 276      68.130  74.480 108.520  1.00  0.00           H  
ATOM   4318  HB3 ALA A 276      68.840  74.800 106.870  1.00  0.00           H  
ATOM   4319  N   PHE A 277      70.830  72.010 106.820  1.00  0.00           N  
ATOM   4320  CA  PHE A 277      71.870  71.460 105.950  1.00  0.00           C  
ATOM   4321  C   PHE A 277      71.490  70.210 105.170  1.00  0.00           C  
ATOM   4322  O   PHE A 277      71.830  70.100 103.980  1.00  0.00           O  
ATOM   4323  CB  PHE A 277      73.160  71.200 106.800  1.00  0.00           C  
ATOM   4324  CG  PHE A 277      73.780  72.440 107.330  1.00  0.00           C  
ATOM   4325  CD1 PHE A 277      74.270  73.400 106.420  1.00  0.00           C  
ATOM   4326  CD2 PHE A 277      74.030  72.590 108.730  1.00  0.00           C  
ATOM   4327  CE1 PHE A 277      74.940  74.500 106.860  1.00  0.00           C  
ATOM   4328  CE2 PHE A 277      74.780  73.630 109.190  1.00  0.00           C  
ATOM   4329  CZ  PHE A 277      75.150  74.650 108.260  1.00  0.00           C  
ATOM   4330  HN  PHE A 277      71.100  72.250 107.750  1.00  0.00           H  
ATOM   4331  HA  PHE A 277      72.120  72.200 105.190  1.00  0.00           H  
ATOM   4332  HB1 PHE A 277      73.920  70.610 106.250  1.00  0.00           H  
ATOM   4333  HB2 PHE A 277      72.900  70.530 107.650  1.00  0.00           H  
ATOM   4334  HD1 PHE A 277      74.240  73.330 105.340  1.00  0.00           H  
ATOM   4335  HD2 PHE A 277      73.690  71.790 109.380  1.00  0.00           H  
ATOM   4336  HE1 PHE A 277      75.300  75.300 106.240  1.00  0.00           H  
ATOM   4337  HE2 PHE A 277      75.030  73.830 110.220  1.00  0.00           H  
ATOM   4338  HZ  PHE A 277      75.790  75.480 108.530  1.00  0.00           H  
ATOM   4339  N   LEU A 278      70.820  69.200 105.760  1.00  0.00           N  
ATOM   4340  CA  LEU A 278      70.350  68.070 105.070  1.00  0.00           C  
ATOM   4341  C   LEU A 278      69.380  68.370 103.960  1.00  0.00           C  
ATOM   4342  O   LEU A 278      69.600  67.840 102.860  1.00  0.00           O  
ATOM   4343  CB  LEU A 278      69.840  66.970 106.090  1.00  0.00           C  
ATOM   4344  CG  LEU A 278      69.620  65.600 105.450  1.00  0.00           C  
ATOM   4345  CD1 LEU A 278      71.010  65.110 105.010  1.00  0.00           C  
ATOM   4346  CD2 LEU A 278      68.960  64.640 106.450  1.00  0.00           C  
ATOM   4347  HN  LEU A 278      70.510  69.150 106.710  1.00  0.00           H  
ATOM   4348  HA  LEU A 278      71.250  67.690 104.610  1.00  0.00           H  
ATOM   4349  HB1 LEU A 278      68.880  67.310 106.540  1.00  0.00           H  
ATOM   4350  HB2 LEU A 278      70.700  66.980 106.800  1.00  0.00           H  
ATOM   4351  HG  LEU A 278      69.010  65.720 104.520  1.00  0.00           H  
ATOM   4352 HD11 LEU A 278      71.800  65.090 105.800  1.00  0.00           H  
ATOM   4353 HD12 LEU A 278      71.430  65.650 104.130  1.00  0.00           H  
ATOM   4354 HD13 LEU A 278      70.920  64.070 104.620  1.00  0.00           H  
ATOM   4355 HD21 LEU A 278      67.970  64.880 106.890  1.00  0.00           H  
ATOM   4356 HD22 LEU A 278      69.730  64.510 107.230  1.00  0.00           H  
ATOM   4357 HD23 LEU A 278      68.870  63.660 105.930  1.00  0.00           H  
ATOM   4358  N   ALA A 279      68.400  69.300 104.160  1.00  0.00           N  
ATOM   4359  CA  ALA A 279      67.560  69.760 103.050  1.00  0.00           C  
ATOM   4360  C   ALA A 279      68.140  70.680 101.960  1.00  0.00           C  
ATOM   4361  O   ALA A 279      67.830  70.620 100.750  1.00  0.00           O  
ATOM   4362  CB  ALA A 279      66.510  70.600 103.820  1.00  0.00           C  
ATOM   4363  HN  ALA A 279      68.300  69.710 105.070  1.00  0.00           H  
ATOM   4364  HA  ALA A 279      67.130  68.890 102.600  1.00  0.00           H  
ATOM   4365  HB1 ALA A 279      65.760  71.080 103.140  1.00  0.00           H  
ATOM   4366  HB2 ALA A 279      66.960  71.360 104.500  1.00  0.00           H  
ATOM   4367  HB3 ALA A 279      65.850  69.890 104.360  1.00  0.00           H  
ATOM   4368  N   TYR A 280      69.220  71.340 102.340  1.00  0.00           N  
ATOM   4369  CA  TYR A 280      70.110  71.960 101.350  1.00  0.00           C  
ATOM   4370  C   TYR A 280      70.820  70.940 100.410  1.00  0.00           C  
ATOM   4371  O   TYR A 280      70.890  71.170  99.220  1.00  0.00           O  
ATOM   4372  CB  TYR A 280      71.270  72.920 102.050  1.00  0.00           C  
ATOM   4373  CG  TYR A 280      70.790  74.130 102.890  1.00  0.00           C  
ATOM   4374  CD1 TYR A 280      69.570  74.740 102.750  1.00  0.00           C  
ATOM   4375  CD2 TYR A 280      71.760  74.610 103.840  1.00  0.00           C  
ATOM   4376  CE1 TYR A 280      69.210  75.740 103.690  1.00  0.00           C  
ATOM   4377  CE2 TYR A 280      71.480  75.740 104.620  1.00  0.00           C  
ATOM   4378  CZ  TYR A 280      70.190  76.270 104.550  1.00  0.00           C  
ATOM   4379  OH  TYR A 280      69.670  77.260 105.480  1.00  0.00           O  
ATOM   4380  HN  TYR A 280      69.520  71.310 103.290  1.00  0.00           H  
ATOM   4381  HA  TYR A 280      69.460  72.500 100.660  1.00  0.00           H  
ATOM   4382  HB1 TYR A 280      71.790  73.280 101.150  1.00  0.00           H  
ATOM   4383  HB2 TYR A 280      71.900  72.240 102.670  1.00  0.00           H  
ATOM   4384  HD1 TYR A 280      68.830  74.410 102.020  1.00  0.00           H  
ATOM   4385  HD2 TYR A 280      72.690  74.060 103.930  1.00  0.00           H  
ATOM   4386  HE1 TYR A 280      68.160  75.990 103.750  1.00  0.00           H  
ATOM   4387  HE2 TYR A 280      72.140  76.250 105.300  1.00  0.00           H  
ATOM   4388  HH  TYR A 280      68.800  77.450 105.130  1.00  0.00           H  
ATOM   4389  N   PHE A 281      71.300  69.830 100.910  1.00  0.00           N  
ATOM   4390  CA  PHE A 281      71.740  68.720 100.060  1.00  0.00           C  
ATOM   4391  C   PHE A 281      70.720  68.190  99.120  1.00  0.00           C  
ATOM   4392  O   PHE A 281      71.020  67.920  97.960  1.00  0.00           O  
ATOM   4393  CB  PHE A 281      72.300  67.550 100.860  1.00  0.00           C  
ATOM   4394  CG  PHE A 281      73.660  67.850 101.440  1.00  0.00           C  
ATOM   4395  CD1 PHE A 281      74.690  68.290 100.540  1.00  0.00           C  
ATOM   4396  CD2 PHE A 281      73.990  67.520 102.760  1.00  0.00           C  
ATOM   4397  CE1 PHE A 281      75.990  68.470 100.900  1.00  0.00           C  
ATOM   4398  CE2 PHE A 281      75.370  67.720 103.150  1.00  0.00           C  
ATOM   4399  CZ  PHE A 281      76.300  68.240 102.270  1.00  0.00           C  
ATOM   4400  HN  PHE A 281      71.450  69.810 101.890  1.00  0.00           H  
ATOM   4401  HA  PHE A 281      72.460  69.080  99.330  1.00  0.00           H  
ATOM   4402  HB1 PHE A 281      72.350  66.590 100.320  1.00  0.00           H  
ATOM   4403  HB2 PHE A 281      71.590  67.470 101.700  1.00  0.00           H  
ATOM   4404  HD1 PHE A 281      74.450  68.570  99.530  1.00  0.00           H  
ATOM   4405  HD2 PHE A 281      73.230  67.110 103.390  1.00  0.00           H  
ATOM   4406  HE1 PHE A 281      76.720  68.870 100.230  1.00  0.00           H  
ATOM   4407  HE2 PHE A 281      75.660  67.490 104.160  1.00  0.00           H  
ATOM   4408  HZ  PHE A 281      77.320  68.290 102.610  1.00  0.00           H  
ATOM   4409  N   MET A 282      69.430  68.010  99.530  1.00  0.00           N  
ATOM   4410  CA  MET A 282      68.320  67.820  98.540  1.00  0.00           C  
ATOM   4411  C   MET A 282      68.130  68.950  97.470  1.00  0.00           C  
ATOM   4412  O   MET A 282      68.110  68.690  96.280  1.00  0.00           O  
ATOM   4413  CB  MET A 282      67.070  67.640  99.360  1.00  0.00           C  
ATOM   4414  CG  MET A 282      66.860  66.270 100.100  1.00  0.00           C  
ATOM   4415  SD  MET A 282      67.110  64.730  99.190  1.00  0.00           S  
ATOM   4416  CE  MET A 282      66.910  63.700 100.560  1.00  0.00           C  
ATOM   4417  HN  MET A 282      69.190  68.160 100.480  1.00  0.00           H  
ATOM   4418  HA  MET A 282      68.390  66.950  97.910  1.00  0.00           H  
ATOM   4419  HB1 MET A 282      66.270  67.700  98.600  1.00  0.00           H  
ATOM   4420  HB2 MET A 282      66.820  68.460 100.060  1.00  0.00           H  
ATOM   4421  HG1 MET A 282      65.820  66.340 100.480  1.00  0.00           H  
ATOM   4422  HG2 MET A 282      67.550  66.260 100.980  1.00  0.00           H  
ATOM   4423  HE1 MET A 282      67.210  62.630 100.450  1.00  0.00           H  
ATOM   4424  HE2 MET A 282      65.840  63.550 100.790  1.00  0.00           H  
ATOM   4425  HE3 MET A 282      67.390  63.970 101.530  1.00  0.00           H  
ATOM   4426  N   GLN A 283      68.230  70.250  97.800  1.00  0.00           N  
ATOM   4427  CA  GLN A 283      68.060  71.320  96.830  1.00  0.00           C  
ATOM   4428  C   GLN A 283      68.950  71.280  95.600  1.00  0.00           C  
ATOM   4429  O   GLN A 283      68.430  71.280  94.500  1.00  0.00           O  
ATOM   4430  CB  GLN A 283      68.010  72.710  97.430  1.00  0.00           C  
ATOM   4431  CG  GLN A 283      66.890  72.990  98.600  1.00  0.00           C  
ATOM   4432  CD  GLN A 283      65.530  72.370  98.230  1.00  0.00           C  
ATOM   4433  NE2 GLN A 283      64.490  73.140  97.950  1.00  0.00           N  
ATOM   4434  OE1 GLN A 283      65.280  71.140  98.410  1.00  0.00           O  
ATOM   4435  HN  GLN A 283      68.200  70.630  98.710  1.00  0.00           H  
ATOM   4436  HA  GLN A 283      67.080  71.110  96.420  1.00  0.00           H  
ATOM   4437  HB1 GLN A 283      67.710  73.370  96.590  1.00  0.00           H  
ATOM   4438  HB2 GLN A 283      69.010  73.020  97.830  1.00  0.00           H  
ATOM   4439  HG1 GLN A 283      66.770  74.040  98.910  1.00  0.00           H  
ATOM   4440  HG2 GLN A 283      67.280  72.430  99.490  1.00  0.00           H  
ATOM   4441 HE21 GLN A 283      63.560  72.780  97.860  1.00  0.00           H  
ATOM   4442 HE22 GLN A 283      64.540  74.120  97.790  1.00  0.00           H  
ATOM   4443  N   ILE A 284      70.280  71.090  95.920  1.00  0.00           N  
ATOM   4444  CA  ILE A 284      71.410  70.910  95.100  1.00  0.00           C  
ATOM   4445  C   ILE A 284      71.260  69.660  94.260  1.00  0.00           C  
ATOM   4446  O   ILE A 284      71.320  69.750  93.040  1.00  0.00           O  
ATOM   4447  CB  ILE A 284      72.740  70.810  95.970  1.00  0.00           C  
ATOM   4448  CG1 ILE A 284      72.970  72.260  96.520  1.00  0.00           C  
ATOM   4449  CG2 ILE A 284      73.970  70.260  95.350  1.00  0.00           C  
ATOM   4450  CD  ILE A 284      73.990  72.280  97.660  1.00  0.00           C  
ATOM   4451  HN  ILE A 284      70.520  71.080  96.890  1.00  0.00           H  
ATOM   4452  HA  ILE A 284      71.420  71.730  94.380  1.00  0.00           H  
ATOM   4453  HB  ILE A 284      72.550  70.110  96.820  1.00  0.00           H  
ATOM   4454 HG11 ILE A 284      72.020  72.700  96.900  1.00  0.00           H  
ATOM   4455 HG12 ILE A 284      73.270  72.910  95.680  1.00  0.00           H  
ATOM   4456 HG21 ILE A 284      73.760  69.250  94.920  1.00  0.00           H  
ATOM   4457 HG22 ILE A 284      74.790  70.240  96.100  1.00  0.00           H  
ATOM   4458 HG23 ILE A 284      74.270  70.960  94.550  1.00  0.00           H  
ATOM   4459  HD1 ILE A 284      74.960  71.870  97.340  1.00  0.00           H  
ATOM   4460  HD2 ILE A 284      73.620  71.600  98.470  1.00  0.00           H  
ATOM   4461  HD3 ILE A 284      74.060  73.340  98.020  1.00  0.00           H  
ATOM   4462  N   LEU A 285      70.940  68.470  94.830  1.00  0.00           N  
ATOM   4463  CA  LEU A 285      70.820  67.210  94.130  1.00  0.00           C  
ATOM   4464  C   LEU A 285      69.660  67.280  93.120  1.00  0.00           C  
ATOM   4465  O   LEU A 285      69.840  66.850  91.960  1.00  0.00           O  
ATOM   4466  CB  LEU A 285      70.530  66.040  95.160  1.00  0.00           C  
ATOM   4467  CG  LEU A 285      70.200  64.670  94.500  1.00  0.00           C  
ATOM   4468  CD1 LEU A 285      71.420  64.080  93.860  1.00  0.00           C  
ATOM   4469  CD2 LEU A 285      69.590  63.760  95.550  1.00  0.00           C  
ATOM   4470  HN  LEU A 285      71.080  68.380  95.810  1.00  0.00           H  
ATOM   4471  HA  LEU A 285      71.700  67.010  93.540  1.00  0.00           H  
ATOM   4472  HB1 LEU A 285      69.630  66.270  95.780  1.00  0.00           H  
ATOM   4473  HB2 LEU A 285      71.470  65.990  95.730  1.00  0.00           H  
ATOM   4474  HG  LEU A 285      69.360  64.720  93.780  1.00  0.00           H  
ATOM   4475 HD11 LEU A 285      72.370  64.020  94.440  1.00  0.00           H  
ATOM   4476 HD12 LEU A 285      71.690  64.590  92.910  1.00  0.00           H  
ATOM   4477 HD13 LEU A 285      71.220  63.040  93.500  1.00  0.00           H  
ATOM   4478 HD21 LEU A 285      68.560  64.130  95.710  1.00  0.00           H  
ATOM   4479 HD22 LEU A 285      70.120  63.790  96.520  1.00  0.00           H  
ATOM   4480 HD23 LEU A 285      69.410  62.710  95.260  1.00  0.00           H  
ATOM   4481  N   MET A 286      68.520  67.790  93.550  1.00  0.00           N  
ATOM   4482  CA  MET A 286      67.340  67.990  92.670  1.00  0.00           C  
ATOM   4483  C   MET A 286      67.600  68.830  91.420  1.00  0.00           C  
ATOM   4484  O   MET A 286      67.180  68.430  90.400  1.00  0.00           O  
ATOM   4485  CB  MET A 286      66.070  68.410  93.470  1.00  0.00           C  
ATOM   4486  CG  MET A 286      65.350  67.110  94.130  1.00  0.00           C  
ATOM   4487  SD  MET A 286      66.280  66.240  95.410  1.00  0.00           S  
ATOM   4488  CE  MET A 286      65.470  64.660  95.200  1.00  0.00           C  
ATOM   4489  HN  MET A 286      68.510  68.140  94.490  1.00  0.00           H  
ATOM   4490  HA  MET A 286      66.970  67.040  92.290  1.00  0.00           H  
ATOM   4491  HB1 MET A 286      65.400  69.000  92.790  1.00  0.00           H  
ATOM   4492  HB2 MET A 286      66.350  69.110  94.280  1.00  0.00           H  
ATOM   4493  HG1 MET A 286      65.030  66.470  93.270  1.00  0.00           H  
ATOM   4494  HG2 MET A 286      64.400  67.490  94.570  1.00  0.00           H  
ATOM   4495  HE1 MET A 286      65.570  64.240  94.170  1.00  0.00           H  
ATOM   4496  HE2 MET A 286      64.370  64.820  95.320  1.00  0.00           H  
ATOM   4497  HE3 MET A 286      65.850  63.970  95.980  1.00  0.00           H  
ATOM   4498  N   ALA A 287      68.320  69.980  91.580  1.00  0.00           N  
ATOM   4499  CA  ALA A 287      68.840  70.710  90.430  1.00  0.00           C  
ATOM   4500  C   ALA A 287      69.700  69.810  89.470  1.00  0.00           C  
ATOM   4501  O   ALA A 287      69.370  69.720  88.250  1.00  0.00           O  
ATOM   4502  CB  ALA A 287      69.780  71.850  90.890  1.00  0.00           C  
ATOM   4503  HN  ALA A 287      68.710  70.190  92.480  1.00  0.00           H  
ATOM   4504  HA  ALA A 287      68.040  71.150  89.860  1.00  0.00           H  
ATOM   4505  HB1 ALA A 287      69.210  72.750  91.210  1.00  0.00           H  
ATOM   4506  HB2 ALA A 287      70.600  72.130  90.200  1.00  0.00           H  
ATOM   4507  HB3 ALA A 287      70.280  71.530  91.830  1.00  0.00           H  
ATOM   4508  N   VAL A 288      70.670  69.090  89.980  1.00  0.00           N  
ATOM   4509  CA  VAL A 288      71.550  68.320  89.190  1.00  0.00           C  
ATOM   4510  C   VAL A 288      70.870  67.170  88.470  1.00  0.00           C  
ATOM   4511  O   VAL A 288      71.060  66.910  87.300  1.00  0.00           O  
ATOM   4512  CB  VAL A 288      72.760  67.770  90.040  1.00  0.00           C  
ATOM   4513  CG1 VAL A 288      73.870  67.030  89.240  1.00  0.00           C  
ATOM   4514  CG2 VAL A 288      73.500  68.910  90.720  1.00  0.00           C  
ATOM   4515  HN  VAL A 288      70.870  69.210  90.950  1.00  0.00           H  
ATOM   4516  HA  VAL A 288      71.940  69.030  88.470  1.00  0.00           H  
ATOM   4517  HB  VAL A 288      72.310  67.130  90.820  1.00  0.00           H  
ATOM   4518 HG11 VAL A 288      74.280  67.630  88.400  1.00  0.00           H  
ATOM   4519 HG12 VAL A 288      73.420  66.070  88.890  1.00  0.00           H  
ATOM   4520 HG13 VAL A 288      74.760  66.820  89.870  1.00  0.00           H  
ATOM   4521 HG21 VAL A 288      74.160  69.340  89.940  1.00  0.00           H  
ATOM   4522 HG22 VAL A 288      74.260  68.520  91.430  1.00  0.00           H  
ATOM   4523 HG23 VAL A 288      72.830  69.620  91.270  1.00  0.00           H  
ATOM   4524  N   LEU A 289      69.940  66.470  89.230  1.00  0.00           N  
ATOM   4525  CA  LEU A 289      69.100  65.450  88.600  1.00  0.00           C  
ATOM   4526  C   LEU A 289      68.220  65.910  87.480  1.00  0.00           C  
ATOM   4527  O   LEU A 289      68.120  65.280  86.430  1.00  0.00           O  
ATOM   4528  CB  LEU A 289      68.270  64.650  89.690  1.00  0.00           C  
ATOM   4529  CG  LEU A 289      68.980  63.880  90.760  1.00  0.00           C  
ATOM   4530  CD1 LEU A 289      68.020  63.090  91.660  1.00  0.00           C  
ATOM   4531  CD2 LEU A 289      69.900  62.810  90.160  1.00  0.00           C  
ATOM   4532  HN  LEU A 289      69.770  66.700  90.190  1.00  0.00           H  
ATOM   4533  HA  LEU A 289      69.830  64.840  88.090  1.00  0.00           H  
ATOM   4534  HB1 LEU A 289      67.520  63.940  89.260  1.00  0.00           H  
ATOM   4535  HB2 LEU A 289      67.620  65.470  90.060  1.00  0.00           H  
ATOM   4536  HG  LEU A 289      69.540  64.570  91.440  1.00  0.00           H  
ATOM   4537 HD11 LEU A 289      67.270  63.760  92.140  1.00  0.00           H  
ATOM   4538 HD12 LEU A 289      68.540  62.530  92.460  1.00  0.00           H  
ATOM   4539 HD13 LEU A 289      67.380  62.310  91.200  1.00  0.00           H  
ATOM   4540 HD21 LEU A 289      69.380  62.140  89.440  1.00  0.00           H  
ATOM   4541 HD22 LEU A 289      70.330  62.250  91.010  1.00  0.00           H  
ATOM   4542 HD23 LEU A 289      70.740  63.240  89.570  1.00  0.00           H  
ATOM   4543  N   MET A 290      67.630  67.160  87.540  1.00  0.00           N  
ATOM   4544  CA  MET A 290      66.960  67.690  86.340  1.00  0.00           C  
ATOM   4545  C   MET A 290      67.840  67.890  85.070  1.00  0.00           C  
ATOM   4546  O   MET A 290      67.380  67.520  84.050  1.00  0.00           O  
ATOM   4547  CB  MET A 290      66.190  68.920  86.730  1.00  0.00           C  
ATOM   4548  CG  MET A 290      64.890  68.560  87.470  1.00  0.00           C  
ATOM   4549  SD  MET A 290      63.530  67.760  86.550  1.00  0.00           S  
ATOM   4550  CE  MET A 290      62.900  69.210  85.630  1.00  0.00           C  
ATOM   4551  HN  MET A 290      67.660  67.750  88.340  1.00  0.00           H  
ATOM   4552  HA  MET A 290      66.190  66.990  86.040  1.00  0.00           H  
ATOM   4553  HB1 MET A 290      65.900  69.650  85.940  1.00  0.00           H  
ATOM   4554  HB2 MET A 290      66.860  69.490  87.410  1.00  0.00           H  
ATOM   4555  HG1 MET A 290      64.600  69.560  87.870  1.00  0.00           H  
ATOM   4556  HG2 MET A 290      65.230  67.950  88.320  1.00  0.00           H  
ATOM   4557  HE1 MET A 290      63.470  70.150  85.860  1.00  0.00           H  
ATOM   4558  HE2 MET A 290      61.850  69.410  85.920  1.00  0.00           H  
ATOM   4559  HE3 MET A 290      63.050  69.090  84.540  1.00  0.00           H  
ATOM   4560  N   ALA A 291      69.070  68.390  85.210  1.00  0.00           N  
ATOM   4561  CA  ALA A 291      70.050  68.790  84.220  1.00  0.00           C  
ATOM   4562  C   ALA A 291      70.790  67.560  83.620  1.00  0.00           C  
ATOM   4563  O   ALA A 291      71.280  67.520  82.500  1.00  0.00           O  
ATOM   4564  CB  ALA A 291      71.010  69.780  84.990  1.00  0.00           C  
ATOM   4565  HN  ALA A 291      69.290  68.880  86.040  1.00  0.00           H  
ATOM   4566  HA  ALA A 291      69.500  69.300  83.440  1.00  0.00           H  
ATOM   4567  HB1 ALA A 291      71.650  69.220  85.700  1.00  0.00           H  
ATOM   4568  HB2 ALA A 291      70.460  70.590  85.530  1.00  0.00           H  
ATOM   4569  HB3 ALA A 291      71.590  70.170  84.130  1.00  0.00           H  
ATOM   4570  N   THR A 292      70.820  66.460  84.400  1.00  0.00           N  
ATOM   4571  CA  THR A 292      71.520  65.180  84.090  1.00  0.00           C  
ATOM   4572  C   THR A 292      70.640  64.370  83.120  1.00  0.00           C  
ATOM   4573  O   THR A 292      71.110  63.600  82.220  1.00  0.00           O  
ATOM   4574  CB  THR A 292      71.800  64.310  85.360  1.00  0.00           C  
ATOM   4575  CG2 THR A 292      72.410  62.980  84.910  1.00  0.00           C  
ATOM   4576  OG1 THR A 292      72.780  64.920  86.220  1.00  0.00           O  
ATOM   4577  HN  THR A 292      70.340  66.470  85.270  1.00  0.00           H  
ATOM   4578  HA  THR A 292      72.480  65.450  83.690  1.00  0.00           H  
ATOM   4579  HB  THR A 292      70.810  64.170  85.840  1.00  0.00           H  
ATOM   4580  HG1 THR A 292      72.220  65.630  86.560  1.00  0.00           H  
ATOM   4581 HG21 THR A 292      73.280  63.150  84.230  1.00  0.00           H  
ATOM   4582 HG22 THR A 292      71.710  62.260  84.430  1.00  0.00           H  
ATOM   4583 HG23 THR A 292      72.760  62.400  85.790  1.00  0.00           H  
ATOM   4584  N   PHE A 293      69.310  64.550  83.020  1.00  0.00           N  
ATOM   4585  CA  PHE A 293      68.480  63.700  82.170  1.00  0.00           C  
ATOM   4586  C   PHE A 293      68.150  64.480  80.920  1.00  0.00           C  
ATOM   4587  O   PHE A 293      67.170  64.210  80.210  1.00  0.00           O  
ATOM   4588  CB  PHE A 293      67.250  63.230  82.930  1.00  0.00           C  
ATOM   4589  CG  PHE A 293      67.660  62.360  84.080  1.00  0.00           C  
ATOM   4590  CD1 PHE A 293      67.040  62.510  85.310  1.00  0.00           C  
ATOM   4591  CD2 PHE A 293      68.470  61.220  83.880  1.00  0.00           C  
ATOM   4592  CE1 PHE A 293      67.240  61.670  86.380  1.00  0.00           C  
ATOM   4593  CE2 PHE A 293      68.810  60.450  84.940  1.00  0.00           C  
ATOM   4594  CZ  PHE A 293      68.180  60.630  86.200  1.00  0.00           C  
ATOM   4595  HN  PHE A 293      68.860  65.280  83.540  1.00  0.00           H  
ATOM   4596  HA  PHE A 293      68.990  62.830  81.810  1.00  0.00           H  
ATOM   4597  HB1 PHE A 293      66.600  62.670  82.230  1.00  0.00           H  
ATOM   4598  HB2 PHE A 293      66.630  64.110  83.240  1.00  0.00           H  
ATOM   4599  HD1 PHE A 293      66.350  63.350  85.370  1.00  0.00           H  
ATOM   4600  HD2 PHE A 293      69.010  61.110  82.950  1.00  0.00           H  
ATOM   4601  HE1 PHE A 293      66.680  61.740  87.300  1.00  0.00           H  
ATOM   4602  HE2 PHE A 293      69.440  59.590  84.780  1.00  0.00           H  
ATOM   4603  HZ  PHE A 293      68.320  59.890  86.980  1.00  0.00           H  
ATOM   4604  N   MET A 294      68.910  65.620  80.700  1.00  0.00           N  
ATOM   4605  CA  MET A 294      68.650  66.600  79.600  1.00  0.00           C  
ATOM   4606  C   MET A 294      69.890  66.840  78.750  1.00  0.00           C  
ATOM   4607  O   MET A 294      70.000  67.850  78.030  1.00  0.00           O  
ATOM   4608  CB  MET A 294      67.950  67.890  80.100  1.00  0.00           C  
ATOM   4609  CG  MET A 294      66.430  67.720  80.420  1.00  0.00           C  
ATOM   4610  SD  MET A 294      65.300  67.110  79.110  1.00  0.00           S  
ATOM   4611  CE  MET A 294      63.830  66.810  80.140  1.00  0.00           C  
ATOM   4612  HN  MET A 294      69.600  65.860  81.370  1.00  0.00           H  
ATOM   4613  HA  MET A 294      68.000  66.040  78.950  1.00  0.00           H  
ATOM   4614  HB1 MET A 294      68.010  68.560  79.220  1.00  0.00           H  
ATOM   4615  HB2 MET A 294      68.430  68.400  80.960  1.00  0.00           H  
ATOM   4616  HG1 MET A 294      66.030  68.690  80.780  1.00  0.00           H  
ATOM   4617  HG2 MET A 294      66.350  67.010  81.270  1.00  0.00           H  
ATOM   4618  HE1 MET A 294      63.210  65.980  79.730  1.00  0.00           H  
ATOM   4619  HE2 MET A 294      63.140  67.650  80.340  1.00  0.00           H  
ATOM   4620  HE3 MET A 294      64.180  66.450  81.140  1.00  0.00           H  
ATOM   4621  N   LEU A 295      70.900  65.970  78.920  1.00  0.00           N  
ATOM   4622  CA  LEU A 295      72.160  66.140  78.200  1.00  0.00           C  
ATOM   4623  C   LEU A 295      72.120  65.490  76.790  1.00  0.00           C  
ATOM   4624  O   LEU A 295      72.990  65.790  75.950  1.00  0.00           O  
ATOM   4625  CB  LEU A 295      73.280  65.410  78.980  1.00  0.00           C  
ATOM   4626  CG  LEU A 295      73.640  66.090  80.340  1.00  0.00           C  
ATOM   4627  CD1 LEU A 295      74.980  65.610  80.880  1.00  0.00           C  
ATOM   4628  CD2 LEU A 295      73.840  67.630  80.140  1.00  0.00           C  
ATOM   4629  HN  LEU A 295      70.780  65.170  79.500  1.00  0.00           H  
ATOM   4630  HA  LEU A 295      72.350  67.190  78.050  1.00  0.00           H  
ATOM   4631  HB1 LEU A 295      74.190  65.540  78.370  1.00  0.00           H  
ATOM   4632  HB2 LEU A 295      73.070  64.320  79.070  1.00  0.00           H  
ATOM   4633  HG  LEU A 295      72.890  65.810  81.110  1.00  0.00           H  
ATOM   4634 HD11 LEU A 295      75.140  65.980  81.910  1.00  0.00           H  
ATOM   4635 HD12 LEU A 295      75.890  65.830  80.270  1.00  0.00           H  
ATOM   4636 HD13 LEU A 295      74.900  64.500  80.860  1.00  0.00           H  
ATOM   4637 HD21 LEU A 295      74.030  68.110  81.130  1.00  0.00           H  
ATOM   4638 HD22 LEU A 295      72.890  68.160  79.890  1.00  0.00           H  
ATOM   4639 HD23 LEU A 295      74.540  67.810  79.290  1.00  0.00           H  
ATOM   4640  N   VAL A 296      71.110  64.700  76.510  1.00  0.00           N  
ATOM   4641  CA  VAL A 296      70.930  64.060  75.170  1.00  0.00           C  
ATOM   4642  C   VAL A 296      70.920  64.990  73.960  1.00  0.00           C  
ATOM   4643  O   VAL A 296      71.440  64.680  72.880  1.00  0.00           O  
ATOM   4644  CB  VAL A 296      69.760  63.070  75.150  1.00  0.00           C  
ATOM   4645  CG1 VAL A 296      69.210  62.710  73.800  1.00  0.00           C  
ATOM   4646  CG2 VAL A 296      70.180  61.810  76.040  1.00  0.00           C  
ATOM   4647  HN  VAL A 296      70.550  64.360  77.270  1.00  0.00           H  
ATOM   4648  HA  VAL A 296      71.810  63.460  75.000  1.00  0.00           H  
ATOM   4649  HB  VAL A 296      68.920  63.480  75.740  1.00  0.00           H  
ATOM   4650 HG11 VAL A 296      68.510  63.490  73.430  1.00  0.00           H  
ATOM   4651 HG12 VAL A 296      68.740  61.700  73.790  1.00  0.00           H  
ATOM   4652 HG13 VAL A 296      70.050  62.660  73.070  1.00  0.00           H  
ATOM   4653 HG21 VAL A 296      69.410  61.020  75.910  1.00  0.00           H  
ATOM   4654 HG22 VAL A 296      70.350  62.140  77.090  1.00  0.00           H  
ATOM   4655 HG23 VAL A 296      71.040  61.290  75.550  1.00  0.00           H  
ATOM   4656  N   ILE A 297      70.450  66.250  74.100  1.00  0.00           N  
ATOM   4657  CA  ILE A 297      70.230  67.270  73.040  1.00  0.00           C  
ATOM   4658  C   ILE A 297      71.630  67.900  72.740  1.00  0.00           C  
ATOM   4659  O   ILE A 297      71.890  68.350  71.630  1.00  0.00           O  
ATOM   4660  CB  ILE A 297      69.160  68.320  73.530  1.00  0.00           C  
ATOM   4661  CG1 ILE A 297      67.700  67.750  73.590  1.00  0.00           C  
ATOM   4662  CG2 ILE A 297      69.210  69.630  72.630  1.00  0.00           C  
ATOM   4663  CD  ILE A 297      67.370  66.970  74.830  1.00  0.00           C  
ATOM   4664  HN  ILE A 297      70.100  66.410  75.020  1.00  0.00           H  
ATOM   4665  HA  ILE A 297      69.940  66.810  72.110  1.00  0.00           H  
ATOM   4666  HB  ILE A 297      69.450  68.660  74.540  1.00  0.00           H  
ATOM   4667 HG11 ILE A 297      67.580  66.960  72.820  1.00  0.00           H  
ATOM   4668 HG12 ILE A 297      66.930  68.540  73.460  1.00  0.00           H  
ATOM   4669 HG21 ILE A 297      69.270  69.340  71.560  1.00  0.00           H  
ATOM   4670 HG22 ILE A 297      70.130  70.200  72.880  1.00  0.00           H  
ATOM   4671 HG23 ILE A 297      68.330  70.300  72.670  1.00  0.00           H  
ATOM   4672  HD1 ILE A 297      67.710  67.540  75.720  1.00  0.00           H  
ATOM   4673  HD2 ILE A 297      67.910  66.000  74.870  1.00  0.00           H  
ATOM   4674  HD3 ILE A 297      66.290  66.740  74.820  1.00  0.00           H  
ATOM   4675  N   PHE A 298      72.600  67.760  73.650  1.00  0.00           N  
ATOM   4676  CA  PHE A 298      73.880  68.440  73.500  1.00  0.00           C  
ATOM   4677  C   PHE A 298      74.720  67.790  72.370  1.00  0.00           C  
ATOM   4678  O   PHE A 298      75.120  68.580  71.500  1.00  0.00           O  
ATOM   4679  CB  PHE A 298      74.580  68.530  74.940  1.00  0.00           C  
ATOM   4680  CG  PHE A 298      76.040  69.100  74.650  1.00  0.00           C  
ATOM   4681  CD1 PHE A 298      77.100  68.180  74.260  1.00  0.00           C  
ATOM   4682  CD2 PHE A 298      76.370  70.450  74.570  1.00  0.00           C  
ATOM   4683  CE1 PHE A 298      78.310  68.640  73.890  1.00  0.00           C  
ATOM   4684  CE2 PHE A 298      77.630  70.940  74.340  1.00  0.00           C  
ATOM   4685  CZ  PHE A 298      78.620  69.980  73.950  1.00  0.00           C  
ATOM   4686  HN  PHE A 298      72.450  67.330  74.540  1.00  0.00           H  
ATOM   4687  HA  PHE A 298      73.560  69.400  73.140  1.00  0.00           H  
ATOM   4688  HB1 PHE A 298      74.610  67.530  75.430  1.00  0.00           H  
ATOM   4689  HB2 PHE A 298      74.040  69.260  75.570  1.00  0.00           H  
ATOM   4690  HD1 PHE A 298      76.930  67.110  74.260  1.00  0.00           H  
ATOM   4691  HD2 PHE A 298      75.590  71.170  74.830  1.00  0.00           H  
ATOM   4692  HE1 PHE A 298      79.120  67.990  73.570  1.00  0.00           H  
ATOM   4693  HE2 PHE A 298      77.850  72.000  74.270  1.00  0.00           H  
ATOM   4694  HZ  PHE A 298      79.580  70.360  73.670  1.00  0.00           H  
ATOM   4695  N   PRO A 299      75.010  66.470  72.250  1.00  0.00           N  
ATOM   4696  CA  PRO A 299      75.820  65.900  71.160  1.00  0.00           C  
ATOM   4697  C   PRO A 299      75.200  66.020  69.830  1.00  0.00           C  
ATOM   4698  O   PRO A 299      75.980  66.280  68.860  1.00  0.00           O  
ATOM   4699  CB  PRO A 299      76.170  64.460  71.590  1.00  0.00           C  
ATOM   4700  CG  PRO A 299      75.150  64.070  72.600  1.00  0.00           C  
ATOM   4701  CD  PRO A 299      74.730  65.410  73.280  1.00  0.00           C  
ATOM   4702  HA  PRO A 299      76.690  66.540  71.230  1.00  0.00           H  
ATOM   4703  HB1 PRO A 299      77.190  64.360  72.020  1.00  0.00           H  
ATOM   4704  HB2 PRO A 299      76.270  63.810  70.700  1.00  0.00           H  
ATOM   4705  HG1 PRO A 299      74.230  63.630  72.140  1.00  0.00           H  
ATOM   4706  HG2 PRO A 299      75.570  63.480  73.440  1.00  0.00           H  
ATOM   4707  HD1 PRO A 299      73.630  65.330  73.460  1.00  0.00           H  
ATOM   4708  HD2 PRO A 299      75.340  65.610  74.190  1.00  0.00           H  
ATOM   4709  N   ARG A 300      73.840  65.960  69.630  1.00  0.00           N  
ATOM   4710  CA  ARG A 300      73.140  66.360  68.410  1.00  0.00           C  
ATOM   4711  C   ARG A 300      73.350  67.880  68.060  1.00  0.00           C  
ATOM   4712  O   ARG A 300      73.650  68.210  66.870  1.00  0.00           O  
ATOM   4713  CB  ARG A 300      71.580  66.080  68.690  1.00  0.00           C  
ATOM   4714  CG  ARG A 300      70.560  66.500  67.650  1.00  0.00           C  
ATOM   4715  CD  ARG A 300      70.620  65.480  66.440  1.00  0.00           C  
ATOM   4716  NE  ARG A 300      71.830  65.860  65.590  1.00  0.00           N  
ATOM   4717  CZ  ARG A 300      72.290  65.150  64.570  1.00  0.00           C  
ATOM   4718  NH1 ARG A 300      72.270  63.860  64.560  1.00  0.00           N1+
ATOM   4719  NH2 ARG A 300      72.730  65.800  63.540  1.00  0.00           N  
ATOM   4720  HN  ARG A 300      73.250  65.610  70.350  1.00  0.00           H  
ATOM   4721  HA  ARG A 300      73.630  65.850  67.600  1.00  0.00           H  
ATOM   4722  HB1 ARG A 300      71.360  66.520  69.690  1.00  0.00           H  
ATOM   4723  HB2 ARG A 300      71.560  64.980  68.840  1.00  0.00           H  
ATOM   4724  HG1 ARG A 300      70.630  67.550  67.300  1.00  0.00           H  
ATOM   4725  HG2 ARG A 300      69.560  66.540  68.130  1.00  0.00           H  
ATOM   4726  HD1 ARG A 300      69.710  65.810  65.890  1.00  0.00           H  
ATOM   4727  HD2 ARG A 300      70.480  64.400  66.640  1.00  0.00           H  
ATOM   4728  HE  ARG A 300      72.200  66.770  65.720  1.00  0.00           H  
ATOM   4729 HH11 ARG A 300      71.970  63.400  65.390  1.00  0.00           H  
ATOM   4730 HH12 ARG A 300      72.320  63.420  63.660  1.00  0.00           H  
ATOM   4731 HH21 ARG A 300      72.450  66.750  63.390  1.00  0.00           H  
ATOM   4732 HH22 ARG A 300      73.050  65.320  62.730  1.00  0.00           H  
ATOM   4733  N   ALA A 301      73.300  68.770  69.060  1.00  0.00           N  
ATOM   4734  CA  ALA A 301      73.500  70.210  68.790  1.00  0.00           C  
ATOM   4735  C   ALA A 301      74.960  70.540  68.440  1.00  0.00           C  
ATOM   4736  O   ALA A 301      75.190  71.440  67.630  1.00  0.00           O  
ATOM   4737  CB  ALA A 301      72.980  71.070  69.960  1.00  0.00           C  
ATOM   4738  HN  ALA A 301      73.080  68.580  70.020  1.00  0.00           H  
ATOM   4739  HA  ALA A 301      73.160  70.450  67.790  1.00  0.00           H  
ATOM   4740  HB1 ALA A 301      73.510  70.740  70.860  1.00  0.00           H  
ATOM   4741  HB2 ALA A 301      71.870  71.090  70.040  1.00  0.00           H  
ATOM   4742  HB3 ALA A 301      73.320  72.130  69.870  1.00  0.00           H  
ATOM   4743  N   ALA A 302      75.950  69.850  69.030  1.00  0.00           N  
ATOM   4744  CA  ALA A 302      77.290  69.980  68.710  1.00  0.00           C  
ATOM   4745  C   ALA A 302      77.570  69.480  67.320  1.00  0.00           C  
ATOM   4746  O   ALA A 302      78.300  70.120  66.560  1.00  0.00           O  
ATOM   4747  CB  ALA A 302      78.090  69.220  69.770  1.00  0.00           C  
ATOM   4748  HN  ALA A 302      75.670  69.290  69.810  1.00  0.00           H  
ATOM   4749  HA  ALA A 302      77.570  71.030  68.710  1.00  0.00           H  
ATOM   4750  HB1 ALA A 302      77.950  69.550  70.810  1.00  0.00           H  
ATOM   4751  HB2 ALA A 302      79.180  69.350  69.550  1.00  0.00           H  
ATOM   4752  HB3 ALA A 302      77.790  68.150  69.720  1.00  0.00           H  
ATOM   4753  N   VAL A 303      76.950  68.350  66.920  1.00  0.00           N  
ATOM   4754  CA  VAL A 303      77.110  67.770  65.580  1.00  0.00           C  
ATOM   4755  C   VAL A 303      76.520  68.740  64.590  1.00  0.00           C  
ATOM   4756  O   VAL A 303      77.070  68.980  63.540  1.00  0.00           O  
ATOM   4757  CB  VAL A 303      76.620  66.330  65.480  1.00  0.00           C  
ATOM   4758  CG1 VAL A 303      76.330  65.890  64.010  1.00  0.00           C  
ATOM   4759  CG2 VAL A 303      77.780  65.440  66.090  1.00  0.00           C  
ATOM   4760  HN  VAL A 303      76.390  67.840  67.570  1.00  0.00           H  
ATOM   4761  HA  VAL A 303      78.160  67.750  65.350  1.00  0.00           H  
ATOM   4762  HB  VAL A 303      75.730  66.190  66.120  1.00  0.00           H  
ATOM   4763 HG11 VAL A 303      75.480  66.400  63.500  1.00  0.00           H  
ATOM   4764 HG12 VAL A 303      76.160  64.790  63.990  1.00  0.00           H  
ATOM   4765 HG13 VAL A 303      77.280  65.950  63.450  1.00  0.00           H  
ATOM   4766 HG21 VAL A 303      78.680  65.390  65.430  1.00  0.00           H  
ATOM   4767 HG22 VAL A 303      77.500  64.370  66.210  1.00  0.00           H  
ATOM   4768 HG23 VAL A 303      78.100  65.890  67.050  1.00  0.00           H  
ATOM   4769  N   CYS A 304      75.300  69.280  64.820  1.00  0.00           N  
ATOM   4770  CA  CYS A 304      74.570  70.240  64.000  1.00  0.00           C  
ATOM   4771  C   CYS A 304      75.350  71.520  63.830  1.00  0.00           C  
ATOM   4772  O   CYS A 304      75.370  72.030  62.670  1.00  0.00           O  
ATOM   4773  CB  CYS A 304      73.230  70.510  64.550  1.00  0.00           C  
ATOM   4774  SG  CYS A 304      72.060  69.130  64.300  1.00  0.00           S  
ATOM   4775  HN  CYS A 304      74.880  68.930  65.660  1.00  0.00           H  
ATOM   4776  HA  CYS A 304      74.540  69.790  63.020  1.00  0.00           H  
ATOM   4777  HB1 CYS A 304      72.730  71.290  63.950  1.00  0.00           H  
ATOM   4778  HB2 CYS A 304      73.250  70.770  65.630  1.00  0.00           H  
ATOM   4779  HG1 CYS A 304      71.550  69.440  63.110  1.00  0.00           H  
ATOM   4780  N   ALA A 305      75.970  72.090  64.820  1.00  0.00           N  
ATOM   4781  CA  ALA A 305      77.030  73.180  64.820  1.00  0.00           C  
ATOM   4782  C   ALA A 305      78.290  72.860  63.960  1.00  0.00           C  
ATOM   4783  O   ALA A 305      78.730  73.810  63.270  1.00  0.00           O  
ATOM   4784  CB  ALA A 305      77.500  73.520  66.230  1.00  0.00           C  
ATOM   4785  HN  ALA A 305      75.750  71.750  65.730  1.00  0.00           H  
ATOM   4786  HA  ALA A 305      76.520  74.010  64.370  1.00  0.00           H  
ATOM   4787  HB1 ALA A 305      78.040  72.660  66.670  1.00  0.00           H  
ATOM   4788  HB2 ALA A 305      76.620  73.680  66.880  1.00  0.00           H  
ATOM   4789  HB3 ALA A 305      78.120  74.450  66.220  1.00  0.00           H  
ATOM   4790  N   ASP A 306      78.820  71.630  63.970  1.00  0.00           N  
ATOM   4791  CA  ASP A 306      79.870  71.190  63.100  1.00  0.00           C  
ATOM   4792  C   ASP A 306      79.450  71.380  61.610  1.00  0.00           C  
ATOM   4793  O   ASP A 306      80.120  72.080  60.870  1.00  0.00           O  
ATOM   4794  CB  ASP A 306      80.310  69.740  63.400  1.00  0.00           C  
ATOM   4795  CG  ASP A 306      81.640  69.420  62.880  1.00  0.00           C  
ATOM   4796  OD1 ASP A 306      82.450  70.350  62.720  1.00  0.00           O  
ATOM   4797  OD2 ASP A 306      81.970  68.210  62.650  1.00  0.00           O1-
ATOM   4798  HN  ASP A 306      78.460  70.970  64.630  1.00  0.00           H  
ATOM   4799  HA  ASP A 306      80.710  71.840  63.270  1.00  0.00           H  
ATOM   4800  HB1 ASP A 306      79.590  68.940  63.090  1.00  0.00           H  
ATOM   4801  HB2 ASP A 306      80.270  69.650  64.510  1.00  0.00           H  
ATOM   4802  N   ARG A 307      78.300  70.790  61.160  1.00  0.00           N  
ATOM   4803  CA  ARG A 307      77.780  71.060  59.820  1.00  0.00           C  
ATOM   4804  C   ARG A 307      77.510  72.600  59.450  1.00  0.00           C  
ATOM   4805  O   ARG A 307      77.900  72.970  58.340  1.00  0.00           O  
ATOM   4806  CB  ARG A 307      76.520  70.280  59.470  1.00  0.00           C  
ATOM   4807  CG  ARG A 307      76.530  68.750  59.770  1.00  0.00           C  
ATOM   4808  CD  ARG A 307      77.270  67.930  58.660  1.00  0.00           C  
ATOM   4809  NE  ARG A 307      78.730  68.290  58.780  1.00  0.00           N  
ATOM   4810  CZ  ARG A 307      79.440  68.840  57.840  1.00  0.00           C  
ATOM   4811  NH1 ARG A 307      79.000  69.160  56.600  1.00  0.00           N1+
ATOM   4812  NH2 ARG A 307      80.670  69.240  58.100  1.00  0.00           N  
ATOM   4813  HN  ARG A 307      77.740  70.150  61.670  1.00  0.00           H  
ATOM   4814  HA  ARG A 307      78.610  70.830  59.170  1.00  0.00           H  
ATOM   4815  HB1 ARG A 307      76.280  70.380  58.400  1.00  0.00           H  
ATOM   4816  HB2 ARG A 307      75.670  70.700  60.040  1.00  0.00           H  
ATOM   4817  HG1 ARG A 307      75.500  68.400  60.010  1.00  0.00           H  
ATOM   4818  HG2 ARG A 307      77.130  68.630  60.700  1.00  0.00           H  
ATOM   4819  HD1 ARG A 307      76.830  68.340  57.720  1.00  0.00           H  
ATOM   4820  HD2 ARG A 307      77.060  66.850  58.720  1.00  0.00           H  
ATOM   4821  HE  ARG A 307      79.190  68.080  59.650  1.00  0.00           H  
ATOM   4822 HH11 ARG A 307      78.320  68.560  56.170  1.00  0.00           H  
ATOM   4823 HH12 ARG A 307      79.680  69.550  55.980  1.00  0.00           H  
ATOM   4824 HH21 ARG A 307      81.290  69.110  58.870  1.00  0.00           H  
ATOM   4825 HH22 ARG A 307      81.220  69.630  57.360  1.00  0.00           H  
ATOM   4826  N   ILE A 308      76.850  73.370  60.380  1.00  0.00           N  
ATOM   4827  CA  ILE A 308      76.630  74.790  60.070  1.00  0.00           C  
ATOM   4828  C   ILE A 308      77.920  75.590  59.960  1.00  0.00           C  
ATOM   4829  O   ILE A 308      78.050  76.340  59.020  1.00  0.00           O  
ATOM   4830  CB  ILE A 308      75.660  75.470  61.010  1.00  0.00           C  
ATOM   4831  CG1 ILE A 308      74.210  75.010  60.780  1.00  0.00           C  
ATOM   4832  CG2 ILE A 308      75.690  77.040  60.820  1.00  0.00           C  
ATOM   4833  CD  ILE A 308      73.030  75.530  61.710  1.00  0.00           C  
ATOM   4834  HN  ILE A 308      76.400  72.930  61.150  1.00  0.00           H  
ATOM   4835  HA  ILE A 308      76.130  74.690  59.120  1.00  0.00           H  
ATOM   4836  HB  ILE A 308      75.830  75.170  62.070  1.00  0.00           H  
ATOM   4837 HG11 ILE A 308      74.190  73.900  60.940  1.00  0.00           H  
ATOM   4838 HG12 ILE A 308      73.900  75.110  59.730  1.00  0.00           H  
ATOM   4839 HG21 ILE A 308      75.000  77.620  61.480  1.00  0.00           H  
ATOM   4840 HG22 ILE A 308      75.570  77.190  59.730  1.00  0.00           H  
ATOM   4841 HG23 ILE A 308      76.710  77.420  61.050  1.00  0.00           H  
ATOM   4842  HD1 ILE A 308      73.350  75.400  62.770  1.00  0.00           H  
ATOM   4843  HD2 ILE A 308      72.150  74.880  61.470  1.00  0.00           H  
ATOM   4844  HD3 ILE A 308      72.690  76.550  61.460  1.00  0.00           H  
ATOM   4845  N   GLY A 309      78.970  75.360  60.740  1.00  0.00           N  
ATOM   4846  CA  GLY A 309      80.170  76.120  60.770  1.00  0.00           C  
ATOM   4847  C   GLY A 309      81.050  75.650  59.580  1.00  0.00           C  
ATOM   4848  O   GLY A 309      81.960  76.410  59.350  1.00  0.00           O  
ATOM   4849  HN  GLY A 309      78.760  74.660  61.430  1.00  0.00           H  
ATOM   4850  HA1 GLY A 309      80.710  75.830  61.660  1.00  0.00           H  
ATOM   4851  HA2 GLY A 309      80.090  77.180  60.580  1.00  0.00           H  
ATOM   4852  N   GLU A 310      80.750  74.510  58.870  1.00  0.00           N  
ATOM   4853  CA  GLU A 310      81.370  74.180  57.590  1.00  0.00           C  
ATOM   4854  C   GLU A 310      80.970  75.170  56.520  1.00  0.00           C  
ATOM   4855  O   GLU A 310      81.800  75.840  55.860  1.00  0.00           O  
ATOM   4856  CB  GLU A 310      81.270  72.680  57.150  1.00  0.00           C  
ATOM   4857  CG  GLU A 310      81.640  72.380  55.700  1.00  0.00           C  
ATOM   4858  CD  GLU A 310      81.680  70.900  55.530  1.00  0.00           C  
ATOM   4859  OE1 GLU A 310      82.440  70.170  56.180  1.00  0.00           O  
ATOM   4860  OE2 GLU A 310      80.720  70.420  54.890  1.00  0.00           O1-
ATOM   4861  HN  GLU A 310      80.080  73.840  59.210  1.00  0.00           H  
ATOM   4862  HA  GLU A 310      82.450  74.260  57.690  1.00  0.00           H  
ATOM   4863  HB1 GLU A 310      80.170  72.540  57.200  1.00  0.00           H  
ATOM   4864  HB2 GLU A 310      81.700  72.040  57.950  1.00  0.00           H  
ATOM   4865  HG1 GLU A 310      82.650  72.820  55.570  1.00  0.00           H  
ATOM   4866  HG2 GLU A 310      80.990  72.890  54.970  1.00  0.00           H  
ATOM   4867  N   VAL A 311      79.600  75.410  56.420  1.00  0.00           N  
ATOM   4868  CA  VAL A 311      78.970  76.450  55.570  1.00  0.00           C  
ATOM   4869  C   VAL A 311      79.540  77.820  55.890  1.00  0.00           C  
ATOM   4870  O   VAL A 311      79.930  78.550  55.000  1.00  0.00           O  
ATOM   4871  CB  VAL A 311      77.390  76.390  55.610  1.00  0.00           C  
ATOM   4872  CG1 VAL A 311      76.660  77.730  55.230  1.00  0.00           C  
ATOM   4873  CG2 VAL A 311      76.960  75.180  54.800  1.00  0.00           C  
ATOM   4874  HN  VAL A 311      79.020  75.020  57.130  1.00  0.00           H  
ATOM   4875  HA  VAL A 311      79.320  76.310  54.570  1.00  0.00           H  
ATOM   4876  HB  VAL A 311      77.150  76.250  56.700  1.00  0.00           H  
ATOM   4877 HG11 VAL A 311      76.330  77.490  54.190  1.00  0.00           H  
ATOM   4878 HG12 VAL A 311      77.260  78.660  55.190  1.00  0.00           H  
ATOM   4879 HG13 VAL A 311      75.750  77.870  55.860  1.00  0.00           H  
ATOM   4880 HG21 VAL A 311      77.330  74.220  55.220  1.00  0.00           H  
ATOM   4881 HG22 VAL A 311      77.500  75.330  53.840  1.00  0.00           H  
ATOM   4882 HG23 VAL A 311      75.860  75.150  54.710  1.00  0.00           H  
ATOM   4883  N   LEU A 312      79.580  78.240  57.210  1.00  0.00           N  
ATOM   4884  CA  LEU A 312      80.040  79.570  57.620  1.00  0.00           C  
ATOM   4885  C   LEU A 312      81.570  79.770  57.270  1.00  0.00           C  
ATOM   4886  O   LEU A 312      81.940  80.790  56.750  1.00  0.00           O  
ATOM   4887  CB  LEU A 312      79.690  79.920  59.090  1.00  0.00           C  
ATOM   4888  CG  LEU A 312      78.210  79.620  59.600  1.00  0.00           C  
ATOM   4889  CD1 LEU A 312      78.270  79.550  61.140  1.00  0.00           C  
ATOM   4890  CD2 LEU A 312      77.240  80.690  59.130  1.00  0.00           C  
ATOM   4891  HN  LEU A 312      79.070  77.660  57.850  1.00  0.00           H  
ATOM   4892  HA  LEU A 312      79.460  80.230  57.000  1.00  0.00           H  
ATOM   4893  HB1 LEU A 312      79.780  81.020  59.230  1.00  0.00           H  
ATOM   4894  HB2 LEU A 312      80.410  79.340  59.690  1.00  0.00           H  
ATOM   4895  HG  LEU A 312      77.950  78.670  59.080  1.00  0.00           H  
ATOM   4896 HD11 LEU A 312      78.700  80.460  61.600  1.00  0.00           H  
ATOM   4897 HD12 LEU A 312      79.060  78.850  61.500  1.00  0.00           H  
ATOM   4898 HD13 LEU A 312      77.240  79.380  61.500  1.00  0.00           H  
ATOM   4899 HD21 LEU A 312      76.150  80.520  59.280  1.00  0.00           H  
ATOM   4900 HD22 LEU A 312      77.200  80.820  58.030  1.00  0.00           H  
ATOM   4901 HD23 LEU A 312      77.610  81.700  59.400  1.00  0.00           H  
ATOM   4902  N   SER A 313      82.440  78.730  57.460  1.00  0.00           N  
ATOM   4903  CA  SER A 313      83.810  78.990  57.320  1.00  0.00           C  
ATOM   4904  C   SER A 313      84.340  78.650  55.920  1.00  0.00           C  
ATOM   4905  O   SER A 313      85.550  78.740  55.690  1.00  0.00           O  
ATOM   4906  CB  SER A 313      84.700  78.250  58.410  1.00  0.00           C  
ATOM   4907  OG  SER A 313      84.460  76.840  58.390  1.00  0.00           O  
ATOM   4908  HN  SER A 313      82.150  77.870  57.860  1.00  0.00           H  
ATOM   4909  HA  SER A 313      83.970  80.020  57.580  1.00  0.00           H  
ATOM   4910  HB1 SER A 313      84.540  78.690  59.410  1.00  0.00           H  
ATOM   4911  HB2 SER A 313      85.790  78.390  58.200  1.00  0.00           H  
ATOM   4912  HG1 SER A 313      83.570  76.760  58.720  1.00  0.00           H  
ATOM   4913  N   THR A 314      83.410  78.300  54.960  1.00  0.00           N  
ATOM   4914  CA  THR A 314      83.780  77.830  53.670  1.00  0.00           C  
ATOM   4915  C   THR A 314      84.430  79.040  52.910  1.00  0.00           C  
ATOM   4916  O   THR A 314      84.030  80.180  53.050  1.00  0.00           O  
ATOM   4917  CB  THR A 314      82.610  77.160  52.850  1.00  0.00           C  
ATOM   4918  CG2 THR A 314      82.740  77.190  51.350  1.00  0.00           C  
ATOM   4919  OG1 THR A 314      82.590  75.830  53.190  1.00  0.00           O  
ATOM   4920  HN  THR A 314      82.480  78.060  55.200  1.00  0.00           H  
ATOM   4921  HA  THR A 314      84.530  77.060  53.810  1.00  0.00           H  
ATOM   4922  HB  THR A 314      81.670  77.640  53.150  1.00  0.00           H  
ATOM   4923  HG1 THR A 314      82.460  75.770  54.140  1.00  0.00           H  
ATOM   4924 HG21 THR A 314      82.970  78.230  51.040  1.00  0.00           H  
ATOM   4925 HG22 THR A 314      81.870  76.720  50.840  1.00  0.00           H  
ATOM   4926 HG23 THR A 314      83.620  76.590  51.050  1.00  0.00           H  
ATOM   4927  N   GLN A 315      85.430  78.700  52.050  1.00  0.00           N  
ATOM   4928  CA  GLN A 315      86.180  79.690  51.320  1.00  0.00           C  
ATOM   4929  C   GLN A 315      85.480  79.950  49.990  1.00  0.00           C  
ATOM   4930  O   GLN A 315      85.250  79.040  49.160  1.00  0.00           O  
ATOM   4931  CB  GLN A 315      87.640  79.350  50.970  1.00  0.00           C  
ATOM   4932  CG  GLN A 315      88.580  79.050  52.170  1.00  0.00           C  
ATOM   4933  CD  GLN A 315      88.660  80.220  53.160  1.00  0.00           C  
ATOM   4934  NE2 GLN A 315      87.970  80.180  54.270  1.00  0.00           N  
ATOM   4935  OE1 GLN A 315      89.540  81.090  52.990  1.00  0.00           O  
ATOM   4936  HN  GLN A 315      85.730  77.750  51.990  1.00  0.00           H  
ATOM   4937  HA  GLN A 315      86.140  80.630  51.840  1.00  0.00           H
[truncated: 1,085,662 more chars]
