# Supplementary material for: Structure and mechanism of a mycobacterial isoniazid efflux pump MsRv1273c/72c with a degenerate nucleotide-binding site
Source: Nat Commun. 2025 Apr 28;16:3969. doi: 10.1038/s41467-025-59300-5 (PMC12038006; doi:10.1038/s41467-025-59300-5)
Supplement: Supplementary file 7 — Supplementary Data 5 [file 41467_2025_59300_MOESM7_ESM.txt]

REMARK    GENERATED BY TRJCONV
TITLE     Title t= 17500.00000 step= 8750000
REMARK    THIS IS A SIMULATION BOX
CRYST1  131.961  131.961  195.803  90.00  90.00  90.00 P 1           1
MODEL       36
ATOM      1  N   SER A  -1      84.780  70.100  63.670  1.00  0.00           N
ATOM      2  HT1 SER A  -1      84.110  70.770  63.230  1.00  0.00           H
ATOM      3  HT2 SER A  -1      84.520  69.190  63.250  1.00  0.00           H
ATOM      4  HT3 SER A  -1      85.780  70.170  63.390  1.00  0.00           H
ATOM      5  CA  SER A  -1      84.520  70.060  65.150  1.00  0.00           C
ATOM      6  HA  SER A  -1      83.440  70.030  65.220  1.00  0.00           H
ATOM      7  CB  SER A  -1      85.150  68.840  65.860  1.00  0.00           C
ATOM      8  HB1 SER A  -1      85.150  67.930  65.220  1.00  0.00           H
ATOM      9  HB2 SER A  -1      84.660  68.690  66.840  1.00  0.00           H
ATOM     10  OG  SER A  -1      86.490  69.040  66.220  1.00  0.00           O
ATOM     11  HG1 SER A  -1      87.110  68.790  65.540  1.00  0.00           H
ATOM     12  C   SER A  -1      84.930  71.430  65.730  1.00  0.00           C
ATOM     13  O   SER A  -1      85.900  72.030  65.120  1.00  0.00           O
ATOM     14  N   ASN A   0      84.270  71.870  66.810  1.00  0.00           N
ATOM     15  HN  ASN A   0      83.630  71.240  67.250  1.00  0.00           H
ATOM     16  CA  ASN A   0      84.540  73.060  67.470  1.00  0.00           C
ATOM     17  HA  ASN A   0      83.960  73.110  68.380  1.00  0.00           H
ATOM     18  CB  ASN A   0      86.020  73.120  68.010  1.00  0.00           C
ATOM     19  HB1 ASN A   0      86.720  73.320  67.170  1.00  0.00           H
ATOM     20  HB2 ASN A   0      86.230  72.090  68.410  1.00  0.00           H
ATOM     21  CG  ASN A   0      86.160  74.160  69.090  1.00  0.00           C
ATOM     22  OD1 ASN A   0      85.380  74.260  69.970  1.00  0.00           O
ATOM     23  ND2 ASN A   0      87.210  74.970  69.040  1.00  0.00           N
ATOM     24 HD21 ASN A   0      87.210  75.750  69.670  1.00  0.00           H
ATOM     25 HD22 ASN A   0      88.040  74.650  68.590  1.00  0.00           H
ATOM     26  C   ASN A   0      84.130  74.320  66.750  1.00  0.00           C
ATOM     27  O   ASN A   0      84.900  75.320  66.710  1.00  0.00           O
ATOM     28  N   MET A   1      82.890  74.370  66.240  1.00  0.00           N
ATOM     29  HN  MET A   1      82.330  73.550  66.290  1.00  0.00           H
ATOM     30  CA  MET A   1      82.150  75.510  65.580  1.00  0.00           C
ATOM     31  HA  MET A   1      82.830  76.360  65.530  1.00  0.00           H
ATOM     32  CB  MET A   1      81.620  75.140  64.180  1.00  0.00           C
ATOM     33  HB1 MET A   1      80.840  74.340  64.210  1.00  0.00           H
ATOM     34  HB2 MET A   1      82.450  74.620  63.660  1.00  0.00           H
ATOM     35  CG  MET A   1      80.980  76.270  63.360  1.00  0.00           C
ATOM     36  HG1 MET A   1      79.960  76.410  63.790  1.00  0.00           H
ATOM     37  HG2 MET A   1      80.740  75.810  62.370  1.00  0.00           H
ATOM     38  SD  MET A   1      82.040  77.710  63.070  1.00  0.00           S
ATOM     39  CE  MET A   1      83.350  76.900  62.230  1.00  0.00           C
ATOM     40  HE1 MET A   1      84.100  77.580  61.790  1.00  0.00           H
ATOM     41  HE2 MET A   1      82.930  76.270  61.430  1.00  0.00           H
ATOM     42  HE3 MET A   1      83.890  76.100  62.810  1.00  0.00           H
ATOM     43  C   MET A   1      80.910  75.960  66.380  1.00  0.00           C
ATOM     44  O   MET A   1      80.330  76.970  66.060  1.00  0.00           O
ATOM     45  N   LEU A   2      80.470  75.270  67.460  1.00  0.00           N
ATOM     46  HN  LEU A   2      81.090  74.610  67.890  1.00  0.00           H
ATOM     47  CA  LEU A   2      79.280  75.570  68.180  1.00  0.00           C
ATOM     48  HA  LEU A   2      78.460  75.750  67.500  1.00  0.00           H
ATOM     49  CB  LEU A   2      79.000  74.530  69.160  1.00  0.00           C
ATOM     50  HB1 LEU A   2      79.830  74.340  69.870  1.00  0.00           H
ATOM     51  HB2 LEU A   2      79.030  73.550  68.640  1.00  0.00           H
ATOM     52  CG  LEU A   2      77.670  74.550  69.950  1.00  0.00           C
ATOM     53  HG  LEU A   2      77.610  75.550  70.440  1.00  0.00           H
ATOM     54  CD1 LEU A   2      76.370  74.610  69.140  1.00  0.00           C
ATOM     55 HD11 LEU A   2      75.450  74.380  69.720  1.00  0.00           H
ATOM     56 HD12 LEU A   2      76.440  73.770  68.410  1.00  0.00           H
ATOM     57 HD13 LEU A   2      76.300  75.580  68.600  1.00  0.00           H
ATOM     58  CD2 LEU A   2      77.560  73.490  71.020  1.00  0.00           C
ATOM     59 HD21 LEU A   2      76.550  73.570  71.470  1.00  0.00           H
ATOM     60 HD22 LEU A   2      78.390  73.510  71.760  1.00  0.00           H
ATOM     61 HD23 LEU A   2      77.600  72.490  70.530  1.00  0.00           H
ATOM     62  C   LEU A   2      79.400  76.960  68.890  1.00  0.00           C
ATOM     63  O   LEU A   2      78.420  77.710  68.830  1.00  0.00           O
ATOM     64  N   TRP A   3      80.530  77.250  69.600  1.00  0.00           N
ATOM     65  HN  TRP A   3      81.290  76.600  69.600  1.00  0.00           H
ATOM     66  CA  TRP A   3      80.720  78.570  70.240  1.00  0.00           C
ATOM     67  HA  TRP A   3      79.840  78.830  70.810  1.00  0.00           H
ATOM     68  CB  TRP A   3      81.860  78.560  71.200  1.00  0.00           C
ATOM     69  HB1 TRP A   3      82.810  78.300  70.680  1.00  0.00           H
ATOM     70  HB2 TRP A   3      81.690  77.780  71.980  1.00  0.00           H
ATOM     71  CG  TRP A   3      82.180  79.800  71.930  1.00  0.00           C
ATOM     72  CD1 TRP A   3      83.360  80.500  71.830  1.00  0.00           C
ATOM     73  HD1 TRP A   3      84.220  80.250  71.250  1.00  0.00           H
ATOM     74  NE1 TRP A   3      83.240  81.730  72.600  1.00  0.00           N
ATOM     75  HE1 TRP A   3      83.740  82.560  72.520  1.00  0.00           H
ATOM     76  CE2 TRP A   3      82.010  81.720  73.230  1.00  0.00           C
ATOM     77  CD2 TRP A   3      81.350  80.480  72.830  1.00  0.00           C
ATOM     78  CE3 TRP A   3      80.030  80.360  73.270  1.00  0.00           C
ATOM     79  HE3 TRP A   3      79.430  79.510  73.000  1.00  0.00           H
ATOM     80  CZ3 TRP A   3      79.480  81.290  74.130  1.00  0.00           C
ATOM     81  HZ3 TRP A   3      78.560  81.130  74.670  1.00  0.00           H
ATOM     82  CZ2 TRP A   3      81.490  82.660  74.110  1.00  0.00           C
ATOM     83  HZ2 TRP A   3      82.060  83.540  74.370  1.00  0.00           H
ATOM     84  CH2 TRP A   3      80.230  82.380  74.620  1.00  0.00           C
ATOM     85  HH2 TRP A   3      79.790  83.030  75.350  1.00  0.00           H
ATOM     86  C   TRP A   3      80.920  79.700  69.260  1.00  0.00           C
ATOM     87  O   TRP A   3      80.240  80.710  69.380  1.00  0.00           O
ATOM     88  N   ALA A   4      81.700  79.500  68.220  1.00  0.00           N
ATOM     89  HN  ALA A   4      82.280  78.680  68.260  1.00  0.00           H
ATOM     90  CA  ALA A   4      81.910  80.490  67.060  1.00  0.00           C
ATOM     91  HA  ALA A   4      82.380  81.300  67.590  1.00  0.00           H
ATOM     92  CB  ALA A   4      82.940  79.780  66.120  1.00  0.00           C
ATOM     93  HB1 ALA A   4      83.380  80.450  65.350  1.00  0.00           H
ATOM     94  HB2 ALA A   4      82.580  78.840  65.630  1.00  0.00           H
ATOM     95  HB3 ALA A   4      83.790  79.600  66.800  1.00  0.00           H
ATOM     96  C   ALA A   4      80.580  80.970  66.340  1.00  0.00           C
ATOM     97  O   ALA A   4      80.300  82.170  66.160  1.00  0.00           O
ATOM     98  N   LEU A   5      79.710  80.000  65.880  1.00  0.00           N
ATOM     99  HN  LEU A   5      80.120  79.090  65.890  1.00  0.00           H
ATOM    100  CA  LEU A   5      78.410  80.160  65.290  1.00  0.00           C
ATOM    101  HA  LEU A   5      78.520  80.870  64.500  1.00  0.00           H
ATOM    102  CB  LEU A   5      78.030  78.760  64.670  1.00  0.00           C
ATOM    103  HB1 LEU A   5      78.070  78.080  65.550  1.00  0.00           H
ATOM    104  HB2 LEU A   5      78.880  78.440  64.020  1.00  0.00           H
ATOM    105  CG  LEU A   5      76.650  78.670  64.010  1.00  0.00           C
ATOM    106  HG  LEU A   5      75.870  79.170  64.640  1.00  0.00           H
ATOM    107  CD1 LEU A   5      76.710  79.230  62.630  1.00  0.00           C
ATOM    108 HD11 LEU A   5      77.500  78.800  61.980  1.00  0.00           H
ATOM    109 HD12 LEU A   5      76.780  80.340  62.630  1.00  0.00           H
ATOM    110 HD13 LEU A   5      75.780  79.000  62.060  1.00  0.00           H
ATOM    111  CD2 LEU A   5      76.160  77.210  63.850  1.00  0.00           C
ATOM    112 HD21 LEU A   5      76.760  76.810  63.000  1.00  0.00           H
ATOM    113 HD22 LEU A   5      75.050  77.240  63.820  1.00  0.00           H
ATOM    114 HD23 LEU A   5      76.500  76.620  64.720  1.00  0.00           H
ATOM    115  C   LEU A   5      77.320  80.760  66.210  1.00  0.00           C
ATOM    116  O   LEU A   5      76.660  81.780  66.040  1.00  0.00           O
ATOM    117  N   LEU A   6      77.260  80.150  67.400  1.00  0.00           N
ATOM    118  HN  LEU A   6      77.870  79.420  67.670  1.00  0.00           H
ATOM    119  CA  LEU A   6      76.250  80.550  68.410  1.00  0.00           C
ATOM    120  HA  LEU A   6      75.240  80.510  68.010  1.00  0.00           H
ATOM    121  CB  LEU A   6      76.410  79.540  69.600  1.00  0.00           C
ATOM    122  HB1 LEU A   6      77.400  79.540  70.100  1.00  0.00           H
ATOM    123  HB2 LEU A   6      76.260  78.630  69.000  1.00  0.00           H
ATOM    124  CG  LEU A   6      75.240  79.630  70.690  1.00  0.00           C
ATOM    125  HG  LEU A   6      74.330  80.130  70.280  1.00  0.00           H
ATOM    126  CD1 LEU A   6      74.990  78.180  71.100  1.00  0.00           C
ATOM    127 HD11 LEU A   6      75.940  77.640  71.340  1.00  0.00           H
ATOM    128 HD12 LEU A   6      74.620  77.520  70.290  1.00  0.00           H
ATOM    129 HD13 LEU A   6      74.310  77.950  71.950  1.00  0.00           H
ATOM    130  CD2 LEU A   6      75.750  80.400  71.930  1.00  0.00           C
ATOM    131 HD21 LEU A   6      75.040  80.520  72.770  1.00  0.00           H
ATOM    132 HD22 LEU A   6      76.050  81.440  71.680  1.00  0.00           H
ATOM    133 HD23 LEU A   6      76.630  79.900  72.390  1.00  0.00           H
ATOM    134  C   LEU A   6      76.390  82.060  68.840  1.00  0.00           C
ATOM    135  O   LEU A   6      75.380  82.770  68.770  1.00  0.00           O
ATOM    136  N   ARG A   7      77.590  82.600  69.190  1.00  0.00           N
ATOM    137  HN  ARG A   7      78.350  81.970  69.260  1.00  0.00           H
ATOM    138  CA  ARG A   7      77.740  83.900  69.830  1.00  0.00           C
ATOM    139  HA  ARG A   7      77.120  83.910  70.710  1.00  0.00           H
ATOM    140  CB  ARG A   7      79.170  83.930  70.320  1.00  0.00           C
ATOM    141  HB1 ARG A   7      79.440  83.000  70.870  1.00  0.00           H
ATOM    142  HB2 ARG A   7      79.360  84.770  71.030  1.00  0.00           H
ATOM    143  CG  ARG A   7      80.270  84.170  69.200  1.00  0.00           C
ATOM    144  HG1 ARG A   7      80.370  85.230  68.870  1.00  0.00           H
ATOM    145  HG2 ARG A   7      80.050  83.530  68.320  1.00  0.00           H
ATOM    146  CD  ARG A   7      81.670  83.740  69.660  1.00  0.00           C
ATOM    147  HD1 ARG A   7      81.500  82.730  70.080  1.00  0.00           H
ATOM    148  HD2 ARG A   7      82.010  84.540  70.350  1.00  0.00           H
ATOM    149  NE  ARG A   7      82.640  83.720  68.480  1.00  0.00           N
ATOM    150  HE  ARG A   7      82.360  84.140  67.620  1.00  0.00           H
ATOM    151  CZ  ARG A   7      83.960  83.490  68.590  1.00  0.00           C
ATOM    152  NH1 ARG A   7      84.580  82.950  69.640  1.00  0.00           N
ATOM    153 HH11 ARG A   7      84.010  82.410  70.280  1.00  0.00           H
ATOM    154 HH12 ARG A   7      85.540  82.670  69.550  1.00  0.00           H
ATOM    155  NH2 ARG A   7      84.620  83.610  67.480  1.00  0.00           N
ATOM    156 HH21 ARG A   7      84.280  84.010  66.640  1.00  0.00           H
ATOM    157 HH22 ARG A   7      85.620  83.530  67.520  1.00  0.00           H
ATOM    158  C   ARG A   7      77.500  85.060  68.830  1.00  0.00           C
ATOM    159  O   ARG A   7      77.240  86.190  69.270  1.00  0.00           O
ATOM    160  N   GLN A   8      77.830  84.790  67.550  1.00  0.00           N
ATOM    161  HN  GLN A   8      78.070  83.850  67.310  1.00  0.00           H
ATOM    162  CA  GLN A   8      77.420  85.680  66.480  1.00  0.00           C
ATOM    163  HA  GLN A   8      77.860  86.640  66.700  1.00  0.00           H
ATOM    164  CB  GLN A   8      77.940  85.180  65.120  1.00  0.00           C
ATOM    165  HB1 GLN A   8      77.240  85.540  64.330  1.00  0.00           H
ATOM    166  HB2 GLN A   8      77.900  84.070  65.030  1.00  0.00           H
ATOM    167  CG  GLN A   8      79.420  85.550  64.890  1.00  0.00           C
ATOM    168  HG1 GLN A   8      80.050  84.780  65.400  1.00  0.00           H
ATOM    169  HG2 GLN A   8      79.650  86.590  65.170  1.00  0.00           H
ATOM    170  CD  GLN A   8      79.670  85.370  63.410  1.00  0.00           C
ATOM    171  OE1 GLN A   8      79.740  84.210  63.000  1.00  0.00           O
ATOM    172  NE2 GLN A   8      79.600  86.480  62.590  1.00  0.00           N
ATOM    173 HE21 GLN A   8      79.660  86.390  61.590  1.00  0.00           H
ATOM    174 HE22 GLN A   8      79.300  87.390  62.870  1.00  0.00           H
ATOM    175  C   GLN A   8      75.990  86.050  66.340  1.00  0.00           C
ATOM    176  O   GLN A   8      75.660  87.220  66.270  1.00  0.00           O
ATOM    177  N   TYR A   9      75.050  85.090  66.480  1.00  0.00           N
ATOM    178  HN  TYR A   9      75.260  84.110  66.490  1.00  0.00           H
ATOM    179  CA  TYR A   9      73.640  85.460  66.330  1.00  0.00           C
ATOM    180  HA  TYR A   9      73.590  86.470  65.950  1.00  0.00           H
ATOM    181  CB  TYR A   9      72.970  84.620  65.230  1.00  0.00           C
ATOM    182  HB1 TYR A   9      71.890  84.780  65.070  1.00  0.00           H
ATOM    183  HB2 TYR A   9      73.010  83.540  65.490  1.00  0.00           H
ATOM    184  CG  TYR A   9      73.640  84.750  63.930  1.00  0.00           C
ATOM    185  CD1 TYR A   9      73.400  85.880  63.140  1.00  0.00           C
ATOM    186  HD1 TYR A   9      72.710  86.660  63.410  1.00  0.00           H
ATOM    187  CE1 TYR A   9      74.310  86.110  62.070  1.00  0.00           C
ATOM    188  HE1 TYR A   9      74.240  87.000  61.470  1.00  0.00           H
ATOM    189  CZ  TYR A   9      75.280  85.160  61.730  1.00  0.00           C
ATOM    190  OH  TYR A   9      76.170  85.390  60.650  1.00  0.00           O
ATOM    191  HH  TYR A   9      76.910  84.800  60.800  1.00  0.00           H
ATOM    192  CD2 TYR A   9      74.580  83.760  63.500  1.00  0.00           C
ATOM    193  HD2 TYR A   9      74.680  82.920  64.170  1.00  0.00           H
ATOM    194  CE2 TYR A   9      75.460  83.960  62.440  1.00  0.00           C
ATOM    195  HE2 TYR A   9      76.200  83.220  62.200  1.00  0.00           H
ATOM    196  C   TYR A   9      72.840  85.630  67.580  1.00  0.00           C
ATOM    197  O   TYR A   9      71.650  86.040  67.510  1.00  0.00           O
ATOM    198  N   VAL A  10      73.510  85.420  68.730  1.00  0.00           N
ATOM    199  HN  VAL A  10      74.400  84.960  68.790  1.00  0.00           H
ATOM    200  CA  VAL A  10      72.820  85.550  70.020  1.00  0.00           C
ATOM    201  HA  VAL A  10      71.750  85.590  69.880  1.00  0.00           H
ATOM    202  CB  VAL A  10      73.160  84.420  70.980  1.00  0.00           C
ATOM    203  HB  VAL A  10      72.890  83.480  70.450  1.00  0.00           H
ATOM    204  CG1 VAL A  10      74.620  84.410  71.480  1.00  0.00           C
ATOM    205 HG11 VAL A  10      74.920  83.390  71.810  1.00  0.00           H
ATOM    206 HG12 VAL A  10      74.600  85.140  72.310  1.00  0.00           H
ATOM    207 HG13 VAL A  10      75.410  84.800  70.820  1.00  0.00           H
ATOM    208  CG2 VAL A  10      72.210  84.330  72.190  1.00  0.00           C
ATOM    209 HG21 VAL A  10      71.150  84.360  71.840  1.00  0.00           H
ATOM    210 HG22 VAL A  10      72.360  85.220  72.850  1.00  0.00           H
ATOM    211 HG23 VAL A  10      72.410  83.450  72.820  1.00  0.00           H
ATOM    212  C   VAL A  10      73.220  86.890  70.670  1.00  0.00           C
ATOM    213  O   VAL A  10      72.730  87.350  71.660  1.00  0.00           O
ATOM    214  N   ARG A  11      74.160  87.570  70.000  1.00  0.00           N
ATOM    215  HN  ARG A  11      74.590  87.150  69.210  1.00  0.00           H
ATOM    216  CA  ARG A  11      74.730  88.870  70.290  1.00  0.00           C
ATOM    217  HA  ARG A  11      75.250  88.700  71.220  1.00  0.00           H
ATOM    218  CB  ARG A  11      75.720  89.190  69.140  1.00  0.00           C
ATOM    219  HB1 ARG A  11      75.220  88.930  68.180  1.00  0.00           H
ATOM    220  HB2 ARG A  11      76.480  88.390  69.190  1.00  0.00           H
ATOM    221  CG  ARG A  11      76.140  90.640  69.280  1.00  0.00           C
ATOM    222  HG1 ARG A  11      76.440  90.760  70.350  1.00  0.00           H
ATOM    223  HG2 ARG A  11      75.260  91.280  69.070  1.00  0.00           H
ATOM    224  CD  ARG A  11      77.230  91.120  68.420  1.00  0.00           C
ATOM    225  HD1 ARG A  11      76.920  91.000  67.370  1.00  0.00           H
ATOM    226  HD2 ARG A  11      78.050  90.400  68.580  1.00  0.00           H
ATOM    227  NE  ARG A  11      77.600  92.520  68.870  1.00  0.00           N
ATOM    228  HE  ARG A  11      77.080  93.260  68.450  1.00  0.00           H
ATOM    229  CZ  ARG A  11      78.520  92.900  69.740  1.00  0.00           C
ATOM    230  NH1 ARG A  11      78.750  94.190  69.780  1.00  0.00           N
ATOM    231 HH11 ARG A  11      78.420  94.680  68.970  1.00  0.00           H
ATOM    232 HH12 ARG A  11      79.570  94.490  70.250  1.00  0.00           H
ATOM    233  NH2 ARG A  11      79.270  92.130  70.490  1.00  0.00           N
ATOM    234 HH21 ARG A  11      79.230  91.160  70.260  1.00  0.00           H
ATOM    235 HH22 ARG A  11      80.140  92.460  70.830  1.00  0.00           H
ATOM    236  C   ARG A  11      73.790  90.040  70.540  1.00  0.00           C
ATOM    237  O   ARG A  11      74.040  90.690  71.580  1.00  0.00           O
ATOM    238  N   PRO A  12      72.700  90.370  69.800  1.00  0.00           N
ATOM    239  CD  PRO A  12      72.360  89.830  68.470  1.00  0.00           C
ATOM    240  HD1 PRO A  12      72.070  88.750  68.480  1.00  0.00           H
ATOM    241  HD2 PRO A  12      73.140  90.140  67.740  1.00  0.00           H
ATOM    242  CA  PRO A  12      71.910  91.520  70.120  1.00  0.00           C
ATOM    243  HA  PRO A  12      72.500  92.300  70.590  1.00  0.00           H
ATOM    244  CB  PRO A  12      71.270  91.930  68.760  1.00  0.00           C
ATOM    245  HB1 PRO A  12      71.970  92.520  68.140  1.00  0.00           H
ATOM    246  HB2 PRO A  12      70.260  92.400  68.750  1.00  0.00           H
ATOM    247  CG  PRO A  12      71.180  90.620  68.010  1.00  0.00           C
ATOM    248  HG1 PRO A  12      70.240  90.060  68.190  1.00  0.00           H
ATOM    249  HG2 PRO A  12      71.140  90.610  66.900  1.00  0.00           H
ATOM    250  C   PRO A  12      70.910  91.190  71.190  1.00  0.00           C
ATOM    251  O   PRO A  12      70.300  92.160  71.700  1.00  0.00           O
ATOM    252  N   TYR A  13      70.830  89.930  71.690  1.00  0.00           N
ATOM    253  HN  TYR A  13      71.310  89.170  71.280  1.00  0.00           H
ATOM    254  CA  TYR A  13      69.920  89.480  72.680  1.00  0.00           C
ATOM    255  HA  TYR A  13      69.070  90.140  72.570  1.00  0.00           H
ATOM    256  CB  TYR A  13      69.370  88.110  72.350  1.00  0.00           C
ATOM    257  HB1 TYR A  13      68.680  87.780  73.160  1.00  0.00           H
ATOM    258  HB2 TYR A  13      70.230  87.410  72.290  1.00  0.00           H
ATOM    259  CG  TYR A  13      68.720  88.130  71.020  1.00  0.00           C
ATOM    260  CD1 TYR A  13      67.590  88.950  70.860  1.00  0.00           C
ATOM    261  HD1 TYR A  13      67.120  89.300  71.760  1.00  0.00           H
ATOM    262  CE1 TYR A  13      67.050  89.250  69.530  1.00  0.00           C
ATOM    263  HE1 TYR A  13      66.120  89.800  69.470  1.00  0.00           H
ATOM    264  CZ  TYR A  13      67.740  88.700  68.440  1.00  0.00           C
ATOM    265  OH  TYR A  13      67.170  88.800  67.160  1.00  0.00           O
ATOM    266  HH  TYR A  13      67.720  88.440  66.460  1.00  0.00           H
ATOM    267  CD2 TYR A  13      69.380  87.690  69.870  1.00  0.00           C
ATOM    268  HD2 TYR A  13      70.330  87.240  70.100  1.00  0.00           H
ATOM    269  CE2 TYR A  13      68.860  87.890  68.560  1.00  0.00           C
ATOM    270  HE2 TYR A  13      69.390  87.450  67.720  1.00  0.00           H
ATOM    271  C   TYR A  13      70.420  89.610  74.120  1.00  0.00           C
ATOM    272  O   TYR A  13      69.800  89.280  75.100  1.00  0.00           O
ATOM    273  N   ARG A  14      71.700  90.100  74.290  1.00  0.00           N
ATOM    274  HN  ARG A  14      72.190  90.420  73.490  1.00  0.00           H
ATOM    275  CA  ARG A  14      72.420  90.060  75.510  1.00  0.00           C
ATOM    276  HA  ARG A  14      72.580  89.010  75.670  1.00  0.00           H
ATOM    277  CB  ARG A  14      73.740  90.840  75.340  1.00  0.00           C
ATOM    278  HB1 ARG A  14      74.090  91.080  76.370  1.00  0.00           H
ATOM    279  HB2 ARG A  14      73.660  91.780  74.750  1.00  0.00           H
ATOM    280  CG  ARG A  14      74.890  89.940  74.830  1.00  0.00           C
ATOM    281  HG1 ARG A  14      74.660  89.520  73.840  1.00  0.00           H
ATOM    282  HG2 ARG A  14      75.070  89.030  75.450  1.00  0.00           H
ATOM    283  CD  ARG A  14      76.200  90.750  74.460  1.00  0.00           C
ATOM    284  HD1 ARG A  14      76.870  89.950  74.100  1.00  0.00           H
ATOM    285  HD2 ARG A  14      76.440  91.220  75.440  1.00  0.00           H
ATOM    286  NE  ARG A  14      75.870  91.750  73.450  1.00  0.00           N
ATOM    287  HE  ARG A  14      75.230  91.460  72.730  1.00  0.00           H
ATOM    288  CZ  ARG A  14      76.630  92.840  73.340  1.00  0.00           C
ATOM    289  NH1 ARG A  14      76.220  93.770  72.450  1.00  0.00           N
ATOM    290 HH11 ARG A  14      75.250  93.710  72.200  1.00  0.00           H
ATOM    291 HH12 ARG A  14      76.820  94.560  72.350  1.00  0.00           H
ATOM    292  NH2 ARG A  14      77.760  93.010  73.890  1.00  0.00           N
ATOM    293 HH21 ARG A  14      78.160  92.330  74.500  1.00  0.00           H
ATOM    294 HH22 ARG A  14      78.180  93.900  73.780  1.00  0.00           H
ATOM    295  C   ARG A  14      71.740  90.800  76.700  1.00  0.00           C
ATOM    296  O   ARG A  14      71.740  90.300  77.850  1.00  0.00           O
ATOM    297  N   TRP A  15      71.220  91.970  76.430  1.00  0.00           N
ATOM    298  HN  TRP A  15      71.380  92.320  75.520  1.00  0.00           H
ATOM    299  CA  TRP A  15      70.500  92.830  77.410  1.00  0.00           C
ATOM    300  HA  TRP A  15      71.080  92.960  78.320  1.00  0.00           H
ATOM    301  CB  TRP A  15      70.050  94.230  76.780  1.00  0.00           C
ATOM    302  HB1 TRP A  15      69.850  94.880  77.660  1.00  0.00           H
ATOM    303  HB2 TRP A  15      69.090  94.170  76.220  1.00  0.00           H
ATOM    304  CG  TRP A  15      71.070  94.850  75.820  1.00  0.00           C
ATOM    305  CD1 TRP A  15      70.750  95.250  74.480  1.00  0.00           C
ATOM    306  HD1 TRP A  15      69.740  95.270  74.120  1.00  0.00           H
ATOM    307  NE1 TRP A  15      71.890  95.850  73.910  1.00  0.00           N
ATOM    308  HE1 TRP A  15      71.970  96.330  73.070  1.00  0.00           H
ATOM    309  CE2 TRP A  15      72.970  95.790  74.780  1.00  0.00           C
ATOM    310  CD2 TRP A  15      72.530  95.200  75.930  1.00  0.00           C
ATOM    311  CE3 TRP A  15      73.520  94.980  76.910  1.00  0.00           C
ATOM    312  HE3 TRP A  15      73.220  94.420  77.790  1.00  0.00           H
ATOM    313  CZ3 TRP A  15      74.870  95.300  76.680  1.00  0.00           C
ATOM    314  HZ3 TRP A  15      75.530  95.110  77.530  1.00  0.00           H
ATOM    315  CZ2 TRP A  15      74.290  96.220  74.560  1.00  0.00           C
ATOM    316  HZ2 TRP A  15      74.410  96.630  73.570  1.00  0.00           H
ATOM    317  CH2 TRP A  15      75.260  95.880  75.500  1.00  0.00           C
ATOM    318  HH2 TRP A  15      76.290  96.190  75.350  1.00  0.00           H
ATOM    319  C   TRP A  15      69.230  92.100  77.850  1.00  0.00           C
ATOM    320  O   TRP A  15      69.010  91.950  79.020  1.00  0.00           O
ATOM    321  N   LEU A  16      68.460  91.500  76.920  1.00  0.00           N
ATOM    322  HN  LEU A  16      68.660  91.550  75.950  1.00  0.00           H
ATOM    323  CA  LEU A  16      67.310  90.670  77.320  1.00  0.00           C
ATOM    324  HA  LEU A  16      66.670  91.290  77.940  1.00  0.00           H
ATOM    325  CB  LEU A  16      66.600  90.090  76.110  1.00  0.00           C
ATOM    326  HB1 LEU A  16      67.280  89.370  75.610  1.00  0.00           H
ATOM    327  HB2 LEU A  16      66.520  90.860  75.310  1.00  0.00           H
ATOM    328  CG  LEU A  16      65.180  89.540  76.280  1.00  0.00           C
ATOM    329  HG  LEU A  16      65.190  88.610  76.880  1.00  0.00           H
ATOM    330  CD1 LEU A  16      64.220  90.560  76.970  1.00  0.00           C
ATOM    331 HD11 LEU A  16      64.510  90.880  78.000  1.00  0.00           H
ATOM    332 HD12 LEU A  16      63.140  90.260  76.940  1.00  0.00           H
ATOM    333 HD13 LEU A  16      64.470  91.390  76.290  1.00  0.00           H
ATOM    334  CD2 LEU A  16      64.760  89.160  74.850  1.00  0.00           C
ATOM    335 HD21 LEU A  16      63.660  88.970  74.820  1.00  0.00           H
ATOM    336 HD22 LEU A  16      65.280  88.240  74.500  1.00  0.00           H
ATOM    337 HD23 LEU A  16      64.940  89.970  74.120  1.00  0.00           H
ATOM    338  C   LEU A  16      67.730  89.510  78.170  1.00  0.00           C
ATOM    339  O   LEU A  16      67.170  89.290  79.170  1.00  0.00           O
ATOM    340  N   LEU A  17      68.700  88.640  77.770  1.00  0.00           N
ATOM    341  HN  LEU A  17      69.100  88.860  76.890  1.00  0.00           H
ATOM    342  CA  LEU A  17      69.290  87.630  78.680  1.00  0.00           C
ATOM    343  HA  LEU A  17      68.400  87.050  78.890  1.00  0.00           H
ATOM    344  CB  LEU A  17      70.370  86.770  77.910  1.00  0.00           C
ATOM    345  HB1 LEU A  17      71.110  86.180  78.490  1.00  0.00           H
ATOM    346  HB2 LEU A  17      71.130  87.350  77.350  1.00  0.00           H
ATOM    347  CG  LEU A  17      69.760  85.850  76.790  1.00  0.00           C
ATOM    348  HG  LEU A  17      68.940  86.420  76.300  1.00  0.00           H
ATOM    349  CD1 LEU A  17      70.780  85.510  75.630  1.00  0.00           C
ATOM    350 HD11 LEU A  17      70.320  84.840  74.870  1.00  0.00           H
ATOM    351 HD12 LEU A  17      71.790  85.160  75.940  1.00  0.00           H
ATOM    352 HD13 LEU A  17      70.900  86.460  75.090  1.00  0.00           H
ATOM    353  CD2 LEU A  17      69.190  84.590  77.400  1.00  0.00           C
ATOM    354 HD21 LEU A  17      69.230  83.750  76.670  1.00  0.00           H
ATOM    355 HD22 LEU A  17      68.140  84.730  77.720  1.00  0.00           H
ATOM    356 HD23 LEU A  17      69.730  84.190  78.290  1.00  0.00           H
ATOM    357  C   LEU A  17      69.880  88.020  80.040  1.00  0.00           C
ATOM    358  O   LEU A  17      69.890  87.170  80.940  1.00  0.00           O
ATOM    359  N   ALA A  18      70.340  89.270  80.310  1.00  0.00           N
ATOM    360  HN  ALA A  18      70.370  89.980  79.620  1.00  0.00           H
ATOM    361  CA  ALA A  18      70.780  89.710  81.600  1.00  0.00           C
ATOM    362  HA  ALA A  18      71.550  89.030  81.970  1.00  0.00           H
ATOM    363  CB  ALA A  18      71.490  91.030  81.540  1.00  0.00           C
ATOM    364  HB1 ALA A  18      71.910  91.480  82.460  1.00  0.00           H
ATOM    365  HB2 ALA A  18      70.920  91.750  80.930  1.00  0.00           H
ATOM    366  HB3 ALA A  18      72.330  90.800  80.840  1.00  0.00           H
ATOM    367  C   ALA A  18      69.650  89.820  82.510  1.00  0.00           C
ATOM    368  O   ALA A  18      69.640  89.370  83.690  1.00  0.00           O
ATOM    369  N   VAL A  19      68.490  90.270  81.940  1.00  0.00           N
ATOM    370  HN  VAL A  19      68.660  90.660  81.040  1.00  0.00           H
ATOM    371  CA  VAL A  19      67.170  90.160  82.630  1.00  0.00           C
ATOM    372  HA  VAL A  19      67.360  90.730  83.530  1.00  0.00           H
ATOM    373  CB  VAL A  19      65.950  90.730  81.920  1.00  0.00           C
ATOM    374  HB  VAL A  19      65.870  90.070  81.030  1.00  0.00           H
ATOM    375  CG1 VAL A  19      64.680  90.690  82.740  1.00  0.00           C
ATOM    376 HG11 VAL A  19      63.830  91.260  82.320  1.00  0.00           H
ATOM    377 HG12 VAL A  19      64.850  91.140  83.740  1.00  0.00           H
ATOM    378 HG13 VAL A  19      64.320  89.650  82.920  1.00  0.00           H
ATOM    379  CG2 VAL A  19      66.190  92.190  81.580  1.00  0.00           C
ATOM    380 HG21 VAL A  19      65.440  92.450  80.790  1.00  0.00           H
ATOM    381 HG22 VAL A  19      67.240  92.350  81.210  1.00  0.00           H
ATOM    382 HG23 VAL A  19      66.080  92.790  82.510  1.00  0.00           H
ATOM    383  C   VAL A  19      66.880  88.700  83.110  1.00  0.00           C
ATOM    384  O   VAL A  19      66.590  88.500  84.270  1.00  0.00           O
ATOM    385  N   VAL A  20      67.050  87.720  82.240  1.00  0.00           N
ATOM    386  HN  VAL A  20      67.390  87.890  81.310  1.00  0.00           H
ATOM    387  CA  VAL A  20      66.960  86.300  82.550  1.00  0.00           C
ATOM    388  HA  VAL A  20      66.070  86.080  83.110  1.00  0.00           H
ATOM    389  CB  VAL A  20      66.980  85.490  81.280  1.00  0.00           C
ATOM    390  HB  VAL A  20      67.870  85.750  80.660  1.00  0.00           H
ATOM    391  CG1 VAL A  20      66.960  83.960  81.460  1.00  0.00           C
ATOM    392 HG11 VAL A  20      67.850  83.620  82.050  1.00  0.00           H
ATOM    393 HG12 VAL A  20      66.900  83.460  80.480  1.00  0.00           H
ATOM    394 HG13 VAL A  20      66.170  83.540  82.110  1.00  0.00           H
ATOM    395  CG2 VAL A  20      65.810  85.980  80.420  1.00  0.00           C
ATOM    396 HG21 VAL A  20      65.610  87.070  80.410  1.00  0.00           H
ATOM    397 HG22 VAL A  20      64.830  85.670  80.840  1.00  0.00           H
ATOM    398 HG23 VAL A  20      65.870  85.600  79.380  1.00  0.00           H
ATOM    399  C   VAL A  20      68.020  85.860  83.560  1.00  0.00           C
ATOM    400  O   VAL A  20      67.760  85.080  84.450  1.00  0.00           O
ATOM    401  N   ALA A  21      69.330  86.350  83.430  1.00  0.00           N
ATOM    402  HN  ALA A  21      69.660  86.880  82.660  1.00  0.00           H
ATOM    403  CA  ALA A  21      70.270  86.090  84.500  1.00  0.00           C
ATOM    404  HA  ALA A  21      70.360  85.030  84.630  1.00  0.00           H
ATOM    405  CB  ALA A  21      71.710  86.590  84.070  1.00  0.00           C
ATOM    406  HB1 ALA A  21      72.520  86.600  84.830  1.00  0.00           H
ATOM    407  HB2 ALA A  21      71.640  87.670  83.830  1.00  0.00           H
ATOM    408  HB3 ALA A  21      72.120  86.010  83.220  1.00  0.00           H
ATOM    409  C   ALA A  21      69.730  86.530  85.870  1.00  0.00           C
ATOM    410  O   ALA A  21      69.720  85.720  86.810  1.00  0.00           O
ATOM    411  N   VAL A  22      69.260  87.730  86.020  1.00  0.00           N
ATOM    412  HN  VAL A  22      69.360  88.380  85.280  1.00  0.00           H
ATOM    413  CA  VAL A  22      68.750  88.290  87.270  1.00  0.00           C
ATOM    414  HA  VAL A  22      69.590  88.060  87.920  1.00  0.00           H
ATOM    415  CB  VAL A  22      68.390  89.800  87.230  1.00  0.00           C
ATOM    416  HB  VAL A  22      67.500  89.980  86.590  1.00  0.00           H
ATOM    417  CG1 VAL A  22      67.980  90.300  88.660  1.00  0.00           C
ATOM    418 HG11 VAL A  22      66.910  90.090  88.900  1.00  0.00           H
ATOM    419 HG12 VAL A  22      68.180  91.380  88.750  1.00  0.00           H
ATOM    420 HG13 VAL A  22      68.590  89.740  89.410  1.00  0.00           H
ATOM    421  CG2 VAL A  22      69.570  90.620  86.840  1.00  0.00           C
ATOM    422 HG21 VAL A  22      70.170  90.110  86.070  1.00  0.00           H
ATOM    423 HG22 VAL A  22      70.280  90.680  87.700  1.00  0.00           H
ATOM    424 HG23 VAL A  22      69.310  91.600  86.390  1.00  0.00           H
ATOM    425  C   VAL A  22      67.530  87.550  87.890  1.00  0.00           C
ATOM    426  O   VAL A  22      67.490  87.120  89.010  1.00  0.00           O
ATOM    427  N   LEU A  23      66.520  87.210  87.070  1.00  0.00           N
ATOM    428  HN  LEU A  23      66.640  87.730  86.220  1.00  0.00           H
ATOM    429  CA  LEU A  23      65.370  86.490  87.290  1.00  0.00           C
ATOM    430  HA  LEU A  23      64.860  86.970  88.110  1.00  0.00           H
ATOM    431  CB  LEU A  23      64.410  86.450  86.010  1.00  0.00           C
ATOM    432  HB1 LEU A  23      63.810  85.530  86.030  1.00  0.00           H
ATOM    433  HB2 LEU A  23      65.160  86.420  85.180  1.00  0.00           H
ATOM    434  CG  LEU A  23      63.670  87.710  85.760  1.00  0.00           C
ATOM    435  HG  LEU A  23      64.480  88.440  85.580  1.00  0.00           H
ATOM    436  CD1 LEU A  23      62.910  87.690  84.420  1.00  0.00           C
ATOM    437 HD11 LEU A  23      63.580  87.790  83.540  1.00  0.00           H
ATOM    438 HD12 LEU A  23      62.120  88.490  84.480  1.00  0.00           H
ATOM    439 HD13 LEU A  23      62.290  86.780  84.280  1.00  0.00           H
ATOM    440  CD2 LEU A  23      62.850  88.300  86.950  1.00  0.00           C
ATOM    441 HD21 LEU A  23      63.550  88.340  87.810  1.00  0.00           H
ATOM    442 HD22 LEU A  23      62.000  87.660  87.280  1.00  0.00           H
ATOM    443 HD23 LEU A  23      62.450  89.300  86.660  1.00  0.00           H
ATOM    444  C   LEU A  23      65.650  85.040  87.720  1.00  0.00           C
ATOM    445  O   LEU A  23      65.020  84.430  88.550  1.00  0.00           O
ATOM    446  N   GLN A  24      66.560  84.350  86.970  1.00  0.00           N
ATOM    447  HN  GLN A  24      66.960  84.800  86.170  1.00  0.00           H
ATOM    448  CA  GLN A  24      66.860  83.010  87.280  1.00  0.00           C
ATOM    449  HA  GLN A  24      65.940  82.470  87.420  1.00  0.00           H
ATOM    450  CB  GLN A  24      67.810  82.310  86.230  1.00  0.00           C
ATOM    451  HB1 GLN A  24      68.310  81.450  86.750  1.00  0.00           H
ATOM    452  HB2 GLN A  24      68.510  83.080  85.840  1.00  0.00           H
ATOM    453  CG  GLN A  24      67.180  81.550  85.010  1.00  0.00           C
ATOM    454  HG1 GLN A  24      68.090  81.110  84.550  1.00  0.00           H
ATOM    455  HG2 GLN A  24      66.740  82.370  84.390  1.00  0.00           H
ATOM    456  CD  GLN A  24      66.020  80.580  85.200  1.00  0.00           C
ATOM    457  OE1 GLN A  24      65.030  80.550  84.490  1.00  0.00           O
ATOM    458  NE2 GLN A  24      66.150  79.710  86.270  1.00  0.00           N
ATOM    459 HE21 GLN A  24      65.580  78.880  86.230  1.00  0.00           H
ATOM    460 HE22 GLN A  24      66.980  79.690  86.820  1.00  0.00           H
ATOM    461  C   GLN A  24      67.640  82.940  88.690  1.00  0.00           C
ATOM    462  O   GLN A  24      67.380  82.060  89.490  1.00  0.00           O
ATOM    463  N   VAL A  25      68.580  83.880  89.040  1.00  0.00           N
ATOM    464  HN  VAL A  25      68.970  84.470  88.330  1.00  0.00           H
ATOM    465  CA  VAL A  25      69.240  84.000  90.320  1.00  0.00           C
ATOM    466  HA  VAL A  25      69.670  83.020  90.490  1.00  0.00           H
ATOM    467  CB  VAL A  25      70.460  84.860  90.330  1.00  0.00           C
ATOM    468  HB  VAL A  25      70.160  85.840  89.920  1.00  0.00           H
ATOM    469  CG1 VAL A  25      71.020  85.040  91.740  1.00  0.00           C
ATOM    470 HG11 VAL A  25      72.020  85.530  91.580  1.00  0.00           H
ATOM    471 HG12 VAL A  25      71.180  84.070  92.250  1.00  0.00           H
ATOM    472 HG13 VAL A  25      70.380  85.710  92.350  1.00  0.00           H
ATOM    473  CG2 VAL A  25      71.520  84.270  89.340  1.00  0.00           C
ATOM    474 HG21 VAL A  25      71.030  84.130  88.360  1.00  0.00           H
ATOM    475 HG22 VAL A  25      71.950  83.300  89.630  1.00  0.00           H
ATOM    476 HG23 VAL A  25      72.420  84.910  89.210  1.00  0.00           H
ATOM    477  C   VAL A  25      68.270  84.350  91.370  1.00  0.00           C
ATOM    478  O   VAL A  25      68.240  83.650  92.390  1.00  0.00           O
ATOM    479  N   ILE A  26      67.330  85.290  91.180  1.00  0.00           N
ATOM    480  HN  ILE A  26      67.250  85.600  90.220  1.00  0.00           H
ATOM    481  CA  ILE A  26      66.270  85.720  92.150  1.00  0.00           C
ATOM    482  HA  ILE A  26      66.780  86.010  93.050  1.00  0.00           H
ATOM    483  CB  ILE A  26      65.530  87.010  91.650  1.00  0.00           C
ATOM    484  HB  ILE A  26      65.270  86.980  90.570  1.00  0.00           H
ATOM    485  CG2 ILE A  26      64.180  87.180  92.350  1.00  0.00           C
ATOM    486 HG21 ILE A  26      64.280  87.240  93.460  1.00  0.00           H
ATOM    487 HG22 ILE A  26      63.440  86.380  92.110  1.00  0.00           H
ATOM    488 HG23 ILE A  26      63.740  88.170  92.100  1.00  0.00           H
ATOM    489  CG1 ILE A  26      66.550  88.210  91.870  1.00  0.00           C
ATOM    490 HG11 ILE A  26      67.470  88.120  91.250  1.00  0.00           H
ATOM    491 HG12 ILE A  26      67.050  88.070  92.860  1.00  0.00           H
ATOM    492  CD  ILE A  26      65.950  89.610  91.870  1.00  0.00           C
ATOM    493  HD1 ILE A  26      65.510  89.970  90.910  1.00  0.00           H
ATOM    494  HD2 ILE A  26      66.780  90.290  92.140  1.00  0.00           H
ATOM    495  HD3 ILE A  26      65.210  89.740  92.690  1.00  0.00           H
ATOM    496  C   ILE A  26      65.410  84.580  92.430  1.00  0.00           C
ATOM    497  O   ILE A  26      65.170  84.230  93.610  1.00  0.00           O
ATOM    498  N   SER A  27      64.920  83.780  91.430  1.00  0.00           N
ATOM    499  HN  SER A  27      64.990  84.130  90.500  1.00  0.00           H
ATOM    500  CA  SER A  27      64.120  82.590  91.610  1.00  0.00           C
ATOM    501  HA  SER A  27      63.150  82.850  92.030  1.00  0.00           H
ATOM    502  CB  SER A  27      63.810  81.880  90.220  1.00  0.00           C
ATOM    503  HB1 SER A  27      63.270  80.960  90.510  1.00  0.00           H
ATOM    504  HB2 SER A  27      64.740  81.670  89.650  1.00  0.00           H
ATOM    505  OG  SER A  27      62.980  82.760  89.490  1.00  0.00           O
ATOM    506  HG1 SER A  27      63.640  83.240  89.000  1.00  0.00           H
ATOM    507  C   SER A  27      64.720  81.450  92.460  1.00  0.00           C
ATOM    508  O   SER A  27      64.110  80.770  93.310  1.00  0.00           O
ATOM    509  N   ASN A  28      66.020  81.100  92.160  1.00  0.00           N
ATOM    510  HN  ASN A  28      66.580  81.490  91.450  1.00  0.00           H
ATOM    511  CA  ASN A  28      66.720  80.060  92.890  1.00  0.00           C
ATOM    512  HA  ASN A  28      66.010  79.250  93.020  1.00  0.00           H
ATOM    513  CB  ASN A  28      67.940  79.530  92.140  1.00  0.00           C
ATOM    514  HB1 ASN A  28      68.530  78.900  92.860  1.00  0.00           H
ATOM    515  HB2 ASN A  28      68.600  80.410  91.990  1.00  0.00           H
ATOM    516  CG  ASN A  28      67.680  78.810  90.880  1.00  0.00           C
ATOM    517  OD1 ASN A  28      66.650  78.150  90.750  1.00  0.00           O
ATOM    518  ND2 ASN A  28      68.540  78.920  89.800  1.00  0.00           N
ATOM    519 HD21 ASN A  28      68.290  78.250  89.100  1.00  0.00           H
ATOM    520 HD22 ASN A  28      69.460  79.290  89.960  1.00  0.00           H
ATOM    521  C   ASN A  28      66.970  80.430  94.290  1.00  0.00           C
ATOM    522  O   ASN A  28      66.740  79.660  95.210  1.00  0.00           O
ATOM    523  N   MET A  29      67.500  81.690  94.500  1.00  0.00           N
ATOM    524  HN  MET A  29      67.850  82.240  93.740  1.00  0.00           H
ATOM    525  CA  MET A  29      67.690  82.300  95.850  1.00  0.00           C
ATOM    526  HA  MET A  29      68.270  81.590  96.410  1.00  0.00           H
ATOM    527  CB  MET A  29      68.420  83.660  95.720  1.00  0.00           C
ATOM    528  HB1 MET A  29      68.580  83.920  96.790  1.00  0.00           H
ATOM    529  HB2 MET A  29      67.780  84.410  95.230  1.00  0.00           H
ATOM    530  CG  MET A  29      69.810  83.540  95.020  1.00  0.00           C
ATOM    531  HG1 MET A  29      70.270  84.520  94.780  1.00  0.00           H
ATOM    532  HG2 MET A  29      69.730  83.100  94.010  1.00  0.00           H
ATOM    533  SD  MET A  29      71.080  82.650  95.940  1.00  0.00           S
ATOM    534  CE  MET A  29      72.340  83.010  94.640  1.00  0.00           C
ATOM    535  HE1 MET A  29      72.310  84.080  94.340  1.00  0.00           H
ATOM    536  HE2 MET A  29      72.090  82.490  93.690  1.00  0.00           H
ATOM    537  HE3 MET A  29      73.320  82.590  94.980  1.00  0.00           H
ATOM    538  C   MET A  29      66.360  82.430  96.630  1.00  0.00           C
ATOM    539  O   MET A  29      66.390  82.350  97.820  1.00  0.00           O
ATOM    540  N   ALA A  30      65.120  82.590  96.050  1.00  0.00           N
ATOM    541  HN  ALA A  30      65.080  82.820  95.080  1.00  0.00           H
ATOM    542  CA  ALA A  30      63.890  82.590  96.860  1.00  0.00           C
ATOM    543  HA  ALA A  30      63.990  83.200  97.740  1.00  0.00           H
ATOM    544  CB  ALA A  30      62.790  83.240  95.980  1.00  0.00           C
ATOM    545  HB1 ALA A  30      61.860  82.950  96.500  1.00  0.00           H
ATOM    546  HB2 ALA A  30      62.820  82.770  94.980  1.00  0.00           H
ATOM    547  HB3 ALA A  30      62.850  84.350  95.900  1.00  0.00           H
ATOM    548  C   ALA A  30      63.600  81.200  97.250  1.00  0.00           C
ATOM    549  O   ALA A  30      63.070  80.890  98.330  1.00  0.00           O
ATOM    550  N   SER A  31      63.880  80.120  96.420  1.00  0.00           N
ATOM    551  HN  SER A  31      64.230  80.380  95.530  1.00  0.00           H
ATOM    552  CA  SER A  31      63.710  78.730  96.600  1.00  0.00           C
ATOM    553  HA  SER A  31      62.720  78.570  97.000  1.00  0.00           H
ATOM    554  CB  SER A  31      63.980  77.900  95.310  1.00  0.00           C
ATOM    555  HB1 SER A  31      63.950  76.810  95.540  1.00  0.00           H
ATOM    556  HB2 SER A  31      64.960  78.140  94.870  1.00  0.00           H
ATOM    557  OG  SER A  31      63.010  78.240  94.340  1.00  0.00           O
ATOM    558  HG1 SER A  31      63.370  78.860  93.690  1.00  0.00           H
ATOM    559  C   SER A  31      64.550  78.160  97.710  1.00  0.00           C
ATOM    560  O   SER A  31      64.190  77.350  98.530  1.00  0.00           O
ATOM    561  N   LEU A  32      65.770  78.710  97.830  1.00  0.00           N
ATOM    562  HN  LEU A  32      66.200  79.230  97.090  1.00  0.00           H
ATOM    563  CA  LEU A  32      66.720  78.530  98.950  1.00  0.00           C
ATOM    564  HA  LEU A  32      66.690  77.530  99.370  1.00  0.00           H
ATOM    565  CB  LEU A  32      68.250  78.970  98.530  1.00  0.00           C
ATOM    566  HB1 LEU A  32      68.920  78.820  99.400  1.00  0.00           H
ATOM    567  HB2 LEU A  32      68.300  80.050  98.260  1.00  0.00           H
ATOM    568  CG  LEU A  32      68.830  78.130  97.390  1.00  0.00           C
ATOM    569  HG  LEU A  32      68.140  78.180  96.520  1.00  0.00           H
ATOM    570  CD1 LEU A  32      70.240  78.650  97.020  1.00  0.00           C
ATOM    571 HD11 LEU A  32      70.930  78.050  96.380  1.00  0.00           H
ATOM    572 HD12 LEU A  32      70.750  78.860  97.980  1.00  0.00           H
ATOM    573 HD13 LEU A  32      70.140  79.680  96.620  1.00  0.00           H
ATOM    574  CD2 LEU A  32      68.990  76.640  97.690  1.00  0.00           C
ATOM    575 HD21 LEU A  32      69.520  76.150  96.840  1.00  0.00           H
ATOM    576 HD22 LEU A  32      68.040  76.140  97.960  1.00  0.00           H
ATOM    577 HD23 LEU A  32      69.710  76.470  98.510  1.00  0.00           H
ATOM    578  C   LEU A  32      66.390  79.330 100.190  1.00  0.00           C
ATOM    579  O   LEU A  32      66.900  79.040 101.280  1.00  0.00           O
ATOM    580  N   TYR A  33      65.440  80.340 100.110  1.00  0.00           N
ATOM    581  HN  TYR A  33      65.140  80.600  99.200  1.00  0.00           H
ATOM    582  CA  TYR A  33      65.050  81.090 101.290  1.00  0.00           C
ATOM    583  HA  TYR A  33      65.950  81.170 101.890  1.00  0.00           H
ATOM    584  CB  TYR A  33      64.730  82.500 100.740  1.00  0.00           C
ATOM    585  HB1 TYR A  33      63.780  82.450 100.180  1.00  0.00           H
ATOM    586  HB2 TYR A  33      65.570  82.880 100.120  1.00  0.00           H
ATOM    587  CG  TYR A  33      64.710  83.450 101.930  1.00  0.00           C
ATOM    588  CD1 TYR A  33      65.930  84.030 102.360  1.00  0.00           C
ATOM    589  HD1 TYR A  33      66.790  83.750 101.780  1.00  0.00           H
ATOM    590  CE1 TYR A  33      65.970  84.990 103.330  1.00  0.00           C
ATOM    591  HE1 TYR A  33      66.820  85.620 103.520  1.00  0.00           H
ATOM    592  CZ  TYR A  33      64.740  85.430 103.870  1.00  0.00           C
ATOM    593  OH  TYR A  33      64.680  86.440 104.780  1.00  0.00           O
ATOM    594  HH  TYR A  33      65.490  86.440 105.270  1.00  0.00           H
ATOM    595  CD2 TYR A  33      63.530  83.800 102.520  1.00  0.00           C
ATOM    596  HD2 TYR A  33      62.580  83.380 102.230  1.00  0.00           H
ATOM    597  CE2 TYR A  33      63.510  84.840 103.450  1.00  0.00           C
ATOM    598  HE2 TYR A  33      62.640  85.110 104.020  1.00  0.00           H
ATOM    599  C   TYR A  33      63.980  80.390 102.080  1.00  0.00           C
ATOM    600  O   TYR A  33      63.980  80.420 103.280  1.00  0.00           O
ATOM    601  N   LEU A  34      63.130  79.560 101.430  1.00  0.00           N
ATOM    602  HN  LEU A  34      63.170  79.690 100.440  1.00  0.00           H
ATOM    603  CA  LEU A  34      62.240  78.640 102.080  1.00  0.00           C
ATOM    604  HA  LEU A  34      61.360  79.160 102.460  1.00  0.00           H
ATOM    605  CB  LEU A  34      61.490  77.720 101.090  1.00  0.00           C
ATOM    606  HB1 LEU A  34      60.850  76.910 101.520  1.00  0.00           H
ATOM    607  HB2 LEU A  34      62.280  77.170 100.550  1.00  0.00           H
ATOM    608  CG  LEU A  34      60.710  78.480  99.970  1.00  0.00           C
ATOM    609  HG  LEU A  34      61.150  79.440  99.610  1.00  0.00           H
ATOM    610  CD1 LEU A  34      60.610  77.550  98.720  1.00  0.00           C
ATOM    611 HD11 LEU A  34      60.050  78.120  97.950  1.00  0.00           H
ATOM    612 HD12 LEU A  34      60.030  76.660  99.030  1.00  0.00           H
ATOM    613 HD13 LEU A  34      61.650  77.350  98.390  1.00  0.00           H
ATOM    614  CD2 LEU A  34      59.330  78.800 100.410  1.00  0.00           C
ATOM    615 HD21 LEU A  34      58.920  77.810 100.720  1.00  0.00           H
ATOM    616 HD22 LEU A  34      58.790  79.340  99.610  1.00  0.00           H
ATOM    617 HD23 LEU A  34      59.240  79.450 101.320  1.00  0.00           H
ATOM    618  C   LEU A  34      62.760  77.790 103.340  1.00  0.00           C
ATOM    619  O   LEU A  34      62.070  77.750 104.330  1.00  0.00           O
ATOM    620  N   PRO A  35      63.920  77.100 103.460  1.00  0.00           N
ATOM    621  CD  PRO A  35      64.690  76.680 102.310  1.00  0.00           C
ATOM    622  HD1 PRO A  35      65.340  77.530 102.050  1.00  0.00           H
ATOM    623  HD2 PRO A  35      64.110  76.490 101.380  1.00  0.00           H
ATOM    624  CA  PRO A  35      64.250  76.430 104.710  1.00  0.00           C
ATOM    625  HA  PRO A  35      63.320  75.990 105.030  1.00  0.00           H
ATOM    626  CB  PRO A  35      65.290  75.420 104.250  1.00  0.00           C
ATOM    627  HB1 PRO A  35      65.000  74.390 104.570  1.00  0.00           H
ATOM    628  HB2 PRO A  35      66.320  75.670 104.530  1.00  0.00           H
ATOM    629  CG  PRO A  35      65.350  75.370 102.710  1.00  0.00           C
ATOM    630  HG1 PRO A  35      66.390  75.300 102.300  1.00  0.00           H
ATOM    631  HG2 PRO A  35      64.800  74.480 102.370  1.00  0.00           H
ATOM    632  C   PRO A  35      64.700  77.350 105.810  1.00  0.00           C
ATOM    633  O   PRO A  35      64.580  77.030 106.950  1.00  0.00           O
ATOM    634  N   THR A  36      65.200  78.550 105.460  1.00  0.00           N
ATOM    635  HN  THR A  36      65.260  78.730 104.480  1.00  0.00           H
ATOM    636  CA  THR A  36      65.600  79.520 106.420  1.00  0.00           C
ATOM    637  HA  THR A  36      66.280  78.980 107.060  1.00  0.00           H
ATOM    638  CB  THR A  36      66.340  80.850 105.820  1.00  0.00           C
ATOM    639  HB  THR A  36      66.780  81.460 106.630  1.00  0.00           H
ATOM    640  OG1 THR A  36      65.530  81.810 105.220  1.00  0.00           O
ATOM    641  HG1 THR A  36      64.980  81.450 104.530  1.00  0.00           H
ATOM    642  CG2 THR A  36      67.480  80.510 104.770  1.00  0.00           C
ATOM    643 HG21 THR A  36      68.150  79.790 105.280  1.00  0.00           H
ATOM    644 HG22 THR A  36      68.000  81.450 104.460  1.00  0.00           H
ATOM    645 HG23 THR A  36      67.060  79.940 103.900  1.00  0.00           H
ATOM    646  C   THR A  36      64.350  80.030 107.220  1.00  0.00           C
ATOM    647  O   THR A  36      64.450  80.170 108.450  1.00  0.00           O
ATOM    648  N   VAL A  37      63.190  80.300 106.540  1.00  0.00           N
ATOM    649  HN  VAL A  37      63.280  80.190 105.550  1.00  0.00           H
ATOM    650  CA  VAL A  37      61.860  80.470 107.100  1.00  0.00           C
ATOM    651  HA  VAL A  37      61.920  81.270 107.820  1.00  0.00           H
ATOM    652  CB  VAL A  37      60.910  80.850 105.950  1.00  0.00           C
ATOM    653  HB  VAL A  37      60.770  79.960 105.300  1.00  0.00           H
ATOM    654  CG1 VAL A  37      59.540  81.370 106.620  1.00  0.00           C
ATOM    655 HG11 VAL A  37      58.820  81.820 105.900  1.00  0.00           H
ATOM    656 HG12 VAL A  37      59.700  82.120 107.420  1.00  0.00           H
ATOM    657 HG13 VAL A  37      59.080  80.510 107.160  1.00  0.00           H
ATOM    658  CG2 VAL A  37      61.430  81.960 105.100  1.00  0.00           C
ATOM    659 HG21 VAL A  37      62.230  81.670 104.390  1.00  0.00           H
ATOM    660 HG22 VAL A  37      61.820  82.770 105.760  1.00  0.00           H
ATOM    661 HG23 VAL A  37      60.720  82.540 104.490  1.00  0.00           H
ATOM    662  C   VAL A  37      61.360  79.240 107.840  1.00  0.00           C
ATOM    663  O   VAL A  37      60.910  79.320 108.950  1.00  0.00           O
ATOM    664  N   ASN A  38      61.500  77.950 107.300  1.00  0.00           N
ATOM    665  HN  ASN A  38      61.760  77.710 106.360  1.00  0.00           H
ATOM    666  CA  ASN A  38      61.090  76.680 107.950  1.00  0.00           C
ATOM    667  HA  ASN A  38      60.040  76.700 108.180  1.00  0.00           H
ATOM    668  CB  ASN A  38      61.490  75.490 106.980  1.00  0.00           C
ATOM    669  HB1 ASN A  38      62.600  75.550 106.880  1.00  0.00           H
ATOM    670  HB2 ASN A  38      60.940  75.690 106.040  1.00  0.00           H
ATOM    671  CG  ASN A  38      61.030  74.120 107.380  1.00  0.00           C
ATOM    672  OD1 ASN A  38      61.070  73.240 106.480  1.00  0.00           O
ATOM    673  ND2 ASN A  38      60.470  73.970 108.620  1.00  0.00           N
ATOM    674 HD21 ASN A  38      60.240  73.070 108.960  1.00  0.00           H
ATOM    675 HD22 ASN A  38      60.660  74.680 109.310  1.00  0.00           H
ATOM    676  C   ASN A  38      61.840  76.550 109.320  1.00  0.00           C
ATOM    677  O   ASN A  38      61.150  76.310 110.290  1.00  0.00           O
ATOM    678  N   ALA A  39      63.100  76.940 109.430  1.00  0.00           N
ATOM    679  HN  ALA A  39      63.670  77.190 108.660  1.00  0.00           H
ATOM    680  CA  ALA A  39      63.900  77.010 110.660  1.00  0.00           C
ATOM    681  HA  ALA A  39      63.820  76.050 111.150  1.00  0.00           H
ATOM    682  CB  ALA A  39      65.390  77.430 110.220  1.00  0.00           C
ATOM    683  HB1 ALA A  39      66.050  77.440 111.120  1.00  0.00           H
ATOM    684  HB2 ALA A  39      65.310  78.480 109.870  1.00  0.00           H
ATOM    685  HB3 ALA A  39      65.760  76.760 109.430  1.00  0.00           H
ATOM    686  C   ALA A  39      63.260  77.960 111.790  1.00  0.00           C
ATOM    687  O   ALA A  39      63.240  77.610 112.960  1.00  0.00           O
ATOM    688  N   ALA A  40      62.800  79.100 111.390  1.00  0.00           N
ATOM    689  HN  ALA A  40      62.850  79.270 110.410  1.00  0.00           H
ATOM    690  CA  ALA A  40      62.050  80.020 112.200  1.00  0.00           C
ATOM    691  HA  ALA A  40      62.690  80.230 113.040  1.00  0.00           H
ATOM    692  CB  ALA A  40      61.710  81.250 111.330  1.00  0.00           C
ATOM    693  HB1 ALA A  40      62.750  81.550 111.100  1.00  0.00           H
ATOM    694  HB2 ALA A  40      61.270  82.130 111.860  1.00  0.00           H
ATOM    695  HB3 ALA A  40      61.220  81.050 110.350  1.00  0.00           H
ATOM    696  C   ALA A  40      60.760  79.390 112.710  1.00  0.00           C
ATOM    697  O   ALA A  40      60.540  79.370 113.950  1.00  0.00           O
ATOM    698  N   ILE A  41      60.060  78.680 111.820  1.00  0.00           N
ATOM    699  HN  ILE A  41      60.340  78.680 110.860  1.00  0.00           H
ATOM    700  CA  ILE A  41      58.850  77.900 112.200  1.00  0.00           C
ATOM    701  HA  ILE A  41      58.190  78.600 112.680  1.00  0.00           H
ATOM    702  CB  ILE A  41      58.110  77.390 110.990  1.00  0.00           C
ATOM    703  HB  ILE A  41      58.740  76.780 110.310  1.00  0.00           H
ATOM    704  CG2 ILE A  41      56.880  76.470 111.460  1.00  0.00           C
ATOM    705 HG21 ILE A  41      57.170  75.410 111.530  1.00  0.00           H
ATOM    706 HG22 ILE A  41      56.140  76.480 110.640  1.00  0.00           H
ATOM    707 HG23 ILE A  41      56.440  76.960 112.370  1.00  0.00           H
ATOM    708  CG1 ILE A  41      57.550  78.580 110.200  1.00  0.00           C
ATOM    709 HG11 ILE A  41      58.390  79.290 110.070  1.00  0.00           H
ATOM    710 HG12 ILE A  41      56.840  79.170 110.800  1.00  0.00           H
ATOM    711  CD  ILE A  41      56.920  78.160 108.860  1.00  0.00           C
ATOM    712  HD1 ILE A  41      55.950  77.610 108.880  1.00  0.00           H
ATOM    713  HD2 ILE A  41      57.560  77.500 108.240  1.00  0.00           H
ATOM    714  HD3 ILE A  41      56.700  79.050 108.220  1.00  0.00           H
ATOM    715  C   ILE A  41      59.120  76.860 113.230  1.00  0.00           C
ATOM    716  O   ILE A  41      58.430  76.820 114.230  1.00  0.00           O
ATOM    717  N   ILE A  42      60.210  76.020 113.020  1.00  0.00           N
ATOM    718  HN  ILE A  42      60.800  76.090 112.220  1.00  0.00           H
ATOM    719  CA  ILE A  42      60.660  75.070 114.010  1.00  0.00           C
ATOM    720  HA  ILE A  42      59.790  74.480 114.220  1.00  0.00           H
ATOM    721  CB  ILE A  42      61.870  74.130 113.590  1.00  0.00           C
ATOM    722  HB  ILE A  42      62.680  74.730 113.110  1.00  0.00           H
ATOM    723  CG2 ILE A  42      62.350  73.240 114.830  1.00  0.00           C
ATOM    724 HG21 ILE A  42      61.550  72.910 115.530  1.00  0.00           H
ATOM    725 HG22 ILE A  42      63.000  73.850 115.500  1.00  0.00           H
ATOM    726 HG23 ILE A  42      63.030  72.450 114.460  1.00  0.00           H
ATOM    727  CG1 ILE A  42      61.440  73.210 112.410  1.00  0.00           C
ATOM    728 HG11 ILE A  42      62.240  72.460 112.240  1.00  0.00           H
ATOM    729 HG12 ILE A  42      61.270  73.860 111.520  1.00  0.00           H
ATOM    730  CD  ILE A  42      60.100  72.480 112.580  1.00  0.00           C
ATOM    731  HD1 ILE A  42      60.190  71.800 113.440  1.00  0.00           H
ATOM    732  HD2 ILE A  42      59.950  71.800 111.720  1.00  0.00           H
ATOM    733  HD3 ILE A  42      59.240  73.190 112.620  1.00  0.00           H
ATOM    734  C   ILE A  42      61.000  75.690 115.380  1.00  0.00           C
ATOM    735  O   ILE A  42      60.560  75.280 116.440  1.00  0.00           O
ATOM    736  N   ASP A  43      61.820  76.820 115.380  1.00  0.00           N
ATOM    737  HN  ASP A  43      62.030  77.260 114.510  1.00  0.00           H
ATOM    738  CA  ASP A  43      62.210  77.510 116.590  1.00  0.00           C
ATOM    739  HA  ASP A  43      62.800  76.840 117.190  1.00  0.00           H
ATOM    740  CB  ASP A  43      63.180  78.700 116.200  1.00  0.00           C
ATOM    741  HB1 ASP A  43      62.680  79.350 115.440  1.00  0.00           H
ATOM    742  HB2 ASP A  43      64.070  78.340 115.650  1.00  0.00           H
ATOM    743  CG  ASP A  43      63.720  79.490 117.340  1.00  0.00           C
ATOM    744  OD1 ASP A  43      64.080  80.700 117.180  1.00  0.00           O
ATOM    745  OD2 ASP A  43      63.780  78.940 118.460  1.00  0.00           O
ATOM    746  C   ASP A  43      60.980  78.060 117.430  1.00  0.00           C
ATOM    747  O   ASP A  43      60.830  77.810 118.600  1.00  0.00           O
ATOM    748  N   ASP A  44      60.050  78.730 116.740  1.00  0.00           N
ATOM    749  HN  ASP A  44      60.150  78.740 115.750  1.00  0.00           H
ATOM    750  CA  ASP A  44      58.800  79.230 117.330  1.00  0.00           C
ATOM    751  HA  ASP A  44      58.990  79.660 118.290  1.00  0.00           H
ATOM    752  CB  ASP A  44      58.140  80.310 116.330  1.00  0.00           C
ATOM    753  HB1 ASP A  44      57.040  80.440 116.440  1.00  0.00           H
ATOM    754  HB2 ASP A  44      58.320  80.030 115.270  1.00  0.00           H
ATOM    755  CG  ASP A  44      58.780  81.680 116.480  1.00  0.00           C
ATOM    756  OD1 ASP A  44      58.720  82.550 115.560  1.00  0.00           O
ATOM    757  OD2 ASP A  44      59.500  82.010 117.500  1.00  0.00           O
ATOM    758  C   ASP A  44      57.740  78.250 117.540  1.00  0.00           C
ATOM    759  O   ASP A  44      56.850  78.470 118.400  1.00  0.00           O
ATOM    760  N   GLY A  45      57.750  77.100 116.860  1.00  0.00           N
ATOM    761  HN  GLY A  45      58.250  77.180 116.010  1.00  0.00           H
ATOM    762  CA  GLY A  45      57.210  75.760 117.240  1.00  0.00           C
ATOM    763  HA1 GLY A  45      57.390  75.020 116.480  1.00  0.00           H
ATOM    764  HA2 GLY A  45      56.150  75.920 117.400  1.00  0.00           H
ATOM    765  C   GLY A  45      57.630  75.060 118.470  1.00  0.00           C
ATOM    766  O   GLY A  45      56.880  74.680 119.340  1.00  0.00           O
ATOM    767  N   VAL A  46      58.970  74.850 118.640  1.00  0.00           N
ATOM    768  HN  VAL A  46      59.570  75.020 117.870  1.00  0.00           H
ATOM    769  CA  VAL A  46      59.600  74.300 119.860  1.00  0.00           C
ATOM    770  HA  VAL A  46      59.070  73.390 120.070  1.00  0.00           H
ATOM    771  CB  VAL A  46      61.020  73.950 119.450  1.00  0.00           C
ATOM    772  HB  VAL A  46      61.380  74.840 118.910  1.00  0.00           H
ATOM    773  CG1 VAL A  46      61.900  73.710 120.720  1.00  0.00           C
ATOM    774 HG11 VAL A  46      61.290  73.060 121.380  1.00  0.00           H
ATOM    775 HG12 VAL A  46      62.100  74.690 121.210  1.00  0.00           H
ATOM    776 HG13 VAL A  46      62.900  73.220 120.670  1.00  0.00           H
ATOM    777  CG2 VAL A  46      61.000  72.650 118.710  1.00  0.00           C
ATOM    778 HG21 VAL A  46      60.400  72.770 117.780  1.00  0.00           H
ATOM    779 HG22 VAL A  46      60.710  71.840 119.400  1.00  0.00           H
ATOM    780 HG23 VAL A  46      62.040  72.410 118.380  1.00  0.00           H
ATOM    781  C   VAL A  46      59.250  75.090 121.090  1.00  0.00           C
ATOM    782  O   VAL A  46      58.910  74.610 122.150  1.00  0.00           O
ATOM    783  N   ALA A  47      59.320  76.390 120.870  1.00  0.00           N
ATOM    784  HN  ALA A  47      59.570  76.620 119.930  1.00  0.00           H
ATOM    785  CA  ALA A  47      59.130  77.430 121.890  1.00  0.00           C
ATOM    786  HA  ALA A  47      59.710  77.060 122.730  1.00  0.00           H
ATOM    787  CB  ALA A  47      59.640  78.840 121.440  1.00  0.00           C
ATOM    788  HB1 ALA A  47      59.300  79.690 122.080  1.00  0.00           H
ATOM    789  HB2 ALA A  47      59.320  79.020 120.390  1.00  0.00           H
ATOM    790  HB3 ALA A  47      60.750  78.800 121.390  1.00  0.00           H
ATOM    791  C   ALA A  47      57.710  77.670 122.310  1.00  0.00           C
ATOM    792  O   ALA A  47      57.220  77.110 123.300  1.00  0.00           O
ATOM    793  N   LYS A  48      57.030  78.540 121.590  1.00  0.00           N
ATOM    794  HN  LYS A  48      57.450  79.020 120.830  1.00  0.00           H
ATOM    795  CA  LYS A  48      55.780  79.020 122.020  1.00  0.00           C
ATOM    796  HA  LYS A  48      55.570  78.840 123.070  1.00  0.00           H
ATOM    797  CB  LYS A  48      55.730  80.510 121.810  1.00  0.00           C
ATOM    798  HB1 LYS A  48      56.530  80.990 122.430  1.00  0.00           H
ATOM    799  HB2 LYS A  48      54.770  80.980 122.070  1.00  0.00           H
ATOM    800  CG  LYS A  48      56.030  80.980 120.400  1.00  0.00           C
ATOM    801  HG1 LYS A  48      55.300  80.560 119.680  1.00  0.00           H
ATOM    802  HG2 LYS A  48      57.040  80.730 120.020  1.00  0.00           H
ATOM    803  CD  LYS A  48      55.870  82.530 120.320  1.00  0.00           C
ATOM    804  HD1 LYS A  48      56.160  82.920 121.310  1.00  0.00           H
ATOM    805  HD2 LYS A  48      54.830  82.890 120.180  1.00  0.00           H
ATOM    806  CE  LYS A  48      56.720  83.180 119.180  1.00  0.00           C
ATOM    807  HE1 LYS A  48      56.430  82.930 118.140  1.00  0.00           H
ATOM    808  HE2 LYS A  48      57.780  82.890 119.300  1.00  0.00           H
ATOM    809  NZ  LYS A  48      56.810  84.630 119.410  1.00  0.00           N
ATOM    810  HZ1 LYS A  48      57.160  85.260 118.660  1.00  0.00           H
ATOM    811  HZ2 LYS A  48      57.420  84.730 120.240  1.00  0.00           H
ATOM    812  HZ3 LYS A  48      55.930  84.960 119.860  1.00  0.00           H
ATOM    813  C   LYS A  48      54.540  78.370 121.320  1.00  0.00           C
ATOM    814  O   LYS A  48      53.420  78.180 121.880  1.00  0.00           O
ATOM    815  N   GLY A  49      54.730  77.930 120.000  1.00  0.00           N
ATOM    816  HN  GLY A  49      55.520  78.030 119.410  1.00  0.00           H
ATOM    817  CA  GLY A  49      53.700  77.270 119.260  1.00  0.00           C
ATOM    818  HA1 GLY A  49      53.470  76.400 119.860  1.00  0.00           H
ATOM    819  HA2 GLY A  49      54.170  77.040 118.310  1.00  0.00           H
ATOM    820  C   GLY A  49      52.470  77.980 119.050  1.00  0.00           C
ATOM    821  O   GLY A  49      51.430  77.370 119.060  1.00  0.00           O
ATOM    822  N   ASP A  50      52.570  79.320 118.820  1.00  0.00           N
ATOM    823  HN  ASP A  50      53.450  79.710 118.520  1.00  0.00           H
ATOM    824  CA  ASP A  50      51.480  80.200 118.720  1.00  0.00           C
ATOM    825  HA  ASP A  50      50.680  79.630 119.190  1.00  0.00           H
ATOM    826  CB  ASP A  50      51.820  81.550 119.340  1.00  0.00           C
ATOM    827  HB1 ASP A  50      52.520  82.090 118.650  1.00  0.00           H
ATOM    828  HB2 ASP A  50      52.260  81.460 120.350  1.00  0.00           H
ATOM    829  CG  ASP A  50      50.640  82.490 119.610  1.00  0.00           C
ATOM    830  OD1 ASP A  50      50.760  83.600 120.050  1.00  0.00           O
ATOM    831  OD2 ASP A  50      49.550  81.940 119.400  1.00  0.00           O
ATOM    832  C   ASP A  50      51.140  80.370 117.230  1.00  0.00           C
ATOM    833  O   ASP A  50      51.840  80.760 116.380  1.00  0.00           O
ATOM    834  N   THR A  51      49.890  79.980 116.900  1.00  0.00           N
ATOM    835  HN  THR A  51      49.210  79.760 117.590  1.00  0.00           H
ATOM    836  CA  THR A  51      49.450  79.710 115.560  1.00  0.00           C
ATOM    837  HA  THR A  51      50.060  78.890 115.210  1.00  0.00           H
ATOM    838  CB  THR A  51      48.030  79.190 115.590  1.00  0.00           C
ATOM    839  HB  THR A  51      47.280  79.950 115.870  1.00  0.00           H
ATOM    840  OG1 THR A  51      47.910  78.080 116.490  1.00  0.00           O
ATOM    841  HG1 THR A  51      47.980  78.360 117.400  1.00  0.00           H
ATOM    842  CG2 THR A  51      47.550  78.800 114.190  1.00  0.00           C
ATOM    843 HG21 THR A  51      48.320  78.240 113.640  1.00  0.00           H
ATOM    844 HG22 THR A  51      47.270  79.750 113.670  1.00  0.00           H
ATOM    845 HG23 THR A  51      46.650  78.170 114.360  1.00  0.00           H
ATOM    846  C   THR A  51      49.530  80.830 114.590  1.00  0.00           C
ATOM    847  O   THR A  51      49.950  80.620 113.440  1.00  0.00           O
ATOM    848  N   ALA A  52      49.130  82.060 114.970  1.00  0.00           N
ATOM    849  HN  ALA A  52      49.010  82.280 115.930  1.00  0.00           H
ATOM    850  CA  ALA A  52      49.200  83.260 114.030  1.00  0.00           C
ATOM    851  HA  ALA A  52      48.710  82.870 113.140  1.00  0.00           H
ATOM    852  CB  ALA A  52      48.480  84.500 114.600  1.00  0.00           C
ATOM    853  HB1 ALA A  52      48.640  85.280 113.820  1.00  0.00           H
ATOM    854  HB2 ALA A  52      49.030  84.940 115.470  1.00  0.00           H
ATOM    855  HB3 ALA A  52      47.410  84.360 114.840  1.00  0.00           H
ATOM    856  C   ALA A  52      50.590  83.540 113.540  1.00  0.00           C
ATOM    857  O   ALA A  52      50.830  83.880 112.370  1.00  0.00           O
ATOM    858  N   ARG A  53      51.660  83.330 114.320  1.00  0.00           N
ATOM    859  HN  ARG A  53      51.520  82.890 115.200  1.00  0.00           H
ATOM    860  CA  ARG A  53      53.000  83.620 113.870  1.00  0.00           C
ATOM    861  HA  ARG A  53      52.950  84.590 113.400  1.00  0.00           H
ATOM    862  CB  ARG A  53      53.970  83.520 115.080  1.00  0.00           C
ATOM    863  HB1 ARG A  53      53.600  82.670 115.690  1.00  0.00           H
ATOM    864  HB2 ARG A  53      53.960  84.490 115.620  1.00  0.00           H
ATOM    865  CG  ARG A  53      55.530  83.380 114.960  1.00  0.00           C
ATOM    866  HG1 ARG A  53      55.800  82.460 114.400  1.00  0.00           H
ATOM    867  HG2 ARG A  53      55.910  83.280 115.990  1.00  0.00           H
ATOM    868  CD  ARG A  53      56.140  84.630 114.280  1.00  0.00           C
ATOM    869  HD1 ARG A  53      55.960  85.430 115.020  1.00  0.00           H
ATOM    870  HD2 ARG A  53      55.850  84.780 113.220  1.00  0.00           H
ATOM    871  NE  ARG A  53      57.660  84.570 114.190  1.00  0.00           N
ATOM    872  HE  ARG A  53      58.200  83.780 114.490  1.00  0.00           H
ATOM    873  CZ  ARG A  53      58.450  85.580 113.840  1.00  0.00           C
ATOM    874  NH1 ARG A  53      57.980  86.850 113.750  1.00  0.00           N
ATOM    875 HH11 ARG A  53      57.010  87.060 113.650  1.00  0.00           H
ATOM    876 HH12 ARG A  53      58.650  87.520 113.400  1.00  0.00           H
ATOM    877  NH2 ARG A  53      59.760  85.520 113.850  1.00  0.00           N
ATOM    878 HH21 ARG A  53      60.190  84.840 114.450  1.00  0.00           H
ATOM    879 HH22 ARG A  53      60.070  86.460 113.960  1.00  0.00           H
ATOM    880  C   ARG A  53      53.510  82.690 112.860  1.00  0.00           C
ATOM    881  O   ARG A  53      54.250  82.950 111.940  1.00  0.00           O
ATOM    882  N   ILE A  54      52.980  81.420 112.950  1.00  0.00           N
ATOM    883  HN  ILE A  54      52.260  81.260 113.620  1.00  0.00           H
ATOM    884  CA  ILE A  54      53.420  80.320 112.090  1.00  0.00           C
ATOM    885  HA  ILE A  54      54.480  80.400 111.900  1.00  0.00           H
ATOM    886  CB  ILE A  54      53.140  78.970 112.620  1.00  0.00           C
ATOM    887  HB  ILE A  54      52.060  78.700 112.630  1.00  0.00           H
ATOM    888  CG2 ILE A  54      53.890  78.020 111.610  1.00  0.00           C
ATOM    889 HG21 ILE A  54      53.920  77.020 112.090  1.00  0.00           H
ATOM    890 HG22 ILE A  54      54.890  78.450 111.420  1.00  0.00           H
ATOM    891 HG23 ILE A  54      53.520  77.900 110.580  1.00  0.00           H
ATOM    892  CG1 ILE A  54      53.820  78.690 113.990  1.00  0.00           C
ATOM    893 HG11 ILE A  54      53.850  77.600 114.200  1.00  0.00           H
ATOM    894 HG12 ILE A  54      53.220  79.130 114.830  1.00  0.00           H
ATOM    895  CD  ILE A  54      55.240  79.190 114.240  1.00  0.00           C
ATOM    896  HD1 ILE A  54      56.010  78.650 113.650  1.00  0.00           H
ATOM    897  HD2 ILE A  54      55.530  79.090 115.310  1.00  0.00           H
ATOM    898  HD3 ILE A  54      55.310  80.270 113.970  1.00  0.00           H
ATOM    899  C   ILE A  54      52.720  80.640 110.770  1.00  0.00           C
ATOM    900  O   ILE A  54      53.320  80.540 109.690  1.00  0.00           O
ATOM    901  N   VAL A  55      51.450  81.230 110.820  1.00  0.00           N
ATOM    902  HN  VAL A  55      50.920  81.350 111.650  1.00  0.00           H
ATOM    903  CA  VAL A  55      50.680  81.400 109.560  1.00  0.00           C
ATOM    904  HA  VAL A  55      50.810  80.600 108.840  1.00  0.00           H
ATOM    905  CB  VAL A  55      49.170  81.450 109.920  1.00  0.00           C
ATOM    906  HB  VAL A  55      48.930  82.150 110.740  1.00  0.00           H
ATOM    907  CG1 VAL A  55      48.370  81.970 108.690  1.00  0.00           C
ATOM    908 HG11 VAL A  55      48.680  81.330 107.820  1.00  0.00           H
ATOM    909 HG12 VAL A  55      48.700  82.990 108.430  1.00  0.00           H
ATOM    910 HG13 VAL A  55      47.310  81.770 108.940  1.00  0.00           H
ATOM    911  CG2 VAL A  55      48.700  80.070 110.350  1.00  0.00           C
ATOM    912 HG21 VAL A  55      49.440  79.600 111.050  1.00  0.00           H
ATOM    913 HG22 VAL A  55      48.700  79.420 109.450  1.00  0.00           H
ATOM    914 HG23 VAL A  55      47.680  80.190 110.790  1.00  0.00           H
ATOM    915  C   VAL A  55      51.130  82.710 108.900  1.00  0.00           C
ATOM    916  O   VAL A  55      51.090  82.860 107.700  1.00  0.00           O
ATOM    917  N   GLU A  56      51.610  83.710 109.690  1.00  0.00           N
ATOM    918  HN  GLU A  56      51.390  83.670 110.660  1.00  0.00           H
ATOM    919  CA  GLU A  56      52.290  84.990 109.230  1.00  0.00           C
ATOM    920  HA  GLU A  56      51.760  85.640 108.550  1.00  0.00           H
ATOM    921  CB  GLU A  56      52.570  85.900 110.430  1.00  0.00           C
ATOM    922  HB1 GLU A  56      53.300  85.460 111.150  1.00  0.00           H
ATOM    923  HB2 GLU A  56      51.590  86.100 110.910  1.00  0.00           H
ATOM    924  CG  GLU A  56      53.180  87.220 110.000  1.00  0.00           C
ATOM    925  HG1 GLU A  56      52.480  87.750 109.330  1.00  0.00           H
ATOM    926  HG2 GLU A  56      54.120  87.080 109.420  1.00  0.00           H
ATOM    927  CD  GLU A  56      53.430  88.040 111.250  1.00  0.00           C
ATOM    928  OE1 GLU A  56      52.420  88.530 111.820  1.00  0.00           O
ATOM    929  OE2 GLU A  56      54.590  88.180 111.730  1.00  0.00           O
ATOM    930  C   GLU A  56      53.560  84.690 108.550  1.00  0.00           C
ATOM    931  O   GLU A  56      53.870  85.190 107.440  1.00  0.00           O
ATOM    932  N   LEU A  57      54.480  83.820 109.130  1.00  0.00           N
ATOM    933  HN  LEU A  57      54.350  83.510 110.070  1.00  0.00           H
ATOM    934  CA  LEU A  57      55.620  83.260 108.450  1.00  0.00           C
ATOM    935  HA  LEU A  57      56.170  84.110 108.080  1.00  0.00           H
ATOM    936  CB  LEU A  57      56.520  82.350 109.310  1.00  0.00           C
ATOM    937  HB1 LEU A  57      57.250  81.960 108.580  1.00  0.00           H
ATOM    938  HB2 LEU A  57      55.800  81.620 109.730  1.00  0.00           H
ATOM    939  CG  LEU A  57      57.330  82.980 110.490  1.00  0.00           C
ATOM    940  HG  LEU A  57      56.640  83.540 111.140  1.00  0.00           H
ATOM    941  CD1 LEU A  57      58.060  81.960 111.330  1.00  0.00           C
ATOM    942 HD11 LEU A  57      58.870  81.420 110.780  1.00  0.00           H
ATOM    943 HD12 LEU A  57      57.280  81.320 111.820  1.00  0.00           H
ATOM    944 HD13 LEU A  57      58.580  82.630 112.050  1.00  0.00           H
ATOM    945  CD2 LEU A  57      58.490  83.820 109.910  1.00  0.00           C
ATOM    946 HD21 LEU A  57      59.060  84.410 110.660  1.00  0.00           H
ATOM    947 HD22 LEU A  57      58.220  84.570 109.130  1.00  0.00           H
ATOM    948 HD23 LEU A  57      59.250  83.140 109.470  1.00  0.00           H
ATOM    949  C   LEU A  57      55.110  82.550 107.210  1.00  0.00           C
ATOM    950  O   LEU A  57      55.820  82.590 106.220  1.00  0.00           O
ATOM    951  N   GLY A  58      53.980  81.870 107.180  1.00  0.00           N
ATOM    952  HN  GLY A  58      53.460  81.700 108.020  1.00  0.00           H
ATOM    953  CA  GLY A  58      53.450  81.160 105.960  1.00  0.00           C
ATOM    954  HA1 GLY A  58      52.690  80.440 106.220  1.00  0.00           H
ATOM    955  HA2 GLY A  58      54.320  80.630 105.600  1.00  0.00           H
ATOM    956  C   GLY A  58      53.090  82.080 104.860  1.00  0.00           C
ATOM    957  O   GLY A  58      53.170  81.690 103.680  1.00  0.00           O
ATOM    958  N   ALA A  59      52.620  83.310 105.080  1.00  0.00           N
ATOM    959  HN  ALA A  59      52.380  83.520 106.030  1.00  0.00           H
ATOM    960  CA  ALA A  59      52.360  84.330 104.060  1.00  0.00           C
ATOM    961  HA  ALA A  59      51.790  83.870 103.270  1.00  0.00           H
ATOM    962  CB  ALA A  59      51.530  85.540 104.710  1.00  0.00           C
ATOM    963  HB1 ALA A  59      51.360  86.290 103.910  1.00  0.00           H
ATOM    964  HB2 ALA A  59      52.130  85.880 105.580  1.00  0.00           H
ATOM    965  HB3 ALA A  59      50.550  85.150 105.070  1.00  0.00           H
ATOM    966  C   ALA A  59      53.700  84.730 103.510  1.00  0.00           C
ATOM    967  O   ALA A  59      53.800  84.920 102.300  1.00  0.00           O
ATOM    968  N   VAL A  60      54.710  84.910 104.400  1.00  0.00           N
ATOM    969  HN  VAL A  60      54.520  85.070 105.370  1.00  0.00           H
ATOM    970  CA  VAL A  60      56.000  85.310 103.880  1.00  0.00           C
ATOM    971  HA  VAL A  60      55.830  86.180 103.270  1.00  0.00           H
ATOM    972  CB  VAL A  60      56.990  85.590 105.030  1.00  0.00           C
ATOM    973  HB  VAL A  60      57.020  84.740 105.730  1.00  0.00           H
ATOM    974  CG1 VAL A  60      58.410  85.830 104.500  1.00  0.00           C
ATOM    975 HG11 VAL A  60      58.400  86.580 103.690  1.00  0.00           H
ATOM    976 HG12 VAL A  60      58.760  84.870 104.100  1.00  0.00           H
ATOM    977 HG13 VAL A  60      59.070  86.300 105.260  1.00  0.00           H
ATOM    978  CG2 VAL A  60      56.500  86.810 105.800  1.00  0.00           C
ATOM    979 HG21 VAL A  60      56.250  87.630 105.110  1.00  0.00           H
ATOM    980 HG22 VAL A  60      57.200  87.220 106.560  1.00  0.00           H
ATOM    981 HG23 VAL A  60      55.510  86.530 106.220  1.00  0.00           H
ATOM    982  C   VAL A  60      56.600  84.120 103.020  1.00  0.00           C
ATOM    983  O   VAL A  60      57.130  84.440 101.990  1.00  0.00           O
ATOM    984  N   MET A  61      56.500  82.860 103.350  1.00  0.00           N
ATOM    985  HN  MET A  61      56.250  82.630 104.280  1.00  0.00           H
ATOM    986  CA  MET A  61      56.740  81.710 102.460  1.00  0.00           C
ATOM    987  HA  MET A  61      57.760  81.710 102.110  1.00  0.00           H
ATOM    988  CB  MET A  61      56.430  80.410 103.230  1.00  0.00           C
ATOM    989  HB1 MET A  61      56.670  79.630 102.480  1.00  0.00           H
ATOM    990  HB2 MET A  61      55.350  80.240 103.430  1.00  0.00           H
ATOM    991  CG  MET A  61      57.220  80.050 104.450  1.00  0.00           C
ATOM    992  HG1 MET A  61      57.000  80.680 105.340  1.00  0.00           H
ATOM    993  HG2 MET A  61      58.250  80.380 104.200  1.00  0.00           H
ATOM    994  SD  MET A  61      57.300  78.320 104.990  1.00  0.00           S
ATOM    995  CE  MET A  61      58.460  77.620 103.850  1.00  0.00           C
ATOM    996  HE1 MET A  61      58.410  76.520 103.980  1.00  0.00           H
ATOM    997  HE2 MET A  61      59.510  77.870 104.070  1.00  0.00           H
ATOM    998  HE3 MET A  61      58.210  77.780 102.780  1.00  0.00           H
ATOM    999  C   MET A  61      55.860  81.720 101.150  1.00  0.00           C
ATOM   1000  O   MET A  61      56.360  81.450 100.070  1.00  0.00           O
ATOM   1001  N   LEU A  62      54.590  82.050 101.260  1.00  0.00           N
ATOM   1002  HN  LEU A  62      54.150  82.100 102.150  1.00  0.00           H
ATOM   1003  CA  LEU A  62      53.650  82.310 100.070  1.00  0.00           C
ATOM   1004  HA  LEU A  62      53.610  81.410  99.460  1.00  0.00           H
ATOM   1005  CB  LEU A  62      52.220  82.540 100.530  1.00  0.00           C
ATOM   1006  HB1 LEU A  62      52.140  83.200 101.430  1.00  0.00           H
ATOM   1007  HB2 LEU A  62      51.900  81.570 100.950  1.00  0.00           H
ATOM   1008  CG  LEU A  62      51.130  83.050  99.540  1.00  0.00           C
ATOM   1009  HG  LEU A  62      51.300  84.130  99.360  1.00  0.00           H
ATOM   1010  CD1 LEU A  62      51.080  82.440  98.180  1.00  0.00           C
ATOM   1011 HD11 LEU A  62      51.980  82.710  97.590  1.00  0.00           H
ATOM   1012 HD12 LEU A  62      50.200  82.880  97.670  1.00  0.00           H
ATOM   1013 HD13 LEU A  62      50.890  81.350  98.280  1.00  0.00           H
ATOM   1014  CD2 LEU A  62      49.850  82.720 100.230  1.00  0.00           C
ATOM   1015 HD21 LEU A  62      49.790  82.990 101.320  1.00  0.00           H
ATOM   1016 HD22 LEU A  62      49.580  81.660 100.070  1.00  0.00           H
ATOM   1017 HD23 LEU A  62      48.950  83.240  99.830  1.00  0.00           H
ATOM   1018  C   LEU A  62      54.140  83.400  99.190  1.00  0.00           C
ATOM   1019  O   LEU A  62      54.300  83.200  97.970  1.00  0.00           O
ATOM   1020  N   GLY A  63      54.610  84.500  99.740  1.00  0.00           N
ATOM   1021  HN  GLY A  63      54.440  84.610 100.710  1.00  0.00           H
ATOM   1022  CA  GLY A  63      55.310  85.700  99.150  1.00  0.00           C
ATOM   1023  HA1 GLY A  63      55.550  86.460  99.880  1.00  0.00           H
ATOM   1024  HA2 GLY A  63      54.510  86.080  98.520  1.00  0.00           H
ATOM   1025  C   GLY A  63      56.570  85.420  98.430  1.00  0.00           C
ATOM   1026  O   GLY A  63      56.770  85.860  97.280  1.00  0.00           O
ATOM   1027  N   VAL A  64      57.440  84.670  99.080  1.00  0.00           N
ATOM   1028  HN  VAL A  64      57.230  84.370 100.010  1.00  0.00           H
ATOM   1029  CA  VAL A  64      58.710  84.090  98.580  1.00  0.00           C
ATOM   1030  HA  VAL A  64      59.330  84.890  98.220  1.00  0.00           H
ATOM   1031  CB  VAL A  64      59.390  83.430  99.730  1.00  0.00           C
ATOM   1032  HB  VAL A  64      58.650  82.850 100.320  1.00  0.00           H
ATOM   1033  CG1 VAL A  64      60.620  82.540  99.350  1.00  0.00           C
ATOM   1034 HG11 VAL A  64      61.340  83.120  98.740  1.00  0.00           H
ATOM   1035 HG12 VAL A  64      60.230  81.660  98.800  1.00  0.00           H
ATOM   1036 HG13 VAL A  64      61.120  82.220 100.290  1.00  0.00           H
ATOM   1037  CG2 VAL A  64      60.110  84.480 100.550  1.00  0.00           C
ATOM   1038 HG21 VAL A  64      60.980  84.810  99.940  1.00  0.00           H
ATOM   1039 HG22 VAL A  64      60.510  83.960 101.450  1.00  0.00           H
ATOM   1040 HG23 VAL A  64      59.420  85.290 100.890  1.00  0.00           H
ATOM   1041  C   VAL A  64      58.400  83.150  97.410  1.00  0.00           C
ATOM   1042  O   VAL A  64      59.070  83.230  96.350  1.00  0.00           O
ATOM   1043  N   THR A  65      57.450  82.260  97.510  1.00  0.00           N
ATOM   1044  HN  THR A  65      56.990  82.140  98.390  1.00  0.00           H
ATOM   1045  CA  THR A  65      57.020  81.360  96.410  1.00  0.00           C
ATOM   1046  HA  THR A  65      57.930  80.890  96.060  1.00  0.00           H
ATOM   1047  CB  THR A  65      56.150  80.280  96.890  1.00  0.00           C
ATOM   1048  HB  THR A  65      55.240  80.740  97.320  1.00  0.00           H
ATOM   1049  OG1 THR A  65      56.830  79.550  97.910  1.00  0.00           O
ATOM   1050  HG1 THR A  65      56.760  80.080  98.710  1.00  0.00           H
ATOM   1051  CG2 THR A  65      55.860  79.280  95.750  1.00  0.00           C
ATOM   1052 HG21 THR A  65      56.800  78.940  95.260  1.00  0.00           H
ATOM   1053 HG22 THR A  65      55.180  79.700  94.970  1.00  0.00           H
ATOM   1054 HG23 THR A  65      55.390  78.370  96.170  1.00  0.00           H
ATOM   1055  C   THR A  65      56.390  82.170  95.250  1.00  0.00           C
ATOM   1056  O   THR A  65      56.560  81.880  94.080  1.00  0.00           O
ATOM   1057  N   ALA A  66      55.520  83.180  95.520  1.00  0.00           N
ATOM   1058  HN  ALA A  66      55.230  83.230  96.470  1.00  0.00           H
ATOM   1059  CA  ALA A  66      54.900  84.040  94.530  1.00  0.00           C
ATOM   1060  HA  ALA A  66      54.460  83.360  93.820  1.00  0.00           H
ATOM   1061  CB  ALA A  66      53.960  85.030  95.210  1.00  0.00           C
ATOM   1062  HB1 ALA A  66      54.530  85.920  95.560  1.00  0.00           H
ATOM   1063  HB2 ALA A  66      53.350  84.610  96.050  1.00  0.00           H
ATOM   1064  HB3 ALA A  66      53.270  85.590  94.560  1.00  0.00           H
ATOM   1065  C   ALA A  66      55.890  84.910  93.780  1.00  0.00           C
ATOM   1066  O   ALA A  66      55.820  85.000  92.530  1.00  0.00           O
ATOM   1067  N   LEU A  67      56.900  85.470  94.480  1.00  0.00           N
ATOM   1068  HN  LEU A  67      57.000  85.350  95.450  1.00  0.00           H
ATOM   1069  CA  LEU A  67      58.030  86.080  93.780  1.00  0.00           C
ATOM   1070  HA  LEU A  67      57.740  86.910  93.160  1.00  0.00           H
ATOM   1071  CB  LEU A  67      59.010  86.550  94.890  1.00  0.00           C
ATOM   1072  HB1 LEU A  67      59.360  85.710  95.520  1.00  0.00           H
ATOM   1073  HB2 LEU A  67      58.460  87.340  95.440  1.00  0.00           H
ATOM   1074  CG  LEU A  67      60.270  87.340  94.440  1.00  0.00           C
ATOM   1075  HG  LEU A  67      60.800  86.700  93.700  1.00  0.00           H
ATOM   1076  CD1 LEU A  67      59.910  88.610  93.750  1.00  0.00           C
ATOM   1077 HD11 LEU A  67      60.880  89.030  93.450  1.00  0.00           H
ATOM   1078 HD12 LEU A  67      59.310  89.350  94.320  1.00  0.00           H
ATOM   1079 HD13 LEU A  67      59.160  88.370  92.970  1.00  0.00           H
ATOM   1080  CD2 LEU A  67      61.170  87.750  95.620  1.00  0.00           C
ATOM   1081 HD21 LEU A  67      60.800  88.620  96.190  1.00  0.00           H
ATOM   1082 HD22 LEU A  67      62.170  88.080  95.230  1.00  0.00           H
ATOM   1083 HD23 LEU A  67      61.260  86.900  96.330  1.00  0.00           H
ATOM   1084  C   LEU A  67      58.780  85.130  92.860  1.00  0.00           C
ATOM   1085  O   LEU A  67      59.220  85.450  91.720  1.00  0.00           O
ATOM   1086  N   GLN A  68      59.050  83.860  93.210  1.00  0.00           N
ATOM   1087  HN  GLN A  68      58.790  83.520  94.110  1.00  0.00           H
ATOM   1088  CA  GLN A  68      59.780  82.840  92.550  1.00  0.00           C
ATOM   1089  HA  GLN A  68      60.720  83.280  92.260  1.00  0.00           H
ATOM   1090  CB  GLN A  68      60.130  81.720  93.600  1.00  0.00           C
ATOM   1091  HB1 GLN A  68      59.150  81.420  94.030  1.00  0.00           H
ATOM   1092  HB2 GLN A  68      60.690  82.170  94.440  1.00  0.00           H
ATOM   1093  CG  GLN A  68      60.820  80.450  93.130  1.00  0.00           C
ATOM   1094  HG1 GLN A  68      61.240  80.000  94.070  1.00  0.00           H
ATOM   1095  HG2 GLN A  68      61.720  80.610  92.500  1.00  0.00           H
ATOM   1096  CD  GLN A  68      59.890  79.420  92.430  1.00  0.00           C
ATOM   1097  OE1 GLN A  68      58.860  79.060  92.970  1.00  0.00           O
ATOM   1098  NE2 GLN A  68      60.240  78.990  91.170  1.00  0.00           N
ATOM   1099 HE21 GLN A  68      61.140  79.180  90.790  1.00  0.00           H
ATOM   1100 HE22 GLN A  68      59.700  78.210  90.860  1.00  0.00           H
ATOM   1101  C   GLN A  68      59.100  82.240  91.270  1.00  0.00           C
ATOM   1102  O   GLN A  68      59.660  82.140  90.200  1.00  0.00           O
ATOM   1103  N   VAL A  69      57.780  81.750  91.320  1.00  0.00           N
ATOM   1104  HN  VAL A  69      57.330  81.750  92.210  1.00  0.00           H
ATOM   1105  CA  VAL A  69      57.060  81.440  90.150  1.00  0.00           C
ATOM   1106  HA  VAL A  69      57.710  80.690  89.710  1.00  0.00           H
ATOM   1107  CB  VAL A  69      55.670  80.820  90.450  1.00  0.00           C
ATOM   1108  HB  VAL A  69      55.920  79.980  91.140  1.00  0.00           H
ATOM   1109  CG1 VAL A  69      54.850  81.790  91.290  1.00  0.00           C
ATOM   1110 HG11 VAL A  69      54.330  82.540  90.660  1.00  0.00           H
ATOM   1111 HG12 VAL A  69      55.480  82.400  91.980  1.00  0.00           H
ATOM   1112 HG13 VAL A  69      54.150  81.240  91.940  1.00  0.00           H
ATOM   1113  CG2 VAL A  69      54.980  80.210  89.220  1.00  0.00           C
ATOM   1114 HG21 VAL A  69      54.870  80.890  88.350  1.00  0.00           H
ATOM   1115 HG22 VAL A  69      53.970  79.860  89.500  1.00  0.00           H
ATOM   1116 HG23 VAL A  69      55.570  79.360  88.810  1.00  0.00           H
ATOM   1117  C   VAL A  69      56.880  82.530  89.120  1.00  0.00           C
ATOM   1118  O   VAL A  69      56.990  82.240  87.890  1.00  0.00           O
ATOM   1119  N   VAL A  70      56.720  83.810  89.530  1.00  0.00           N
ATOM   1120  HN  VAL A  70      56.600  84.060  90.490  1.00  0.00           H
ATOM   1121  CA  VAL A  70      56.610  84.870  88.480  1.00  0.00           C
ATOM   1122  HA  VAL A  70      55.910  84.520  87.730  1.00  0.00           H
ATOM   1123  CB  VAL A  70      56.020  86.160  88.920  1.00  0.00           C
ATOM   1124  HB  VAL A  70      55.950  86.870  88.070  1.00  0.00           H
ATOM   1125  CG1 VAL A  70      54.570  85.930  89.330  1.00  0.00           C
ATOM   1126 HG11 VAL A  70      54.620  85.170  90.140  1.00  0.00           H
ATOM   1127 HG12 VAL A  70      53.960  85.400  88.580  1.00  0.00           H
ATOM   1128 HG13 VAL A  70      53.940  86.830  89.510  1.00  0.00           H
ATOM   1129  CG2 VAL A  70      56.790  86.900  90.050  1.00  0.00           C
ATOM   1130 HG21 VAL A  70      56.130  87.720  90.410  1.00  0.00           H
ATOM   1131 HG22 VAL A  70      57.700  87.250  89.520  1.00  0.00           H
ATOM   1132 HG23 VAL A  70      57.190  86.290  90.900  1.00  0.00           H
ATOM   1133  C   VAL A  70      57.960  85.030  87.730  1.00  0.00           C
ATOM   1134  O   VAL A  70      57.990  85.060  86.500  1.00  0.00           O
ATOM   1135  N   CYS A  71      59.010  85.020  88.520  1.00  0.00           N
ATOM   1136  HN  CYS A  71      58.950  84.940  89.520  1.00  0.00           H
ATOM   1137  CA  CYS A  71      60.360  85.110  87.920  1.00  0.00           C
ATOM   1138  HA  CYS A  71      60.420  85.940  87.230  1.00  0.00           H
ATOM   1139  CB  CYS A  71      61.470  85.430  88.970  1.00  0.00           C
ATOM   1140  HB1 CYS A  71      62.470  85.460  88.490  1.00  0.00           H
ATOM   1141  HB2 CYS A  71      61.450  84.680  89.800  1.00  0.00           H
ATOM   1142  SG  CYS A  71      61.180  86.980  89.860  1.00  0.00           S
ATOM   1143  HG1 CYS A  71      60.100  86.590  90.530  1.00  0.00           H
ATOM   1144  C   CYS A  71      60.760  83.990  87.040  1.00  0.00           C
ATOM   1145  O   CYS A  71      61.340  84.170  85.960  1.00  0.00           O
ATOM   1146  N   ALA A  72      60.350  82.790  87.490  1.00  0.00           N
ATOM   1147  HN  ALA A  72      60.010  82.630  88.410  1.00  0.00           H
ATOM   1148  CA  ALA A  72      60.570  81.600  86.650  1.00  0.00           C
ATOM   1149  HA  ALA A  72      61.620  81.590  86.420  1.00  0.00           H
ATOM   1150  CB  ALA A  72      60.180  80.380  87.490  1.00  0.00           C
ATOM   1151  HB1 ALA A  72      59.100  80.510  87.710  1.00  0.00           H
ATOM   1152  HB2 ALA A  72      60.870  80.380  88.360  1.00  0.00           H
ATOM   1153  HB3 ALA A  72      60.350  79.450  86.920  1.00  0.00           H
ATOM   1154  C   ALA A  72      59.850  81.680  85.270  1.00  0.00           C
ATOM   1155  O   ALA A  72      60.480  81.560  84.220  1.00  0.00           O
ATOM   1156  N   VAL A  73      58.490  81.960  85.250  1.00  0.00           N
ATOM   1157  HN  VAL A  73      58.050  82.240  86.100  1.00  0.00           H
ATOM   1158  CA  VAL A  73      57.660  82.070  84.080  1.00  0.00           C
ATOM   1159  HA  VAL A  73      57.900  81.240  83.420  1.00  0.00           H
ATOM   1160  CB  VAL A  73      56.100  82.050  84.300  1.00  0.00           C
ATOM   1161  HB  VAL A  73      55.560  82.040  83.320  1.00  0.00           H
ATOM   1162  CG1 VAL A  73      55.880  80.680  85.090  1.00  0.00           C
ATOM   1163 HG11 VAL A  73      54.830  80.510  85.360  1.00  0.00           H
ATOM   1164 HG12 VAL A  73      56.490  80.750  86.020  1.00  0.00           H
ATOM   1165 HG13 VAL A  73      56.180  79.840  84.430  1.00  0.00           H
ATOM   1166  CG2 VAL A  73      55.550  83.300  84.980  1.00  0.00           C
ATOM   1167 HG21 VAL A  73      55.830  84.270  84.530  1.00  0.00           H
ATOM   1168 HG22 VAL A  73      55.930  83.380  86.010  1.00  0.00           H
ATOM   1169 HG23 VAL A  73      54.440  83.210  84.990  1.00  0.00           H
ATOM   1170  C   VAL A  73      58.120  83.240  83.240  1.00  0.00           C
ATOM   1171  O   VAL A  73      58.090  83.180  82.000  1.00  0.00           O
ATOM   1172  N   GLY A  74      58.710  84.310  83.840  1.00  0.00           N
ATOM   1173  HN  GLY A  74      58.630  84.450  84.820  1.00  0.00           H
ATOM   1174  CA  GLY A  74      59.240  85.450  83.080  1.00  0.00           C
ATOM   1175  HA1 GLY A  74      59.270  86.240  83.810  1.00  0.00           H
ATOM   1176  HA2 GLY A  74      58.570  85.700  82.270  1.00  0.00           H
ATOM   1177  C   GLY A  74      60.590  85.190  82.530  1.00  0.00           C
ATOM   1178  O   GLY A  74      60.780  85.520  81.390  1.00  0.00           O
ATOM   1179  N   ALA A  75      61.490  84.420  83.260  1.00  0.00           N
ATOM   1180  HN  ALA A  75      61.240  84.210  84.200  1.00  0.00           H
ATOM   1181  CA  ALA A  75      62.700  83.920  82.620  1.00  0.00           C
ATOM   1182  HA  ALA A  75      63.390  84.680  82.260  1.00  0.00           H
ATOM   1183  CB  ALA A  75      63.410  83.080  83.640  1.00  0.00           C
ATOM   1184  HB1 ALA A  75      64.380  82.720  83.240  1.00  0.00           H
ATOM   1185  HB2 ALA A  75      62.800  82.210  83.970  1.00  0.00           H
ATOM   1186  HB3 ALA A  75      63.550  83.700  84.560  1.00  0.00           H
ATOM   1187  C   ALA A  75      62.420  83.090  81.360  1.00  0.00           C
ATOM   1188  O   ALA A  75      63.130  83.260  80.390  1.00  0.00           O
ATOM   1189  N   VAL A  76      61.400  82.250  81.380  1.00  0.00           N
ATOM   1190  HN  VAL A  76      60.890  82.190  82.240  1.00  0.00           H
ATOM   1191  CA  VAL A  76      61.050  81.390  80.260  1.00  0.00           C
ATOM   1192  HA  VAL A  76      61.920  80.950  79.780  1.00  0.00           H
ATOM   1193  CB  VAL A  76      60.140  80.190  80.580  1.00  0.00           C
ATOM   1194  HB  VAL A  76      59.180  80.550  80.990  1.00  0.00           H
ATOM   1195  CG1 VAL A  76      59.830  79.250  79.410  1.00  0.00           C
ATOM   1196 HG11 VAL A  76      60.810  78.960  78.970  1.00  0.00           H
ATOM   1197 HG12 VAL A  76      59.150  79.580  78.610  1.00  0.00           H
ATOM   1198 HG13 VAL A  76      59.350  78.300  79.710  1.00  0.00           H
ATOM   1199  CG2 VAL A  76      60.840  79.160  81.620  1.00  0.00           C
ATOM   1200 HG21 VAL A  76      60.010  78.560  82.030  1.00  0.00           H
ATOM   1201 HG22 VAL A  76      61.210  79.780  82.460  1.00  0.00           H
ATOM   1202 HG23 VAL A  76      61.690  78.670  81.090  1.00  0.00           H
ATOM   1203  C   VAL A  76      60.450  82.140  79.180  1.00  0.00           C
ATOM   1204  O   VAL A  76      60.700  81.880  78.010  1.00  0.00           O
ATOM   1205  N   PHE A  77      59.540  83.100  79.500  1.00  0.00           N
ATOM   1206  HN  PHE A  77      59.230  83.350  80.420  1.00  0.00           H
ATOM   1207  CA  PHE A  77      58.960  84.010  78.480  1.00  0.00           C
ATOM   1208  HA  PHE A  77      58.390  83.350  77.840  1.00  0.00           H
ATOM   1209  CB  PHE A  77      58.000  85.010  79.210  1.00  0.00           C
ATOM   1210  HB1 PHE A  77      58.490  85.690  79.930  1.00  0.00           H
ATOM   1211  HB2 PHE A  77      57.280  84.420  79.820  1.00  0.00           H
ATOM   1212  CG  PHE A  77      57.210  85.870  78.270  1.00  0.00           C
ATOM   1213  CD1 PHE A  77      56.300  85.260  77.390  1.00  0.00           C
ATOM   1214  HD1 PHE A  77      56.200  84.180  77.350  1.00  0.00           H
ATOM   1215  CE1 PHE A  77      55.580  86.020  76.460  1.00  0.00           C
ATOM   1216  HE1 PHE A  77      54.910  85.550  75.740  1.00  0.00           H
ATOM   1217  CZ  PHE A  77      55.760  87.420  76.470  1.00  0.00           C
ATOM   1218  HZ  PHE A  77      55.200  87.970  75.730  1.00  0.00           H
ATOM   1219  CD2 PHE A  77      57.240  87.290  78.310  1.00  0.00           C
ATOM   1220  HD2 PHE A  77      57.770  87.800  79.100  1.00  0.00           H
ATOM   1221  CE2 PHE A  77      56.510  88.110  77.440  1.00  0.00           C
ATOM   1222  HE2 PHE A  77      56.600  89.190  77.430  1.00  0.00           H
ATOM   1223  C   PHE A  77      60.060  84.820  77.670  1.00  0.00           C
ATOM   1224  O   PHE A  77      60.160  84.860  76.450  1.00  0.00           O
ATOM   1225  N   PHE A  78      61.060  85.360  78.370  1.00  0.00           N
ATOM   1226  HN  PHE A  78      60.960  85.500  79.350  1.00  0.00           H
ATOM   1227  CA  PHE A  78      62.120  86.120  77.660  1.00  0.00           C
ATOM   1228  HA  PHE A  78      61.700  86.580  76.780  1.00  0.00           H
ATOM   1229  CB  PHE A  78      62.840  87.050  78.540  1.00  0.00           C
ATOM   1230  HB1 PHE A  78      63.620  87.550  77.920  1.00  0.00           H
ATOM   1231  HB2 PHE A  78      63.270  86.360  79.300  1.00  0.00           H
ATOM   1232  CG  PHE A  78      62.030  88.160  79.290  1.00  0.00           C
ATOM   1233  CD1 PHE A  78      62.180  88.510  80.660  1.00  0.00           C
ATOM   1234  HD1 PHE A  78      62.790  87.930  81.340  1.00  0.00           H
ATOM   1235  CE1 PHE A  78      61.480  89.590  81.250  1.00  0.00           C
ATOM   1236  HE1 PHE A  78      61.750  89.820  82.270  1.00  0.00           H
ATOM   1237  CZ  PHE A  78      60.680  90.380  80.470  1.00  0.00           C
ATOM   1238  HZ  PHE A  78      60.190  91.280  80.840  1.00  0.00           H
ATOM   1239  CD2 PHE A  78      61.100  88.890  78.580  1.00  0.00           C
ATOM   1240  HD2 PHE A  78      60.810  88.730  77.550  1.00  0.00           H
ATOM   1241  CE2 PHE A  78      60.500  90.020  79.120  1.00  0.00           C
ATOM   1242  HE2 PHE A  78      59.720  90.580  78.620  1.00  0.00           H
ATOM   1243  C   PHE A  78      63.090  85.180  77.050  1.00  0.00           C
ATOM   1244  O   PHE A  78      63.780  85.430  76.040  1.00  0.00           O
ATOM   1245  N   GLY A  79      63.310  84.040  77.720  1.00  0.00           N
ATOM   1246  HN  GLY A  79      62.770  83.820  78.540  1.00  0.00           H
ATOM   1247  CA  GLY A  79      64.180  83.010  77.270  1.00  0.00           C
ATOM   1248  HA1 GLY A  79      64.020  82.130  77.880  1.00  0.00           H
ATOM   1249  HA2 GLY A  79      65.120  83.520  77.210  1.00  0.00           H
ATOM   1250  C   GLY A  79      63.840  82.360  75.950  1.00  0.00           C
ATOM   1251  O   GLY A  79      64.570  82.330  74.960  1.00  0.00           O
ATOM   1252  N   ALA A  80      62.580  81.830  75.800  1.00  0.00           N
ATOM   1253  HN  ALA A  80      61.950  82.140  76.500  1.00  0.00           H
ATOM   1254  CA  ALA A  80      62.020  81.410  74.520  1.00  0.00           C
ATOM   1255  HA  ALA A  80      62.600  80.560  74.180  1.00  0.00           H
ATOM   1256  CB  ALA A  80      60.560  81.060  74.810  1.00  0.00           C
ATOM   1257  HB1 ALA A  80      60.070  82.000  75.140  1.00  0.00           H
ATOM   1258  HB2 ALA A  80      60.580  80.450  75.730  1.00  0.00           H
ATOM   1259  HB3 ALA A  80      59.990  80.500  74.040  1.00  0.00           H
ATOM   1260  C   ALA A  80      62.110  82.540  73.450  1.00  0.00           C
ATOM   1261  O   ALA A  80      62.410  82.300  72.290  1.00  0.00           O
ATOM   1262  N   ARG A  81      61.900  83.790  73.850  1.00  0.00           N
ATOM   1263  HN  ARG A  81      61.740  84.000  74.810  1.00  0.00           H
ATOM   1264  CA  ARG A  81      61.880  84.980  73.030  1.00  0.00           C
ATOM   1265  HA  ARG A  81      61.270  84.800  72.150  1.00  0.00           H
ATOM   1266  CB  ARG A  81      61.350  86.300  73.770  1.00  0.00           C
ATOM   1267  HB1 ARG A  81      61.870  86.360  74.750  1.00  0.00           H
ATOM   1268  HB2 ARG A  81      60.300  86.160  74.090  1.00  0.00           H
ATOM   1269  CG  ARG A  81      61.480  87.690  73.060  1.00  0.00           C
ATOM   1270  HG1 ARG A  81      62.570  87.890  72.940  1.00  0.00           H
ATOM   1271  HG2 ARG A  81      61.190  88.460  73.800  1.00  0.00           H
ATOM   1272  CD  ARG A  81      60.750  87.770  71.690  1.00  0.00           C
ATOM   1273  HD1 ARG A  81      60.900  86.900  71.010  1.00  0.00           H
ATOM   1274  HD2 ARG A  81      61.120  88.680  71.170  1.00  0.00           H
ATOM   1275  NE  ARG A  81      59.270  88.050  71.830  1.00  0.00           N
ATOM   1276  HE  ARG A  81      59.070  88.630  72.630  1.00  0.00           H
ATOM   1277  CZ  ARG A  81      58.290  87.580  71.050  1.00  0.00           C
ATOM   1278  NH1 ARG A  81      58.530  86.710  70.130  1.00  0.00           N
ATOM   1279 HH11 ARG A  81      59.460  86.620  69.780  1.00  0.00           H
ATOM   1280 HH12 ARG A  81      57.820  86.570  69.450  1.00  0.00           H
ATOM   1281  NH2 ARG A  81      57.090  88.130  71.130  1.00  0.00           N
ATOM   1282 HH21 ARG A  81      56.900  88.890  71.750  1.00  0.00           H
ATOM   1283 HH22 ARG A  81      56.370  87.880  70.480  1.00  0.00           H
ATOM   1284  C   ARG A  81      63.200  85.310  72.360  1.00  0.00           C
ATOM   1285  O   ARG A  81      63.260  85.630  71.200  1.00  0.00           O
ATOM   1286  N   ALA A  82      64.260  85.230  73.150  1.00  0.00           N
ATOM   1287  HN  ALA A  82      64.130  84.990  74.110  1.00  0.00           H
ATOM   1288  CA  ALA A  82      65.670  85.470  72.710  1.00  0.00           C
ATOM   1289  HA  ALA A  82      65.670  86.380  72.130  1.00  0.00           H
ATOM   1290  CB  ALA A  82      66.610  85.630  73.970  1.00  0.00           C
ATOM   1291  HB1 ALA A  82      66.090  86.430  74.560  1.00  0.00           H
ATOM   1292  HB2 ALA A  82      67.610  85.870  73.570  1.00  0.00           H
ATOM   1293  HB3 ALA A  82      66.610  84.690  74.570  1.00  0.00           H
ATOM   1294  C   ALA A  82      66.210  84.310  71.880  1.00  0.00           C
ATOM   1295  O   ALA A  82      66.960  84.500  70.920  1.00  0.00           O
ATOM   1296  N   ALA A  83      65.950  83.020  72.300  1.00  0.00           N
ATOM   1297  HN  ALA A  83      65.460  82.870  73.150  1.00  0.00           H
ATOM   1298  CA  ALA A  83      66.360  81.890  71.550  1.00  0.00           C
ATOM   1299  HA  ALA A  83      67.430  81.980  71.360  1.00  0.00           H
ATOM   1300  CB  ALA A  83      66.180  80.510  72.180  1.00  0.00           C
ATOM   1301  HB1 ALA A  83      66.580  80.500  73.210  1.00  0.00           H
ATOM   1302  HB2 ALA A  83      66.770  79.760  71.610  1.00  0.00           H
ATOM   1303  HB3 ALA A  83      65.130  80.140  72.200  1.00  0.00           H
ATOM   1304  C   ALA A  83      65.710  81.950  70.210  1.00  0.00           C
ATOM   1305  O   ALA A  83      66.430  81.850  69.240  1.00  0.00           O
ATOM   1306  N   THR A  84      64.380  82.160  70.110  1.00  0.00           N
ATOM   1307  HN  THR A  84      63.870  82.270  70.960  1.00  0.00           H
ATOM   1308  CA  THR A  84      63.610  82.220  68.820  1.00  0.00           C
ATOM   1309  HA  THR A  84      63.850  81.330  68.260  1.00  0.00           H
ATOM   1310  CB  THR A  84      62.120  82.110  69.000  1.00  0.00           C
ATOM   1311  HB  THR A  84      61.610  82.200  68.010  1.00  0.00           H
ATOM   1312  OG1 THR A  84      61.520  83.050  69.870  1.00  0.00           O
ATOM   1313  HG1 THR A  84      61.750  82.800  70.760  1.00  0.00           H
ATOM   1314  CG2 THR A  84      61.840  80.710  69.550  1.00  0.00           C
ATOM   1315 HG21 THR A  84      62.210  79.880  68.910  1.00  0.00           H
ATOM   1316 HG22 THR A  84      60.790  80.480  69.810  1.00  0.00           H
ATOM   1317 HG23 THR A  84      62.320  80.640  70.560  1.00  0.00           H
ATOM   1318  C   THR A  84      64.000  83.340  67.920  1.00  0.00           C
ATOM   1319  O   THR A  84      64.130  83.140  66.710  1.00  0.00           O
ATOM   1320  N   GLY A  85      64.250  84.550  68.620  1.00  0.00           N
ATOM   1321  HN  GLY A  85      63.890  84.670  69.540  1.00  0.00           H
ATOM   1322  CA  GLY A  85      65.090  85.600  68.050  1.00  0.00           C
ATOM   1323  HA1 GLY A  85      65.340  86.270  68.850  1.00  0.00           H
ATOM   1324  HA2 GLY A  85      64.530  86.000  67.210  1.00  0.00           H
ATOM   1325  C   GLY A  85      66.380  85.190  67.430  1.00  0.00           C
ATOM   1326  O   GLY A  85      66.620  85.610  66.320  1.00  0.00           O
ATOM   1327  N   PHE A  86      67.240  84.390  68.110  1.00  0.00           N
ATOM   1328  HN  PHE A  86      67.040  84.170  69.060  1.00  0.00           H
ATOM   1329  CA  PHE A  86      68.590  83.910  67.670  1.00  0.00           C
ATOM   1330  HA  PHE A  86      69.100  84.710  67.170  1.00  0.00           H
ATOM   1331  CB  PHE A  86      69.440  83.410  68.910  1.00  0.00           C
ATOM   1332  HB1 PHE A  86      68.690  83.130  69.690  1.00  0.00           H
ATOM   1333  HB2 PHE A  86      70.010  84.240  69.390  1.00  0.00           H
ATOM   1334  CG  PHE A  86      70.280  82.230  68.620  1.00  0.00           C
ATOM   1335  CD1 PHE A  86      71.480  82.290  67.860  1.00  0.00           C
ATOM   1336  HD1 PHE A  86      71.650  83.140  67.220  1.00  0.00           H
ATOM   1337  CE1 PHE A  86      72.220  81.170  67.530  1.00  0.00           C
ATOM   1338  HE1 PHE A  86      73.100  81.220  66.900  1.00  0.00           H
ATOM   1339  CZ  PHE A  86      71.820  80.000  68.110  1.00  0.00           C
ATOM   1340  HZ  PHE A  86      72.380  79.130  67.790  1.00  0.00           H
ATOM   1341  CD2 PHE A  86      69.970  81.010  69.240  1.00  0.00           C
ATOM   1342  HD2 PHE A  86      69.120  80.980  69.900  1.00  0.00           H
ATOM   1343  CE2 PHE A  86      70.730  79.870  69.000  1.00  0.00           C
ATOM   1344  HE2 PHE A  86      70.590  78.910  69.470  1.00  0.00           H
ATOM   1345  C   PHE A  86      68.410  82.910  66.500  1.00  0.00           C
ATOM   1346  O   PHE A  86      68.930  83.120  65.420  1.00  0.00           O
ATOM   1347  N   GLY A  87      67.520  81.900  66.740  1.00  0.00           N
ATOM   1348  HN  GLY A  87      67.100  81.730  67.630  1.00  0.00           H
ATOM   1349  CA  GLY A  87      67.210  80.880  65.690  1.00  0.00           C
ATOM   1350  HA1 GLY A  87      66.340  80.410  66.110  1.00  0.00           H
ATOM   1351  HA2 GLY A  87      67.980  80.150  65.530  1.00  0.00           H
ATOM   1352  C   GLY A  87      66.830  81.470  64.400  1.00  0.00           C
ATOM   1353  O   GLY A  87      67.300  81.050  63.360  1.00  0.00           O
ATOM   1354  N   HSD A  88      65.970  82.520  64.430  1.00  0.00           N
ATOM   1355  HN  HSD A  88      65.630  82.840  65.310  1.00  0.00           H
ATOM   1356  CA  HSD A  88      65.560  83.270  63.130  1.00  0.00           C
ATOM   1357  HA  HSD A  88      65.270  82.470  62.480  1.00  0.00           H
ATOM   1358  CB  HSD A  88      64.560  84.400  63.540  1.00  0.00           C
ATOM   1359  HB1 HSD A  88      65.020  85.150  64.220  1.00  0.00           H
ATOM   1360  HB2 HSD A  88      63.720  83.930  64.120  1.00  0.00           H
ATOM   1361  ND1 HSD A  88      62.580  85.390  62.220  1.00  0.00           N
ATOM   1362  HD1 HSD A  88      61.900  85.050  62.860  1.00  0.00           H
ATOM   1363  CG  HSD A  88      63.910  85.270  62.430  1.00  0.00           C
ATOM   1364  CE1 HSD A  88      62.410  86.400  61.330  1.00  0.00           C
ATOM   1365  HE1 HSD A  88      61.450  86.780  60.980  1.00  0.00           H
ATOM   1366  NE2 HSD A  88      63.540  86.880  60.900  1.00  0.00           N
ATOM   1367  CD2 HSD A  88      64.520  86.220  61.640  1.00  0.00           C
ATOM   1368  HD2 HSD A  88      65.550  86.460  61.440  1.00  0.00           H
ATOM   1369  C   HSD A  88      66.630  83.990  62.430  1.00  0.00           C
ATOM   1370  O   HSD A  88      66.710  83.870  61.220  1.00  0.00           O
ATOM   1371  N   ASP A  89      67.480  84.640  63.200  1.00  0.00           N
ATOM   1372  HN  ASP A  89      67.350  84.540  64.180  1.00  0.00           H
ATOM   1373  CA  ASP A  89      68.690  85.270  62.640  1.00  0.00           C
ATOM   1374  HA  ASP A  89      68.400  85.860  61.790  1.00  0.00           H
ATOM   1375  CB  ASP A  89      69.340  86.020  63.860  1.00  0.00           C
ATOM   1376  HB1 ASP A  89      70.380  86.270  63.600  1.00  0.00           H
ATOM   1377  HB2 ASP A  89      69.500  85.380  64.750  1.00  0.00           H
ATOM   1378  CG  ASP A  89      68.640  87.310  64.250  1.00  0.00           C
ATOM   1379  OD1 ASP A  89      69.050  87.950  65.300  1.00  0.00           O
ATOM   1380  OD2 ASP A  89      67.970  87.820  63.310  1.00  0.00           O
ATOM   1381  C   ASP A  89      69.670  84.310  62.070  1.00  0.00           C
ATOM   1382  O   ASP A  89      70.180  84.510  60.950  1.00  0.00           O
ATOM   1383  N   LEU A  90      69.900  83.150  62.780  1.00  0.00           N
ATOM   1384  HN  LEU A  90      69.550  82.970  63.690  1.00  0.00           H
ATOM   1385  CA  LEU A  90      70.760  82.070  62.380  1.00  0.00           C
ATOM   1386  HA  LEU A  90      71.720  82.520  62.170  1.00  0.00           H
ATOM   1387  CB  LEU A  90      70.840  81.030  63.460  1.00  0.00           C
ATOM   1388  HB1 LEU A  90      69.840  80.560  63.650  1.00  0.00           H
ATOM   1389  HB2 LEU A  90      71.190  81.580  64.350  1.00  0.00           H
ATOM   1390  CG  LEU A  90      71.850  79.900  63.180  1.00  0.00           C
ATOM   1391  HG  LEU A  90      71.510  79.280  62.320  1.00  0.00           H
ATOM   1392  CD1 LEU A  90      73.280  80.460  63.020  1.00  0.00           C
ATOM   1393 HD11 LEU A  90      73.360  81.230  62.220  1.00  0.00           H
ATOM   1394 HD12 LEU A  90      73.870  79.580  62.710  1.00  0.00           H
ATOM   1395 HD13 LEU A  90      73.680  81.060  63.860  1.00  0.00           H
ATOM   1396  CD2 LEU A  90      72.080  78.930  64.370  1.00  0.00           C
ATOM   1397 HD21 LEU A  90      71.200  78.280  64.560  1.00  0.00           H
ATOM   1398 HD22 LEU A  90      72.340  79.440  65.330  1.00  0.00           H
ATOM   1399 HD23 LEU A  90      72.860  78.150  64.290  1.00  0.00           H
ATOM   1400  C   LEU A  90      70.320  81.500  61.110  1.00  0.00           C
ATOM   1401  O   LEU A  90      71.130  81.270  60.250  1.00  0.00           O
ATOM   1402  N   ARG A  91      69.080  81.140  60.890  1.00  0.00           N
ATOM   1403  HN  ARG A  91      68.430  81.200  61.650  1.00  0.00           H
ATOM   1404  CA  ARG A  91      68.590  80.750  59.520  1.00  0.00           C
ATOM   1405  HA  ARG A  91      69.350  80.060  59.170  1.00  0.00           H
ATOM   1406  CB  ARG A  91      67.290  79.990  59.450  1.00  0.00           C
ATOM   1407  HB1 ARG A  91      67.410  78.980  59.880  1.00  0.00           H
ATOM   1408  HB2 ARG A  91      67.060  79.750  58.400  1.00  0.00           H
ATOM   1409  CG  ARG A  91      66.100  80.550  60.080  1.00  0.00           C
ATOM   1410  HG1 ARG A  91      65.700  81.380  59.440  1.00  0.00           H
ATOM   1411  HG2 ARG A  91      66.320  80.980  61.090  1.00  0.00           H
ATOM   1412  CD  ARG A  91      65.060  79.460  60.480  1.00  0.00           C
ATOM   1413  HD1 ARG A  91      65.480  78.650  61.110  1.00  0.00           H
ATOM   1414  HD2 ARG A  91      64.690  78.900  59.590  1.00  0.00           H
ATOM   1415  NE  ARG A  91      63.940  80.150  61.180  1.00  0.00           N
ATOM   1416  HE  ARG A  91      63.550  80.960  60.740  1.00  0.00           H
ATOM   1417  CZ  ARG A  91      63.260  79.740  62.260  1.00  0.00           C
ATOM   1418  NH1 ARG A  91      62.490  80.660  62.720  1.00  0.00           N
ATOM   1419 HH11 ARG A  91      62.410  80.630  63.720  1.00  0.00           H
ATOM   1420 HH12 ARG A  91      62.380  81.530  62.230  1.00  0.00           H
ATOM   1421  NH2 ARG A  91      63.470  78.730  63.050  1.00  0.00           N
ATOM   1422 HH21 ARG A  91      64.010  77.980  62.650  1.00  0.00           H
ATOM   1423 HH22 ARG A  91      62.890  78.620  63.850  1.00  0.00           H
ATOM   1424  C   ARG A  91      68.580  81.860  58.460  1.00  0.00           C
ATOM   1425  O   ARG A  91      68.840  81.680  57.260  1.00  0.00           O
ATOM   1426  N   ALA A  92      68.330  83.170  58.840  1.00  0.00           N
ATOM   1427  HN  ALA A  92      68.050  83.270  59.780  1.00  0.00           H
ATOM   1428  CA  ALA A  92      68.500  84.280  57.880  1.00  0.00           C
ATOM   1429  HA  ALA A  92      67.890  84.020  57.020  1.00  0.00           H
ATOM   1430  CB  ALA A  92      67.820  85.560  58.320  1.00  0.00           C
ATOM   1431  HB1 ALA A  92      68.340  86.020  59.190  1.00  0.00           H
ATOM   1432  HB2 ALA A  92      66.800  85.500  58.740  1.00  0.00           H
ATOM   1433  HB3 ALA A  92      67.770  86.310  57.490  1.00  0.00           H
ATOM   1434  C   ALA A  92      69.940  84.620  57.420  1.00  0.00           C
ATOM   1435  O   ALA A  92      70.150  85.110  56.300  1.00  0.00           O
ATOM   1436  N   ALA A  93      70.890  84.280  58.330  1.00  0.00           N
ATOM   1437  HN  ALA A  93      70.630  84.120  59.290  1.00  0.00           H
ATOM   1438  CA  ALA A  93      72.310  84.220  58.050  1.00  0.00           C
ATOM   1439  HA  ALA A  93      72.580  85.210  57.720  1.00  0.00           H
ATOM   1440  CB  ALA A  93      73.030  83.980  59.430  1.00  0.00           C
ATOM   1441  HB1 ALA A  93      73.230  84.920  59.970  1.00  0.00           H
ATOM   1442  HB2 ALA A  93      73.990  83.460  59.230  1.00  0.00           H
ATOM   1443  HB3 ALA A  93      72.460  83.260  60.050  1.00  0.00           H
ATOM   1444  C   ALA A  93      72.690  83.260  57.000  1.00  0.00           C
ATOM   1445  O   ALA A  93      73.540  83.500  56.190  1.00  0.00           O
ATOM   1446  N   VAL A  94      72.160  82.050  56.910  1.00  0.00           N
ATOM   1447  HN  VAL A  94      71.480  81.960  57.620  1.00  0.00           H
ATOM   1448  CA  VAL A  94      72.480  80.950  55.950  1.00  0.00           C
ATOM   1449  HA  VAL A  94      73.560  80.960  55.860  1.00  0.00           H
ATOM   1450  CB  VAL A  94      71.920  79.640  56.380  1.00  0.00           C
ATOM   1451  HB  VAL A  94      70.920  79.780  56.850  1.00  0.00           H
ATOM   1452  CG1 VAL A  94      71.790  78.450  55.360  1.00  0.00           C
ATOM   1453 HG11 VAL A  94      71.070  78.770  54.570  1.00  0.00           H
ATOM   1454 HG12 VAL A  94      71.520  77.530  55.920  1.00  0.00           H
ATOM   1455 HG13 VAL A  94      72.790  78.310  54.890  1.00  0.00           H
ATOM   1456  CG2 VAL A  94      72.750  79.160  57.640  1.00  0.00           C
ATOM   1457 HG21 VAL A  94      72.600  79.920  58.440  1.00  0.00           H
ATOM   1458 HG22 VAL A  94      73.830  79.130  57.390  1.00  0.00           H
ATOM   1459 HG23 VAL A  94      72.380  78.170  58.010  1.00  0.00           H
ATOM   1460  C   VAL A  94      71.850  81.240  54.590  1.00  0.00           C
ATOM   1461  O   VAL A  94      72.540  81.180  53.610  1.00  0.00           O
ATOM   1462  N   PHE A  95      70.600  81.650  54.630  1.00  0.00           N
ATOM   1463  HN  PHE A  95      70.130  81.620  55.520  1.00  0.00           H
ATOM   1464  CA  PHE A  95      69.830  82.110  53.460  1.00  0.00           C
ATOM   1465  HA  PHE A  95      69.860  81.300  52.750  1.00  0.00           H
ATOM   1466  CB  PHE A  95      68.290  82.320  53.690  1.00  0.00           C
ATOM   1467  HB1 PHE A  95      68.230  83.180  54.380  1.00  0.00           H
ATOM   1468  HB2 PHE A  95      67.860  81.450  54.240  1.00  0.00           H
ATOM   1469  CG  PHE A  95      67.420  82.440  52.430  1.00  0.00           C
ATOM   1470  CD1 PHE A  95      67.160  81.220  51.830  1.00  0.00           C
ATOM   1471  HD1 PHE A  95      67.490  80.360  52.390  1.00  0.00           H
ATOM   1472  CE1 PHE A  95      66.390  81.130  50.630  1.00  0.00           C
ATOM   1473  HE1 PHE A  95      65.980  80.230  50.200  1.00  0.00           H
ATOM   1474  CZ  PHE A  95      65.880  82.380  50.050  1.00  0.00           C
ATOM   1475  HZ  PHE A  95      65.270  82.420  49.150  1.00  0.00           H
ATOM   1476  CD2 PHE A  95      66.920  83.620  51.850  1.00  0.00           C
ATOM   1477  HD2 PHE A  95      67.000  84.550  52.380  1.00  0.00           H
ATOM   1478  CE2 PHE A  95      66.110  83.570  50.760  1.00  0.00           C
ATOM   1479  HE2 PHE A  95      65.660  84.480  50.400  1.00  0.00           H
ATOM   1480  C   PHE A  95      70.470  83.280  52.710  1.00  0.00           C
ATOM   1481  O   PHE A  95      70.740  83.260  51.490  1.00  0.00           O
ATOM   1482  N   THR A  96      70.940  84.320  53.400  1.00  0.00           N
ATOM   1483  HN  THR A  96      70.870  84.350  54.400  1.00  0.00           H
ATOM   1484  CA  THR A  96      71.640  85.510  52.840  1.00  0.00           C
ATOM   1485  HA  THR A  96      71.040  85.810  52.000  1.00  0.00           H
ATOM   1486  CB  THR A  96      71.690  86.640  53.840  1.00  0.00           C
ATOM   1487  HB  THR A  96      70.670  86.730  54.280  1.00  0.00           H
ATOM   1488  OG1 THR A  96      71.990  87.860  53.200  1.00  0.00           O
ATOM   1489  HG1 THR A  96      72.180  88.480  53.910  1.00  0.00           H
ATOM   1490  CG2 THR A  96      72.710  86.400  54.960  1.00  0.00           C
ATOM   1491 HG21 THR A  96      73.710  86.420  54.480  1.00  0.00           H
ATOM   1492 HG22 THR A  96      72.670  85.410  55.470  1.00  0.00           H
ATOM   1493 HG23 THR A  96      72.600  87.120  55.800  1.00  0.00           H
ATOM   1494  C   THR A  96      73.000  85.080  52.270  1.00  0.00           C
ATOM   1495  O   THR A  96      73.420  85.570  51.220  1.00  0.00           O
ATOM   1496  N   HSD A  97      73.770  84.190  52.920  1.00  0.00           N
ATOM   1497  HN  HSD A  97      73.470  83.920  53.830  1.00  0.00           H
ATOM   1498  CA  HSD A  97      74.970  83.570  52.310  1.00  0.00           C
ATOM   1499  HA  HSD A  97      75.660  84.340  51.960  1.00  0.00           H
ATOM   1500  CB  HSD A  97      75.730  82.690  53.370  1.00  0.00           C
ATOM   1501  HB1 HSD A  97      76.480  82.100  52.820  1.00  0.00           H
ATOM   1502  HB2 HSD A  97      75.040  82.060  53.970  1.00  0.00           H
ATOM   1503  ND1 HSD A  97      76.000  84.360  55.290  1.00  0.00           N
ATOM   1504  HD1 HSD A  97      75.060  84.480  55.620  1.00  0.00           H
ATOM   1505  CG  HSD A  97      76.550  83.630  54.280  1.00  0.00           C
ATOM   1506  CE1 HSD A  97      77.010  84.990  55.890  1.00  0.00           C
ATOM   1507  HE1 HSD A  97      76.810  85.520  56.820  1.00  0.00           H
ATOM   1508  NE2 HSD A  97      78.190  84.740  55.370  1.00  0.00           N
ATOM   1509  CD2 HSD A  97      77.840  83.890  54.330  1.00  0.00           C
ATOM   1510  HD2 HSD A  97      78.660  83.640  53.660  1.00  0.00           H
ATOM   1511  C   HSD A  97      74.650  82.730  51.070  1.00  0.00           C
ATOM   1512  O   HSD A  97      75.280  82.810  50.070  1.00  0.00           O
ATOM   1513  N   VAL A  98      73.590  81.860  51.210  1.00  0.00           N
ATOM   1514  HN  VAL A  98      73.120  81.770  52.080  1.00  0.00           H
ATOM   1515  CA  VAL A  98      73.120  81.060  50.040  1.00  0.00           C
ATOM   1516  HA  VAL A  98      73.960  80.550  49.590  1.00  0.00           H
ATOM   1517  CB  VAL A  98      72.240  79.910  50.570  1.00  0.00           C
ATOM   1518  HB  VAL A  98      71.620  80.340  51.380  1.00  0.00           H
ATOM   1519  CG1 VAL A  98      71.410  79.250  49.510  1.00  0.00           C
ATOM   1520 HG11 VAL A  98      72.100  78.830  48.730  1.00  0.00           H
ATOM   1521 HG12 VAL A  98      70.630  79.900  49.070  1.00  0.00           H
ATOM   1522 HG13 VAL A  98      70.900  78.350  49.890  1.00  0.00           H
ATOM   1523  CG2 VAL A  98      73.190  78.930  51.250  1.00  0.00           C
ATOM   1524 HG21 VAL A  98      72.770  78.100  51.860  1.00  0.00           H
ATOM   1525 HG22 VAL A  98      73.840  79.460  51.960  1.00  0.00           H
ATOM   1526 HG23 VAL A  98      73.750  78.350  50.480  1.00  0.00           H
ATOM   1527  C   VAL A  98      72.610  81.820  48.830  1.00  0.00           C
ATOM   1528  O   VAL A  98      72.910  81.420  47.750  1.00  0.00           O
ATOM   1529  N   THR A  99      71.830  82.860  49.000  1.00  0.00           N
ATOM   1530  HN  THR A  99      71.480  83.040  49.910  1.00  0.00           H
ATOM   1531  CA  THR A  99      71.400  83.640  47.950  1.00  0.00           C
ATOM   1532  HA  THR A  99      71.020  83.050  47.140  1.00  0.00           H
ATOM   1533  CB  THR A  99      70.060  84.410  48.370  1.00  0.00           C
ATOM   1534  HB  THR A  99      69.760  85.170  47.610  1.00  0.00           H
ATOM   1535  OG1 THR A  99      70.010  84.990  49.680  1.00  0.00           O
ATOM   1536  HG1 THR A  99      70.130  84.190  50.190  1.00  0.00           H
ATOM   1537  CG2 THR A  99      69.010  83.320  48.410  1.00  0.00           C
ATOM   1538 HG21 THR A  99      69.180  82.660  47.540  1.00  0.00           H
ATOM   1539 HG22 THR A  99      67.990  83.750  48.540  1.00  0.00           H
ATOM   1540 HG23 THR A  99      69.330  82.740  49.300  1.00  0.00           H
ATOM   1541  C   THR A  99      72.480  84.560  47.460  1.00  0.00           C
ATOM   1542  O   THR A  99      72.320  85.150  46.420  1.00  0.00           O
ATOM   1543  N   THR A 100      73.660  84.630  48.170  1.00  0.00           N
ATOM   1544  HN  THR A 100      73.630  84.370  49.130  1.00  0.00           H
ATOM   1545  CA  THR A 100      74.920  85.030  47.500  1.00  0.00           C
ATOM   1546  HA  THR A 100      74.750  85.880  46.850  1.00  0.00           H
ATOM   1547  CB  THR A 100      75.900  85.670  48.510  1.00  0.00           C
ATOM   1548  HB  THR A 100      76.210  84.940  49.290  1.00  0.00           H
ATOM   1549  OG1 THR A 100      75.270  86.650  49.330  1.00  0.00           O
ATOM   1550  HG1 THR A 100      74.680  86.110  49.850  1.00  0.00           H
ATOM   1551  CG2 THR A 100      77.220  86.250  48.000  1.00  0.00           C
ATOM   1552 HG21 THR A 100      77.900  86.510  48.830  1.00  0.00           H
ATOM   1553 HG22 THR A 100      77.010  87.120  47.330  1.00  0.00           H
ATOM   1554 HG23 THR A 100      77.720  85.410  47.450  1.00  0.00           H
ATOM   1555  C   THR A 100      75.600  83.980  46.650  1.00  0.00           C
ATOM   1556  O   THR A 100      76.360  84.320  45.760  1.00  0.00           O
ATOM   1557  N   PHE A 101      75.390  82.670  46.980  1.00  0.00           N
ATOM   1558  HN  PHE A 101      74.910  82.370  47.810  1.00  0.00           H
ATOM   1559  CA  PHE A 101      75.970  81.610  46.210  1.00  0.00           C
ATOM   1560  HA  PHE A 101      76.950  81.970  45.940  1.00  0.00           H
ATOM   1561  CB  PHE A 101      75.940  80.210  46.970  1.00  0.00           C
ATOM   1562  HB1 PHE A 101      76.380  79.380  46.390  1.00  0.00           H
ATOM   1563  HB2 PHE A 101      74.920  79.840  47.190  1.00  0.00           H
ATOM   1564  CG  PHE A 101      76.830  80.170  48.170  1.00  0.00           C
ATOM   1565  CD1 PHE A 101      76.360  79.310  49.120  1.00  0.00           C
ATOM   1566  HD1 PHE A 101      75.490  78.710  48.900  1.00  0.00           H
ATOM   1567  CE1 PHE A 101      76.910  79.250  50.410  1.00  0.00           C
ATOM   1568  HE1 PHE A 101      76.530  78.530  51.120  1.00  0.00           H
ATOM   1569  CZ  PHE A 101      78.020  80.090  50.630  1.00  0.00           C
ATOM   1570  HZ  PHE A 101      78.390  80.060  51.640  1.00  0.00           H
ATOM   1571  CD2 PHE A 101      77.950  81.030  48.460  1.00  0.00           C
ATOM   1572  HD2 PHE A 101      78.290  81.620  47.630  1.00  0.00           H
ATOM   1573  CE2 PHE A 101      78.530  81.040  49.730  1.00  0.00           C
ATOM   1574  HE2 PHE A 101      79.280  81.750  50.060  1.00  0.00           H
ATOM   1575  C   PHE A 101      75.320  81.420  44.820  1.00  0.00           C
ATOM   1576  O   PHE A 101      74.260  82.010  44.590  1.00  0.00           O
ATOM   1577  N   SER A 102      75.940  80.670  43.920  1.00  0.00           N
ATOM   1578  HN  SER A 102      76.850  80.340  44.190  1.00  0.00           H
ATOM   1579  CA  SER A 102      75.470  80.310  42.620  1.00  0.00           C
ATOM   1580  HA  SER A 102      74.740  81.000  42.240  1.00  0.00           H
ATOM   1581  CB  SER A 102      76.620  80.210  41.610  1.00  0.00           C
ATOM   1582  HB1 SER A 102      77.150  81.160  41.840  1.00  0.00           H
ATOM   1583  HB2 SER A 102      76.210  80.180  40.570  1.00  0.00           H
ATOM   1584  OG  SER A 102      77.580  79.200  41.990  1.00  0.00           O
ATOM   1585  HG1 SER A 102      78.030  79.460  42.800  1.00  0.00           H
ATOM   1586  C   SER A 102      74.720  78.980  42.650  1.00  0.00           C
ATOM   1587  O   SER A 102      74.650  78.110  43.570  1.00  0.00           O
ATOM   1588  N   ALA A 103      74.050  78.720  41.470  1.00  0.00           N
ATOM   1589  HN  ALA A 103      73.950  79.430  40.780  1.00  0.00           H
ATOM   1590  CA  ALA A 103      73.400  77.510  41.340  1.00  0.00           C
ATOM   1591  HA  ALA A 103      72.760  77.370  42.190  1.00  0.00           H
ATOM   1592  CB  ALA A 103      72.460  77.460  40.090  1.00  0.00           C
ATOM   1593  HB1 ALA A 103      71.510  78.010  40.280  1.00  0.00           H
ATOM   1594  HB2 ALA A 103      72.150  76.430  39.850  1.00  0.00           H
ATOM   1595  HB3 ALA A 103      72.950  77.970  39.240  1.00  0.00           H
ATOM   1596  C   ALA A 103      74.290  76.280  41.410  1.00  0.00           C
ATOM   1597  O   ALA A 103      73.890  75.280  42.030  1.00  0.00           O
ATOM   1598  N   GLU A 104      75.530  76.350  40.800  1.00  0.00           N
ATOM   1599  HN  GLU A 104      75.760  77.130  40.240  1.00  0.00           H
ATOM   1600  CA  GLU A 104      76.600  75.370  40.960  1.00  0.00           C
ATOM   1601  HA  GLU A 104      76.400  74.430  40.470  1.00  0.00           H
ATOM   1602  CB  GLU A 104      77.800  75.880  40.230  1.00  0.00           C
ATOM   1603  HB1 GLU A 104      78.250  76.740  40.760  1.00  0.00           H
ATOM   1604  HB2 GLU A 104      77.600  76.110  39.160  1.00  0.00           H
ATOM   1605  CG  GLU A 104      78.960  74.870  40.240  1.00  0.00           C
ATOM   1606  HG1 GLU A 104      78.630  73.990  39.660  1.00  0.00           H
ATOM   1607  HG2 GLU A 104      79.140  74.430  41.240  1.00  0.00           H
ATOM   1608  CD  GLU A 104      80.280  75.370  39.680  1.00  0.00           C
ATOM   1609  OE1 GLU A 104      80.740  74.650  38.740  1.00  0.00           O
ATOM   1610  OE2 GLU A 104      80.670  76.500  40.080  1.00  0.00           O
ATOM   1611  C   GLU A 104      76.850  75.050  42.440  1.00  0.00           C
ATOM   1612  O   GLU A 104      77.100  73.870  42.780  1.00  0.00           O
ATOM   1613  N   GLU A 105      76.940  76.130  43.300  1.00  0.00           N
ATOM   1614  HN  GLU A 105      76.790  77.070  43.020  1.00  0.00           H
ATOM   1615  CA  GLU A 105      77.100  75.850  44.700  1.00  0.00           C
ATOM   1616  HA  GLU A 105      78.030  75.280  44.810  1.00  0.00           H
ATOM   1617  CB  GLU A 105      77.280  77.210  45.410  1.00  0.00           C
ATOM   1618  HB1 GLU A 105      76.920  77.070  46.450  1.00  0.00           H
ATOM   1619  HB2 GLU A 105      76.520  77.850  44.930  1.00  0.00           H
ATOM   1620  CG  GLU A 105      78.710  77.850  45.550  1.00  0.00           C
ATOM   1621  HG1 GLU A 105      79.480  77.040  45.540  1.00  0.00           H
ATOM   1622  HG2 GLU A 105      78.660  78.450  46.480  1.00  0.00           H
ATOM   1623  CD  GLU A 105      79.050  78.860  44.510  1.00  0.00           C
ATOM   1624  OE1 GLU A 105      80.050  78.620  43.800  1.00  0.00           O
ATOM   1625  OE2 GLU A 105      78.360  79.980  44.490  1.00  0.00           O
ATOM   1626  C   GLU A 105      75.970  75.010  45.330  1.00  0.00           C
ATOM   1627  O   GLU A 105      76.270  74.110  46.040  1.00  0.00           O
ATOM   1628  N   ALA A 106      74.690  75.360  45.020  1.00  0.00           N
ATOM   1629  HN  ALA A 106      74.480  76.120  44.420  1.00  0.00           H
ATOM   1630  CA  ALA A 106      73.450  74.770  45.510  1.00  0.00           C
ATOM   1631  HA  ALA A 106      73.530  74.790  46.590  1.00  0.00           H
ATOM   1632  CB  ALA A 106      72.170  75.500  45.100  1.00  0.00           C
ATOM   1633  HB1 ALA A 106      72.340  76.600  45.220  1.00  0.00           H
ATOM   1634  HB2 ALA A 106      71.320  75.250  45.770  1.00  0.00           H
ATOM   1635  HB3 ALA A 106      71.920  75.290  44.050  1.00  0.00           H
ATOM   1636  C   ALA A 106      73.360  73.340  45.070  1.00  0.00           C
ATOM   1637  O   ALA A 106      72.930  72.460  45.810  1.00  0.00           O
ATOM   1638  N   GLY A 107      73.810  73.060  43.850  1.00  0.00           N
ATOM   1639  HN  GLY A 107      74.130  73.860  43.340  1.00  0.00           H
ATOM   1640  CA  GLY A 107      73.830  71.730  43.310  1.00  0.00           C
ATOM   1641  HA1 GLY A 107      73.970  71.780  42.240  1.00  0.00           H
ATOM   1642  HA2 GLY A 107      72.920  71.260  43.610  1.00  0.00           H
ATOM   1643  C   GLY A 107      74.970  70.880  43.860  1.00  0.00           C
ATOM   1644  O   GLY A 107      74.820  69.640  43.870  1.00  0.00           O
ATOM   1645  N   ARG A 108      76.070  71.470  44.380  1.00  0.00           N
ATOM   1646  HN  ARG A 108      76.160  72.450  44.210  1.00  0.00           H
ATOM   1647  CA  ARG A 108      77.090  70.760  45.110  1.00  0.00           C
ATOM   1648  HA  ARG A 108      77.370  69.850  44.580  1.00  0.00           H
ATOM   1649  CB  ARG A 108      78.390  71.610  45.150  1.00  0.00           C
ATOM   1650  HB1 ARG A 108      78.960  71.490  46.100  1.00  0.00           H
ATOM   1651  HB2 ARG A 108      78.030  72.670  45.160  1.00  0.00           H
ATOM   1652  CG  ARG A 108      79.430  71.370  44.010  1.00  0.00           C
ATOM   1653  HG1 ARG A 108      78.720  71.350  43.160  1.00  0.00           H
ATOM   1654  HG2 ARG A 108      79.980  70.420  44.150  1.00  0.00           H
ATOM   1655  CD  ARG A 108      80.450  72.560  43.770  1.00  0.00           C
ATOM   1656  HD1 ARG A 108      81.100  72.580  44.680  1.00  0.00           H
ATOM   1657  HD2 ARG A 108      80.050  73.550  43.480  1.00  0.00           H
ATOM   1658  NE  ARG A 108      81.220  72.070  42.580  1.00  0.00           N
ATOM   1659  HE  ARG A 108      81.100  71.140  42.220  1.00  0.00           H
ATOM   1660  CZ  ARG A 108      82.370  72.720  42.200  1.00  0.00           C
ATOM   1661  NH1 ARG A 108      82.560  73.970  42.580  1.00  0.00           N
ATOM   1662 HH11 ARG A 108      81.800  74.610  42.740  1.00  0.00           H
ATOM   1663 HH12 ARG A 108      83.360  74.440  42.200  1.00  0.00           H
ATOM   1664  NH2 ARG A 108      83.350  72.100  41.530  1.00  0.00           N
ATOM   1665 HH21 ARG A 108      83.160  71.150  41.310  1.00  0.00           H
ATOM   1666 HH22 ARG A 108      84.200  72.520  41.220  1.00  0.00           H
ATOM   1667  C   ARG A 108      76.660  70.360  46.500  1.00  0.00           C
ATOM   1668  O   ARG A 108      76.860  69.250  46.920  1.00  0.00           O
ATOM   1669  N   PHE A 109      75.870  71.230  47.250  1.00  0.00           N
ATOM   1670  HN  PHE A 109      75.750  72.180  46.960  1.00  0.00           H
ATOM   1671  CA  PHE A 109      75.220  70.830  48.520  1.00  0.00           C
ATOM   1672  HA  PHE A 109      75.890  70.170  49.040  1.00  0.00           H
ATOM   1673  CB  PHE A 109      74.620  72.030  49.340  1.00  0.00           C
ATOM   1674  HB1 PHE A 109      73.950  71.800  50.190  1.00  0.00           H
ATOM   1675  HB2 PHE A 109      74.030  72.580  48.570  1.00  0.00           H
ATOM   1676  CG  PHE A 109      75.620  73.030  49.720  1.00  0.00           C
ATOM   1677  CD1 PHE A 109      76.710  72.660  50.530  1.00  0.00           C
ATOM   1678  HD1 PHE A 109      76.900  71.720  51.030  1.00  0.00           H
ATOM   1679  CE1 PHE A 109      77.610  73.590  50.900  1.00  0.00           C
ATOM   1680  HE1 PHE A 109      78.330  73.320  51.640  1.00  0.00           H
ATOM   1681  CZ  PHE A 109      77.510  74.970  50.490  1.00  0.00           C
ATOM   1682  HZ  PHE A 109      78.170  75.660  51.000  1.00  0.00           H
ATOM   1683  CD2 PHE A 109      75.530  74.340  49.220  1.00  0.00           C
ATOM   1684  HD2 PHE A 109      74.730  74.500  48.530  1.00  0.00           H
ATOM   1685  CE2 PHE A 109      76.520  75.330  49.560  1.00  0.00           C
ATOM   1686  HE2 PHE A 109      76.480  76.330  49.170  1.00  0.00           H
ATOM   1687  C   PHE A 109      74.060  69.870  48.320  1.00  0.00           C
ATOM   1688  O   PHE A 109      73.950  68.870  48.920  1.00  0.00           O
ATOM   1689  N   GLY A 110      73.230  70.130  47.330  1.00  0.00           N
ATOM   1690  HN  GLY A 110      73.350  70.970  46.800  1.00  0.00           H
ATOM   1691  CA  GLY A 110      71.940  69.430  47.000  1.00  0.00           C
ATOM   1692  HA1 GLY A 110      72.040  68.370  47.090  1.00  0.00           H
ATOM   1693  HA2 GLY A 110      71.680  69.850  46.030  1.00  0.00           H
ATOM   1694  C   GLY A 110      70.740  69.890  47.850  1.00  0.00           C
ATOM   1695  O   GLY A 110      70.960  70.230  49.010  1.00  0.00           O
ATOM   1696  N   ALA A 111      69.510  70.000  47.200  1.00  0.00           N
ATOM   1697  HN  ALA A 111      69.500  69.600  46.290  1.00  0.00           H
ATOM   1698  CA  ALA A 111      68.310  70.520  47.740  1.00  0.00           C
ATOM   1699  HA  ALA A 111      68.460  71.540  48.050  1.00  0.00           H
ATOM   1700  CB  ALA A 111      67.360  70.600  46.510  1.00  0.00           C
ATOM   1701  HB1 ALA A 111      67.820  71.370  45.850  1.00  0.00           H
ATOM   1702  HB2 ALA A 111      66.320  70.850  46.820  1.00  0.00           H
ATOM   1703  HB3 ALA A 111      67.280  69.650  45.940  1.00  0.00           H
ATOM   1704  C   ALA A 111      67.750  69.890  49.000  1.00  0.00           C
ATOM   1705  O   ALA A 111      67.360  70.590  49.930  1.00  0.00           O
ATOM   1706  N   ALA A 112      67.730  68.540  49.070  1.00  0.00           N
ATOM   1707  HN  ALA A 112      67.930  67.950  48.300  1.00  0.00           H
ATOM   1708  CA  ALA A 112      67.280  67.940  50.380  1.00  0.00           C
ATOM   1709  HA  ALA A 112      66.310  68.320  50.660  1.00  0.00           H
ATOM   1710  CB  ALA A 112      67.360  66.420  50.240  1.00  0.00           C
ATOM   1711  HB1 ALA A 112      66.750  66.140  49.370  1.00  0.00           H
ATOM   1712  HB2 ALA A 112      66.890  65.940  51.130  1.00  0.00           H
ATOM   1713  HB3 ALA A 112      68.330  65.880  50.140  1.00  0.00           H
ATOM   1714  C   ALA A 112      68.150  68.270  51.520  1.00  0.00           C
ATOM   1715  O   ALA A 112      67.670  68.680  52.570  1.00  0.00           O
ATOM   1716  N   SER A 113      69.470  68.000  51.320  1.00  0.00           N
ATOM   1717  HN  SER A 113      69.870  67.580  50.520  1.00  0.00           H
ATOM   1718  CA  SER A 113      70.470  68.400  52.270  1.00  0.00           C
ATOM   1719  HA  SER A 113      70.490  67.850  53.200  1.00  0.00           H
ATOM   1720  CB  SER A 113      71.830  68.200  51.560  1.00  0.00           C
ATOM   1721  HB1 SER A 113      71.980  68.820  50.650  1.00  0.00           H
ATOM   1722  HB2 SER A 113      71.900  67.180  51.090  1.00  0.00           H
ATOM   1723  OG  SER A 113      72.960  68.460  52.450  1.00  0.00           O
ATOM   1724  HG1 SER A 113      73.760  68.620  51.940  1.00  0.00           H
ATOM   1725  C   SER A 113      70.360  69.850  52.650  1.00  0.00           C
ATOM   1726  O   SER A 113      70.280  70.260  53.790  1.00  0.00           O
ATOM   1727  N   LEU A 114      70.430  70.750  51.570  1.00  0.00           N
ATOM   1728  HN  LEU A 114      70.350  70.430  50.630  1.00  0.00           H
ATOM   1729  CA  LEU A 114      70.510  72.150  51.740  1.00  0.00           C
ATOM   1730  HA  LEU A 114      71.500  72.270  52.150  1.00  0.00           H
ATOM   1731  CB  LEU A 114      70.610  72.890  50.350  1.00  0.00           C
ATOM   1732  HB1 LEU A 114      69.640  72.840  49.830  1.00  0.00           H
ATOM   1733  HB2 LEU A 114      71.440  72.400  49.790  1.00  0.00           H
ATOM   1734  CG  LEU A 114      71.090  74.370  50.490  1.00  0.00           C
ATOM   1735  HG  LEU A 114      70.300  74.940  51.010  1.00  0.00           H
ATOM   1736  CD1 LEU A 114      72.220  74.620  51.410  1.00  0.00           C
ATOM   1737 HD11 LEU A 114      72.540  75.680  51.360  1.00  0.00           H
ATOM   1738 HD12 LEU A 114      73.120  74.080  51.060  1.00  0.00           H
ATOM   1739 HD13 LEU A 114      71.880  74.360  52.430  1.00  0.00           H
ATOM   1740  CD2 LEU A 114      71.190  74.970  49.060  1.00  0.00           C
ATOM   1741 HD21 LEU A 114      71.440  76.040  49.180  1.00  0.00           H
ATOM   1742 HD22 LEU A 114      70.220  74.740  48.560  1.00  0.00           H
ATOM   1743 HD23 LEU A 114      71.900  74.380  48.430  1.00  0.00           H
ATOM   1744  C   LEU A 114      69.400  72.830  52.540  1.00  0.00           C
ATOM   1745  O   LEU A 114      69.580  73.640  53.430  1.00  0.00           O
ATOM   1746  N   LEU A 115      68.120  72.480  52.190  1.00  0.00           N
ATOM   1747  HN  LEU A 115      68.000  71.770  51.510  1.00  0.00           H
ATOM   1748  CA  LEU A 115      66.940  72.980  52.900  1.00  0.00           C
ATOM   1749  HA  LEU A 115      66.960  74.060  52.890  1.00  0.00           H
ATOM   1750  CB  LEU A 115      65.620  72.650  52.050  1.00  0.00           C
ATOM   1751  HB1 LEU A 115      65.750  73.020  51.010  1.00  0.00           H
ATOM   1752  HB2 LEU A 115      64.830  73.340  52.390  1.00  0.00           H
ATOM   1753  CG  LEU A 115      65.110  71.220  52.050  1.00  0.00           C
ATOM   1754  HG  LEU A 115      65.950  70.490  51.990  1.00  0.00           H
ATOM   1755  CD1 LEU A 115      64.380  70.880  53.240  1.00  0.00           C
ATOM   1756 HD11 LEU A 115      65.050  70.720  54.110  1.00  0.00           H
ATOM   1757 HD12 LEU A 115      63.780  69.970  53.060  1.00  0.00           H
ATOM   1758 HD13 LEU A 115      63.590  71.610  53.530  1.00  0.00           H
ATOM   1759  CD2 LEU A 115      64.270  71.040  50.800  1.00  0.00           C
ATOM   1760 HD21 LEU A 115      63.600  71.920  50.760  1.00  0.00           H
ATOM   1761 HD22 LEU A 115      63.530  70.210  50.680  1.00  0.00           H
ATOM   1762 HD23 LEU A 115      64.830  71.040  49.850  1.00  0.00           H
ATOM   1763  C   LEU A 115      66.860  72.700  54.370  1.00  0.00           C
ATOM   1764  O   LEU A 115      66.320  73.420  55.240  1.00  0.00           O
ATOM   1765  N   THR A 116      67.380  71.510  54.800  1.00  0.00           N
ATOM   1766  HN  THR A 116      68.010  70.990  54.220  1.00  0.00           H
ATOM   1767  CA  THR A 116      67.430  71.090  56.250  1.00  0.00           C
ATOM   1768  HA  THR A 116      66.420  71.160  56.630  1.00  0.00           H
ATOM   1769  CB  THR A 116      67.930  69.750  56.290  1.00  0.00           C
ATOM   1770  HB  THR A 116      69.010  69.630  56.070  1.00  0.00           H
ATOM   1771  OG1 THR A 116      67.140  68.880  55.480  1.00  0.00           O
ATOM   1772  HG1 THR A 116      67.460  69.050  54.600  1.00  0.00           H
ATOM   1773  CG2 THR A 116      67.760  69.250  57.800  1.00  0.00           C
ATOM   1774 HG21 THR A 116      68.430  69.780  58.510  1.00  0.00           H
ATOM   1775 HG22 THR A 116      68.160  68.240  58.000  1.00  0.00           H
ATOM   1776 HG23 THR A 116      66.700  69.080  58.050  1.00  0.00           H
ATOM   1777  C   THR A 116      68.300  71.990  57.070  1.00  0.00           C
ATOM   1778  O   THR A 116      68.030  72.250  58.220  1.00  0.00           O
ATOM   1779  N   ARG A 117      69.410  72.490  56.500  1.00  0.00           N
ATOM   1780  HN  ARG A 117      69.730  72.120  55.630  1.00  0.00           H
ATOM   1781  CA  ARG A 117      70.360  73.430  57.170  1.00  0.00           C
ATOM   1782  HA  ARG A 117      70.960  72.870  57.860  1.00  0.00           H
ATOM   1783  CB  ARG A 117      71.440  73.840  56.150  1.00  0.00           C
ATOM   1784  HB1 ARG A 117      72.240  74.480  56.560  1.00  0.00           H
ATOM   1785  HB2 ARG A 117      71.060  74.530  55.370  1.00  0.00           H
ATOM   1786  CG  ARG A 117      72.260  72.710  55.410  1.00  0.00           C
ATOM   1787  HG1 ARG A 117      72.960  73.140  54.680  1.00  0.00           H
ATOM   1788  HG2 ARG A 117      71.540  72.010  54.920  1.00  0.00           H
ATOM   1789  CD  ARG A 117      73.240  71.960  56.350  1.00  0.00           C
ATOM   1790  HD1 ARG A 117      73.490  72.570  57.230  1.00  0.00           H
ATOM   1791  HD2 ARG A 117      74.190  71.670  55.860  1.00  0.00           H
ATOM   1792  NE  ARG A 117      72.570  70.710  56.920  1.00  0.00           N
ATOM   1793  HE  ARG A 117      71.990  70.840  57.730  1.00  0.00           H
ATOM   1794  CZ  ARG A 117      72.480  69.570  56.290  1.00  0.00           C
ATOM   1795  NH1 ARG A 117      73.240  69.280  55.270  1.00  0.00           N
ATOM   1796 HH11 ARG A 117      72.950  68.510  54.690  1.00  0.00           H
ATOM   1797 HH12 ARG A 117      73.930  69.920  54.930  1.00  0.00           H
ATOM   1798  NH2 ARG A 117      71.670  68.590  56.730  1.00  0.00           N
ATOM   1799 HH21 ARG A 117      71.240  68.590  57.630  1.00  0.00           H
ATOM   1800 HH22 ARG A 117      71.700  67.710  56.260  1.00  0.00           H
ATOM   1801  C   ARG A 117      69.780  74.750  57.720  1.00  0.00           C
ATOM   1802  O   ARG A 117      70.320  75.290  58.670  1.00  0.00           O
ATOM   1803  N   THR A 118      68.640  75.120  57.090  1.00  0.00           N
ATOM   1804  HN  THR A 118      68.300  74.700  56.250  1.00  0.00           H
ATOM   1805  CA  THR A 118      67.890  76.300  57.440  1.00  0.00           C
ATOM   1806  HA  THR A 118      68.550  76.970  57.960  1.00  0.00           H
ATOM   1807  CB  THR A 118      67.400  77.070  56.280  1.00  0.00           C
ATOM   1808  HB  THR A 118      66.460  77.570  56.570  1.00  0.00           H
ATOM   1809  OG1 THR A 118      67.100  76.160  55.190  1.00  0.00           O
ATOM   1810  HG1 THR A 118      66.300  75.670  55.390  1.00  0.00           H
ATOM   1811  CG2 THR A 118      68.400  78.110  55.740  1.00  0.00           C
ATOM   1812 HG21 THR A 118      67.980  78.460  54.780  1.00  0.00           H
ATOM   1813 HG22 THR A 118      69.380  77.590  55.700  1.00  0.00           H
ATOM   1814 HG23 THR A 118      68.460  78.980  56.430  1.00  0.00           H
ATOM   1815  C   THR A 118      66.720  76.020  58.530  1.00  0.00           C
ATOM   1816  O   THR A 118      66.050  76.930  58.970  1.00  0.00           O
ATOM   1817  N   THR A 119      66.440  74.710  58.860  1.00  0.00           N
ATOM   1818  HN  THR A 119      67.000  73.960  58.530  1.00  0.00           H
ATOM   1819  CA  THR A 119      65.210  74.240  59.520  1.00  0.00           C
ATOM   1820  HA  THR A 119      64.680  75.080  59.950  1.00  0.00           H
ATOM   1821  CB  THR A 119      64.230  73.450  58.710  1.00  0.00           C
ATOM   1822  HB  THR A 119      63.410  72.930  59.240  1.00  0.00           H
ATOM   1823  OG1 THR A 119      64.820  72.450  57.910  1.00  0.00           O
ATOM   1824  HG1 THR A 119      64.100  71.990  57.490  1.00  0.00           H
ATOM   1825  CG2 THR A 119      63.570  74.480  57.700  1.00  0.00           C
ATOM   1826 HG21 THR A 119      64.360  74.940  57.080  1.00  0.00           H
ATOM   1827 HG22 THR A 119      63.050  75.210  58.360  1.00  0.00           H
ATOM   1828 HG23 THR A 119      62.860  74.030  56.960  1.00  0.00           H
ATOM   1829  C   THR A 119      65.670  73.420  60.710  1.00  0.00           C
ATOM   1830  O   THR A 119      65.940  73.930  61.810  1.00  0.00           O
ATOM   1831  N   ASN A 120      65.670  72.120  60.530  1.00  0.00           N
ATOM   1832  HN  ASN A 120      65.510  71.750  59.620  1.00  0.00           H
ATOM   1833  CA  ASN A 120      65.890  71.190  61.570  1.00  0.00           C
ATOM   1834  HA  ASN A 120      65.110  71.400  62.280  1.00  0.00           H
ATOM   1835  CB  ASN A 120      65.690  69.710  60.930  1.00  0.00           C
ATOM   1836  HB1 ASN A 120      66.420  69.660  60.100  1.00  0.00           H
ATOM   1837  HB2 ASN A 120      64.630  69.770  60.590  1.00  0.00           H
ATOM   1838  CG  ASN A 120      65.810  68.680  62.020  1.00  0.00           C
ATOM   1839  OD1 ASN A 120      65.610  68.860  63.180  1.00  0.00           O
ATOM   1840  ND2 ASN A 120      66.090  67.420  61.650  1.00  0.00           N
ATOM   1841 HD21 ASN A 120      66.030  66.680  62.330  1.00  0.00           H
ATOM   1842 HD22 ASN A 120      66.540  67.210  60.780  1.00  0.00           H
ATOM   1843  C   ASN A 120      67.220  71.340  62.340  1.00  0.00           C
ATOM   1844  O   ASN A 120      67.290  71.330  63.530  1.00  0.00           O
ATOM   1845  N   ASP A 121      68.360  71.620  61.650  1.00  0.00           N
ATOM   1846  HN  ASP A 121      68.260  71.760  60.670  1.00  0.00           H
ATOM   1847  CA  ASP A 121      69.620  71.930  62.290  1.00  0.00           C
ATOM   1848  HA  ASP A 121      69.740  71.130  63.000  1.00  0.00           H
ATOM   1849  CB  ASP A 121      70.710  71.980  61.190  1.00  0.00           C
ATOM   1850  HB1 ASP A 121      71.670  72.370  61.590  1.00  0.00           H
ATOM   1851  HB2 ASP A 121      70.230  72.680  60.470  1.00  0.00           H
ATOM   1852  CG  ASP A 121      71.040  70.630  60.640  1.00  0.00           C
ATOM   1853  OD1 ASP A 121      71.190  70.580  59.420  1.00  0.00           O
ATOM   1854  OD2 ASP A 121      71.260  69.650  61.420  1.00  0.00           O
ATOM   1855  C   ASP A 121      69.600  73.150  63.200  1.00  0.00           C
ATOM   1856  O   ASP A 121      70.180  73.050  64.320  1.00  0.00           O
ATOM   1857  N   VAL A 122      68.910  74.250  62.730  1.00  0.00           N
ATOM   1858  HN  VAL A 122      68.470  74.070  61.860  1.00  0.00           H
ATOM   1859  CA  VAL A 122      68.720  75.550  63.440  1.00  0.00           C
ATOM   1860  HA  VAL A 122      69.710  76.000  63.530  1.00  0.00           H
ATOM   1861  CB  VAL A 122      67.960  76.580  62.510  1.00  0.00           C
ATOM   1862  HB  VAL A 122      67.240  75.980  61.910  1.00  0.00           H
ATOM   1863  CG1 VAL A 122      67.200  77.710  63.260  1.00  0.00           C
ATOM   1864 HG11 VAL A 122      66.830  78.440  62.510  1.00  0.00           H
ATOM   1865 HG12 VAL A 122      67.860  78.300  63.940  1.00  0.00           H
ATOM   1866 HG13 VAL A 122      66.320  77.350  63.830  1.00  0.00           H
ATOM   1867  CG2 VAL A 122      69.110  77.270  61.660  1.00  0.00           C
ATOM   1868 HG21 VAL A 122      69.950  77.600  62.310  1.00  0.00           H
ATOM   1869 HG22 VAL A 122      68.740  78.200  61.210  1.00  0.00           H
ATOM   1870 HG23 VAL A 122      69.520  76.600  60.860  1.00  0.00           H
ATOM   1871  C   VAL A 122      68.060  75.480  64.780  1.00  0.00           C
ATOM   1872  O   VAL A 122      68.440  76.120  65.760  1.00  0.00           O
ATOM   1873  N   GLY A 123      66.950  74.580  64.840  1.00  0.00           N
ATOM   1874  HN  GLY A 123      66.670  74.200  63.950  1.00  0.00           H
ATOM   1875  CA  GLY A 123      66.180  74.180  65.920  1.00  0.00           C
ATOM   1876  HA1 GLY A 123      65.540  73.380  65.580  1.00  0.00           H
ATOM   1877  HA2 GLY A 123      65.630  75.050  66.220  1.00  0.00           H
ATOM   1878  C   GLY A 123      67.010  73.590  67.100  1.00  0.00           C
ATOM   1879  O   GLY A 123      66.810  74.080  68.240  1.00  0.00           O
ATOM   1880  N   HSD A 124      67.950  72.580  66.880  1.00  0.00           N
ATOM   1881  HN  HSD A 124      68.180  72.310  65.950  1.00  0.00           H
ATOM   1882  CA  HSD A 124      68.650  71.910  67.930  1.00  0.00           C
ATOM   1883  HA  HSD A 124      67.960  71.440  68.620  1.00  0.00           H
ATOM   1884  CB  HSD A 124      69.580  70.880  67.380  1.00  0.00           C
ATOM   1885  HB1 HSD A 124      70.340  70.510  68.090  1.00  0.00           H
ATOM   1886  HB2 HSD A 124      70.040  71.300  66.450  1.00  0.00           H
ATOM   1887  ND1 HSD A 124      67.860  69.510  65.930  1.00  0.00           N
ATOM   1888  HD1 HSD A 124      67.310  70.190  65.440  1.00  0.00           H
ATOM   1889  CG  HSD A 124      68.840  69.660  66.980  1.00  0.00           C
ATOM   1890  CE1 HSD A 124      67.410  68.220  65.950  1.00  0.00           C
ATOM   1891  HE1 HSD A 124      66.810  67.790  65.150  1.00  0.00           H
ATOM   1892  NE2 HSD A 124      67.950  67.570  67.000  1.00  0.00           N
ATOM   1893  CD2 HSD A 124      68.870  68.430  67.570  1.00  0.00           C
ATOM   1894  HD2 HSD A 124      69.250  68.150  68.540  1.00  0.00           H
ATOM   1895  C   HSD A 124      69.490  72.850  68.620  1.00  0.00           C
ATOM   1896  O   HSD A 124      69.540  72.890  69.860  1.00  0.00           O
ATOM   1897  N   ILE A 125      70.200  73.760  67.890  1.00  0.00           N
ATOM   1898  HN  ILE A 125      70.110  73.690  66.900  1.00  0.00           H
ATOM   1899  CA  ILE A 125      71.050  74.900  68.400  1.00  0.00           C
ATOM   1900  HA  ILE A 125      71.790  74.510  69.100  1.00  0.00           H
ATOM   1901  CB  ILE A 125      71.860  75.550  67.320  1.00  0.00           C
ATOM   1902  HB  ILE A 125      71.270  76.280  66.720  1.00  0.00           H
ATOM   1903  CG2 ILE A 125      72.930  76.460  68.000  1.00  0.00           C
ATOM   1904 HG21 ILE A 125      73.520  75.940  68.780  1.00  0.00           H
ATOM   1905 HG22 ILE A 125      72.420  77.320  68.490  1.00  0.00           H
ATOM   1906 HG23 ILE A 125      73.470  77.030  67.210  1.00  0.00           H
ATOM   1907  CG1 ILE A 125      72.550  74.570  66.400  1.00  0.00           C
ATOM   1908 HG11 ILE A 125      71.860  73.930  65.810  1.00  0.00           H
ATOM   1909 HG12 ILE A 125      73.180  73.850  66.960  1.00  0.00           H
ATOM   1910  CD  ILE A 125      73.460  75.220  65.370  1.00  0.00           C
ATOM   1911  HD1 ILE A 125      72.900  75.870  64.680  1.00  0.00           H
ATOM   1912  HD2 ILE A 125      74.030  74.460  64.780  1.00  0.00           H
ATOM   1913  HD3 ILE A 125      74.280  75.800  65.860  1.00  0.00           H
ATOM   1914  C   ILE A 125      70.180  75.930  69.140  1.00  0.00           C
ATOM   1915  O   ILE A 125      70.590  76.370  70.210  1.00  0.00           O
ATOM   1916  N   GLN A 126      68.950  76.190  68.630  1.00  0.00           N
ATOM   1917  HN  GLN A 126      68.710  75.750  67.760  1.00  0.00           H
ATOM   1918  CA  GLN A 126      68.020  77.120  69.190  1.00  0.00           C
ATOM   1919  HA  GLN A 126      68.620  78.000  69.310  1.00  0.00           H
ATOM   1920  CB  GLN A 126      66.750  77.400  68.260  1.00  0.00           C
ATOM   1921  HB1 GLN A 126      66.240  76.490  67.870  1.00  0.00           H
ATOM   1922  HB2 GLN A 126      67.200  77.780  67.320  1.00  0.00           H
ATOM   1923  CG  GLN A 126      65.630  78.340  68.800  1.00  0.00           C
ATOM   1924  HG1 GLN A 126      65.920  79.400  68.910  1.00  0.00           H
ATOM   1925  HG2 GLN A 126      65.340  77.980  69.810  1.00  0.00           H
ATOM   1926  CD  GLN A 126      64.290  78.220  67.970  1.00  0.00           C
ATOM   1927  OE1 GLN A 126      63.860  79.180  67.280  1.00  0.00           O
ATOM   1928  NE2 GLN A 126      63.600  77.080  68.110  1.00  0.00           N
ATOM   1929 HE21 GLN A 126      64.040  76.300  68.570  1.00  0.00           H
ATOM   1930 HE22 GLN A 126      62.640  76.990  67.850  1.00  0.00           H
ATOM   1931  C   GLN A 126      67.530  76.530  70.580  1.00  0.00           C
ATOM   1932  O   GLN A 126      67.500  77.210  71.640  1.00  0.00           O
ATOM   1933  N   GLN A 127      67.210  75.170  70.650  1.00  0.00           N
ATOM   1934  HN  GLN A 127      67.250  74.650  69.800  1.00  0.00           H
ATOM   1935  CA  GLN A 127      66.920  74.420  71.860  1.00  0.00           C
ATOM   1936  HA  GLN A 127      66.210  75.040  72.380  1.00  0.00           H
ATOM   1937  CB  GLN A 127      66.380  73.030  71.500  1.00  0.00           C
ATOM   1938  HB1 GLN A 127      67.110  72.450  70.890  1.00  0.00           H
ATOM   1939  HB2 GLN A 127      65.560  73.190  70.760  1.00  0.00           H
ATOM   1940  CG  GLN A 127      65.630  72.200  72.530  1.00  0.00           C
ATOM   1941  HG1 GLN A 127      66.360  71.650  73.150  1.00  0.00           H
ATOM   1942  HG2 GLN A 127      65.200  71.360  71.940  1.00  0.00           H
ATOM   1943  CD  GLN A 127      64.540  72.950  73.280  1.00  0.00           C
ATOM   1944  OE1 GLN A 127      64.260  74.170  73.090  1.00  0.00           O
ATOM   1945  NE2 GLN A 127      63.860  72.250  74.150  1.00  0.00           N
ATOM   1946 HE21 GLN A 127      63.200  72.750  74.710  1.00  0.00           H
ATOM   1947 HE22 GLN A 127      64.000  71.260  74.070  1.00  0.00           H
ATOM   1948  C   GLN A 127      67.960  74.370  72.950  1.00  0.00           C
ATOM   1949  O   GLN A 127      67.760  74.630  74.190  1.00  0.00           O
ATOM   1950  N   LEU A 128      69.240  74.140  72.510  1.00  0.00           N
ATOM   1951  HN  LEU A 128      69.450  73.870  71.580  1.00  0.00           H
ATOM   1952  CA  LEU A 128      70.420  74.330  73.340  1.00  0.00           C
ATOM   1953  HA  LEU A 128      70.540  73.560  74.070  1.00  0.00           H
ATOM   1954  CB  LEU A 128      71.740  74.080  72.540  1.00  0.00           C
ATOM   1955  HB1 LEU A 128      71.760  74.930  71.820  1.00  0.00           H
ATOM   1956  HB2 LEU A 128      71.950  73.100  72.060  1.00  0.00           H
ATOM   1957  CG  LEU A 128      73.050  74.370  73.350  1.00  0.00           C
ATOM   1958  HG  LEU A 128      72.960  75.300  73.950  1.00  0.00           H
ATOM   1959  CD1 LEU A 128      73.430  73.290  74.310  1.00  0.00           C
ATOM   1960 HD11 LEU A 128      74.370  73.640  74.810  1.00  0.00           H
ATOM   1961 HD12 LEU A 128      73.570  72.290  73.840  1.00  0.00           H
ATOM   1962 HD13 LEU A 128      72.750  73.120  75.160  1.00  0.00           H
ATOM   1963  CD2 LEU A 128      74.120  74.650  72.280  1.00  0.00           C
ATOM   1964 HD21 LEU A 128      75.010  75.130  72.720  1.00  0.00           H
ATOM   1965 HD22 LEU A 128      73.760  75.310  71.470  1.00  0.00           H
ATOM   1966 HD23 LEU A 128      74.440  73.690  71.820  1.00  0.00           H
ATOM   1967  C   LEU A 128      70.540  75.610  74.050  1.00  0.00           C
ATOM   1968  O   LEU A 128      70.780  75.500  75.280  1.00  0.00           O
ATOM   1969  N   VAL A 129      70.230  76.740  73.300  1.00  0.00           N
ATOM   1970  HN  VAL A 129      70.110  76.650  72.320  1.00  0.00           H
ATOM   1971  CA  VAL A 129      70.260  78.040  73.910  1.00  0.00           C
ATOM   1972  HA  VAL A 129      71.150  78.250  74.500  1.00  0.00           H
ATOM   1973  CB  VAL A 129      70.290  79.220  72.950  1.00  0.00           C
ATOM   1974  HB  VAL A 129      69.490  79.000  72.220  1.00  0.00           H
ATOM   1975  CG1 VAL A 129      70.060  80.460  73.800  1.00  0.00           C
ATOM   1976 HG11 VAL A 129      69.090  80.460  74.330  1.00  0.00           H
ATOM   1977 HG12 VAL A 129      70.100  81.390  73.190  1.00  0.00           H
ATOM   1978 HG13 VAL A 129      70.910  80.630  74.500  1.00  0.00           H
ATOM   1979  CG2 VAL A 129      71.630  79.210  72.320  1.00  0.00           C
ATOM   1980 HG21 VAL A 129      72.550  79.410  72.910  1.00  0.00           H
ATOM   1981 HG22 VAL A 129      71.620  80.090  71.640  1.00  0.00           H
ATOM   1982 HG23 VAL A 129      71.800  78.390  71.600  1.00  0.00           H
ATOM   1983  C   VAL A 129      69.210  78.040  75.110  1.00  0.00           C
ATOM   1984  O   VAL A 129      69.590  78.380  76.230  1.00  0.00           O
ATOM   1985  N   GLN A 130      67.950  77.760  74.890  1.00  0.00           N
ATOM   1986  HN  GLN A 130      67.630  77.740  73.950  1.00  0.00           H
ATOM   1987  CA  GLN A 130      66.920  77.900  75.970  1.00  0.00           C
ATOM   1988  HA  GLN A 130      66.990  78.890  76.400  1.00  0.00           H
ATOM   1989  CB  GLN A 130      65.520  77.650  75.370  1.00  0.00           C
ATOM   1990  HB1 GLN A 130      65.410  76.580  75.100  1.00  0.00           H
ATOM   1991  HB2 GLN A 130      65.490  78.200  74.400  1.00  0.00           H
ATOM   1992  CG  GLN A 130      64.370  77.970  76.370  1.00  0.00           C
ATOM   1993  HG1 GLN A 130      64.280  79.040  76.670  1.00  0.00           H
ATOM   1994  HG2 GLN A 130      64.500  77.290  77.220  1.00  0.00           H
ATOM   1995  CD  GLN A 130      63.010  77.680  75.740  1.00  0.00           C
ATOM   1996  OE1 GLN A 130      62.800  78.060  74.580  1.00  0.00           O
ATOM   1997  NE2 GLN A 130      62.090  77.180  76.570  1.00  0.00           N
ATOM   1998 HE21 GLN A 130      61.220  76.930  76.150  1.00  0.00           H
ATOM   1999 HE22 GLN A 130      62.370  76.870  77.480  1.00  0.00           H
ATOM   2000  C   GLN A 130      67.230  76.900  77.130  1.00  0.00           C
ATOM   2001  O   GLN A 130      67.230  77.350  78.300  1.00  0.00           O
ATOM   2002  N   LEU A 131      67.490  75.630  76.850  1.00  0.00           N
ATOM   2003  HN  LEU A 131      67.650  75.450  75.870  1.00  0.00           H
ATOM   2004  CA  LEU A 131      67.790  74.600  77.830  1.00  0.00           C
ATOM   2005  HA  LEU A 131      67.010  74.740  78.550  1.00  0.00           H
ATOM   2006  CB  LEU A 131      67.800  73.210  77.160  1.00  0.00           C
ATOM   2007  HB1 LEU A 131      68.310  72.430  77.760  1.00  0.00           H
ATOM   2008  HB2 LEU A 131      68.380  73.360  76.220  1.00  0.00           H
ATOM   2009  CG  LEU A 131      66.410  72.780  76.770  1.00  0.00           C
ATOM   2010  HG  LEU A 131      66.060  73.420  75.920  1.00  0.00           H
ATOM   2011  CD1 LEU A 131      66.410  71.360  76.180  1.00  0.00           C
ATOM   2012 HD11 LEU A 131      66.950  71.280  75.220  1.00  0.00           H
ATOM   2013 HD12 LEU A 131      65.400  70.980  75.960  1.00  0.00           H
ATOM   2014 HD13 LEU A 131      66.950  70.710  76.900  1.00  0.00           H
ATOM   2015  CD2 LEU A 131      65.440  72.800  77.940  1.00  0.00           C
ATOM   2016 HD21 LEU A 131      65.940  72.300  78.790  1.00  0.00           H
ATOM   2017 HD22 LEU A 131      64.480  72.330  77.670  1.00  0.00           H
ATOM   2018 HD23 LEU A 131      65.270  73.850  78.270  1.00  0.00           H
ATOM   2019  C   LEU A 131      68.960  74.960  78.570  1.00  0.00           C
ATOM   2020  O   LEU A 131      68.870  74.770  79.770  1.00  0.00           O
ATOM   2021  N   THR A 132      70.090  75.560  77.960  1.00  0.00           N
ATOM   2022  HN  THR A 132      70.200  75.410  76.970  1.00  0.00           H
ATOM   2023  CA  THR A 132      71.220  76.220  78.600  1.00  0.00           C
ATOM   2024  HA  THR A 132      71.690  75.440  79.180  1.00  0.00           H
ATOM   2025  CB  THR A 132      72.320  76.670  77.670  1.00  0.00           C
ATOM   2026  HB  THR A 132      71.940  77.320  76.850  1.00  0.00           H
ATOM   2027  OG1 THR A 132      72.980  75.490  77.120  1.00  0.00           O
ATOM   2028  HG1 THR A 132      72.390  75.000  76.540  1.00  0.00           H
ATOM   2029  CG2 THR A 132      73.400  77.410  78.520  1.00  0.00           C
ATOM   2030 HG21 THR A 132      73.070  78.420  78.840  1.00  0.00           H
ATOM   2031 HG22 THR A 132      74.300  77.450  77.870  1.00  0.00           H
ATOM   2032 HG23 THR A 132      73.580  76.960  79.530  1.00  0.00           H
ATOM   2033  C   THR A 132      70.910  77.300  79.660  1.00  0.00           C
ATOM   2034  O   THR A 132      71.180  77.160  80.820  1.00  0.00           O
ATOM   2035  N   VAL A 133      70.200  78.390  79.190  1.00  0.00           N
ATOM   2036  HN  VAL A 133      70.110  78.470  78.200  1.00  0.00           H
ATOM   2037  CA  VAL A 133      69.940  79.630  79.990  1.00  0.00           C
ATOM   2038  HA  VAL A 133      70.750  79.790  80.690  1.00  0.00           H
ATOM   2039  CB  VAL A 133      69.760  80.860  79.110  1.00  0.00           C
ATOM   2040  HB  VAL A 133      69.840  81.830  79.660  1.00  0.00           H
ATOM   2041  CG1 VAL A 133      70.970  80.990  78.180  1.00  0.00           C
ATOM   2042 HG11 VAL A 133      71.170  80.090  77.550  1.00  0.00           H
ATOM   2043 HG12 VAL A 133      71.910  81.310  78.680  1.00  0.00           H
ATOM   2044 HG13 VAL A 133      70.730  81.840  77.510  1.00  0.00           H
ATOM   2045  CG2 VAL A 133      68.400  80.850  78.370  1.00  0.00           C
ATOM   2046 HG21 VAL A 133      68.390  81.480  77.460  1.00  0.00           H
ATOM   2047 HG22 VAL A 133      67.580  81.110  79.070  1.00  0.00           H
ATOM   2048 HG23 VAL A 133      68.160  79.800  78.080  1.00  0.00           H
ATOM   2049  C   VAL A 133      68.700  79.450  80.790  1.00  0.00           C
ATOM   2050  O   VAL A 133      68.310  80.370  81.510  1.00  0.00           O
ATOM   2051  N   THR A 134      68.160  78.240  80.930  1.00  0.00           N
ATOM   2052  HN  THR A 134      68.360  77.470  80.320  1.00  0.00           H
ATOM   2053  CA  THR A 134      67.210  77.980  81.980  1.00  0.00           C
ATOM   2054  HA  THR A 134      67.140  78.860  82.620  1.00  0.00           H
ATOM   2055  CB  THR A 134      65.780  77.680  81.450  1.00  0.00           C
ATOM   2056  HB  THR A 134      65.190  77.340  82.320  1.00  0.00           H
ATOM   2057  OG1 THR A 134      65.680  76.750  80.420  1.00  0.00           O
ATOM   2058  HG1 THR A 134      66.420  76.960  79.840  1.00  0.00           H
ATOM   2059  CG2 THR A 134      65.070  78.970  81.050  1.00  0.00           C
ATOM   2060 HG21 THR A 134      65.490  79.660  80.300  1.00  0.00           H
ATOM   2061 HG22 THR A 134      64.890  79.650  81.920  1.00  0.00           H
ATOM   2062 HG23 THR A 134      64.040  78.720  80.700  1.00  0.00           H
ATOM   2063  C   THR A 134      67.560  76.800  82.920  1.00  0.00           C
ATOM   2064  O   THR A 134      67.480  76.930  84.120  1.00  0.00           O
ATOM   2065  N   MET A 135      67.790  75.620  82.360  1.00  0.00           N
ATOM   2066  HN  MET A 135      67.660  75.520  81.380  1.00  0.00           H
ATOM   2067  CA  MET A 135      68.050  74.350  83.020  1.00  0.00           C
ATOM   2068  HA  MET A 135      67.500  74.370  83.950  1.00  0.00           H
ATOM   2069  CB  MET A 135      67.400  73.170  82.090  1.00  0.00           C
ATOM   2070  HB1 MET A 135      67.560  72.170  82.530  1.00  0.00           H
ATOM   2071  HB2 MET A 135      67.870  73.160  81.080  1.00  0.00           H
ATOM   2072  CG  MET A 135      65.880  73.350  81.970  1.00  0.00           C
ATOM   2073  HG1 MET A 135      65.710  72.680  81.100  1.00  0.00           H
ATOM   2074  HG2 MET A 135      65.440  74.290  81.580  1.00  0.00           H
ATOM   2075  SD  MET A 135      65.050  72.860  83.500  1.00  0.00           S
ATOM   2076  CE  MET A 135      63.570  72.570  82.660  1.00  0.00           C
ATOM   2077  HE1 MET A 135      63.780  71.810  81.880  1.00  0.00           H
ATOM   2078  HE2 MET A 135      63.310  73.510  82.130  1.00  0.00           H
ATOM   2079  HE3 MET A 135      62.800  72.180  83.370  1.00  0.00           H
ATOM   2080  C   MET A 135      69.490  73.960  83.300  1.00  0.00           C
ATOM   2081  O   MET A 135      69.760  73.430  84.330  1.00  0.00           O
ATOM   2082  N   LEU A 136      70.460  74.080  82.360  1.00  0.00           N
ATOM   2083  HN  LEU A 136      70.340  74.260  81.380  1.00  0.00           H
ATOM   2084  CA  LEU A 136      71.870  73.690  82.710  1.00  0.00           C
ATOM   2085  HA  LEU A 136      71.900  72.650  83.010  1.00  0.00           H
ATOM   2086  CB  LEU A 136      72.610  73.720  81.320  1.00  0.00           C
ATOM   2087  HB1 LEU A 136      73.570  73.210  81.540  1.00  0.00           H
ATOM   2088  HB2 LEU A 136      72.810  74.740  80.940  1.00  0.00           H
ATOM   2089  CG  LEU A 136      71.980  72.890  80.190  1.00  0.00           C
ATOM   2090  HG  LEU A 136      71.100  73.350  79.680  1.00  0.00           H
ATOM   2091  CD1 LEU A 136      73.040  72.780  79.050  1.00  0.00           C
ATOM   2092 HD11 LEU A 136      72.650  72.310  78.120  1.00  0.00           H
ATOM   2093 HD12 LEU A 136      74.000  72.280  79.300  1.00  0.00           H
ATOM   2094 HD13 LEU A 136      73.300  73.810  78.720  1.00  0.00           H
ATOM   2095  CD2 LEU A 136      71.620  71.520  80.610  1.00  0.00           C
ATOM   2096 HD21 LEU A 136      71.400  70.870  79.740  1.00  0.00           H
ATOM   2097 HD22 LEU A 136      70.700  71.450  81.220  1.00  0.00           H
ATOM   2098 HD23 LEU A 136      72.490  71.050  81.120  1.00  0.00           H
ATOM   2099  C   LEU A 136      72.540  74.550  83.810  1.00  0.00           C
ATOM   2100  O   LEU A 136      73.260  74.110  84.740  1.00  0.00           O
ATOM   2101  N   ILE A 137      72.310  75.880  83.780  1.00  0.00           N
ATOM   2102  HN  ILE A 137      71.790  76.220  83.000  1.00  0.00           H
ATOM   2103  CA  ILE A 137      72.840  76.760  84.880  1.00  0.00           C
ATOM   2104  HA  ILE A 137      73.890  76.540  84.990  1.00  0.00           H
ATOM   2105  CB  ILE A 137      72.870  78.210  84.450  1.00  0.00           C
ATOM   2106  HB  ILE A 137      73.300  78.890  85.220  1.00  0.00           H
ATOM   2107  CG2 ILE A 137      73.740  78.310  83.240  1.00  0.00           C
ATOM   2108 HG21 ILE A 137      73.990  79.320  82.820  1.00  0.00           H
ATOM   2109 HG22 ILE A 137      73.280  77.820  82.350  1.00  0.00           H
ATOM   2110 HG23 ILE A 137      74.770  77.950  83.370  1.00  0.00           H
ATOM   2111  CG1 ILE A 137      71.480  78.790  84.150  1.00  0.00           C
ATOM   2112 HG11 ILE A 137      70.970  78.910  85.130  1.00  0.00           H
ATOM   2113 HG12 ILE A 137      70.920  78.090  83.500  1.00  0.00           H
ATOM   2114  CD  ILE A 137      71.390  80.150  83.540  1.00  0.00           C
ATOM   2115  HD1 ILE A 137      71.900  80.270  82.560  1.00  0.00           H
ATOM   2116  HD2 ILE A 137      71.640  80.940  84.280  1.00  0.00           H
ATOM   2117  HD3 ILE A 137      70.340  80.430  83.320  1.00  0.00           H
ATOM   2118  C   ILE A 137      72.110  76.670  86.240  1.00  0.00           C
ATOM   2119  O   ILE A 137      72.610  77.130  87.250  1.00  0.00           O
ATOM   2120  N   THR A 138      70.880  76.170  86.240  1.00  0.00           N
ATOM   2121  HN  THR A 138      70.400  75.760  85.460  1.00  0.00           H
ATOM   2122  CA  THR A 138      70.100  76.150  87.520  1.00  0.00           C
ATOM   2123  HA  THR A 138      70.030  77.160  87.900  1.00  0.00           H
ATOM   2124  CB  THR A 138      68.640  75.800  87.320  1.00  0.00           C
ATOM   2125  HB  THR A 138      68.530  75.290  86.330  1.00  0.00           H
ATOM   2126  OG1 THR A 138      67.850  76.950  87.230  1.00  0.00           O
ATOM   2127  HG1 THR A 138      67.050  76.670  86.770  1.00  0.00           H
ATOM   2128  CG2 THR A 138      68.020  75.080  88.520  1.00  0.00           C
ATOM   2129 HG21 THR A 138      68.100  75.780  89.390  1.00  0.00           H
ATOM   2130 HG22 THR A 138      68.470  74.120  88.830  1.00  0.00           H
ATOM   2131 HG23 THR A 138      66.980  74.800  88.270  1.00  0.00           H
ATOM   2132  C   THR A 138      70.720  75.350  88.660  1.00  0.00           C
ATOM   2133  O   THR A 138      70.740  75.730  89.800  1.00  0.00           O
ATOM   2134  N   ALA A 139      71.360  74.280  88.350  1.00  0.00           N
ATOM   2135  HN  ALA A 139      71.140  73.790  87.510  1.00  0.00           H
ATOM   2136  CA  ALA A 139      72.290  73.630  89.210  1.00  0.00           C
ATOM   2137  HA  ALA A 139      71.780  73.240  90.070  1.00  0.00           H
ATOM   2138  CB  ALA A 139      72.820  72.360  88.540  1.00  0.00           C
ATOM   2139  HB1 ALA A 139      73.660  71.960  89.150  1.00  0.00           H
ATOM   2140  HB2 ALA A 139      73.300  72.610  87.570  1.00  0.00           H
ATOM   2141  HB3 ALA A 139      71.990  71.630  88.370  1.00  0.00           H
ATOM   2142  C   ALA A 139      73.450  74.480  89.740  1.00  0.00           C
ATOM   2143  O   ALA A 139      73.680  74.420  91.000  1.00  0.00           O
ATOM   2144  N   PRO A 140      74.370  75.150  88.980  1.00  0.00           N
ATOM   2145  CD  PRO A 140      74.820  74.820  87.580  1.00  0.00           C
ATOM   2146  HD1 PRO A 140      73.920  74.720  86.920  1.00  0.00           H
ATOM   2147  HD2 PRO A 140      75.370  73.870  87.500  1.00  0.00           H
ATOM   2148  CA  PRO A 140      75.550  75.700  89.680  1.00  0.00           C
ATOM   2149  HA  PRO A 140      75.920  74.960  90.370  1.00  0.00           H
ATOM   2150  CB  PRO A 140      76.580  75.990  88.540  1.00  0.00           C
ATOM   2151  HB1 PRO A 140      77.330  75.160  88.490  1.00  0.00           H
ATOM   2152  HB2 PRO A 140      77.030  76.990  88.530  1.00  0.00           H
ATOM   2153  CG  PRO A 140      75.820  75.950  87.210  1.00  0.00           C
ATOM   2154  HG1 PRO A 140      75.280  76.890  86.990  1.00  0.00           H
ATOM   2155  HG2 PRO A 140      76.380  75.530  86.350  1.00  0.00           H
ATOM   2156  C   PRO A 140      75.090  76.900  90.490  1.00  0.00           C
ATOM   2157  O   PRO A 140      75.710  77.240  91.490  1.00  0.00           O
ATOM   2158  N   ILE A 141      74.040  77.660  89.960  1.00  0.00           N
ATOM   2159  HN  ILE A 141      73.770  77.570  89.010  1.00  0.00           H
ATOM   2160  CA  ILE A 141      73.340  78.760  90.650  1.00  0.00           C
ATOM   2161  HA  ILE A 141      74.050  79.550  90.900  1.00  0.00           H
ATOM   2162  CB  ILE A 141      72.290  79.320  89.730  1.00  0.00           C
ATOM   2163  HB  ILE A 141      71.710  78.460  89.320  1.00  0.00           H
ATOM   2164  CG2 ILE A 141      71.450  80.340  90.460  1.00  0.00           C
ATOM   2165 HG21 ILE A 141      72.160  81.080  90.900  1.00  0.00           H
ATOM   2166 HG22 ILE A 141      70.900  79.830  91.280  1.00  0.00           H
ATOM   2167 HG23 ILE A 141      70.730  80.810  89.750  1.00  0.00           H
ATOM   2168  CG1 ILE A 141      72.890  80.080  88.500  1.00  0.00           C
ATOM   2169 HG11 ILE A 141      73.590  79.390  87.980  1.00  0.00           H
ATOM   2170 HG12 ILE A 141      73.460  80.920  88.910  1.00  0.00           H
ATOM   2171  CD  ILE A 141      71.930  80.620  87.350  1.00  0.00           C
ATOM   2172  HD1 ILE A 141      71.180  81.300  87.800  1.00  0.00           H
ATOM   2173  HD2 ILE A 141      71.440  79.730  86.900  1.00  0.00           H
ATOM   2174  HD3 ILE A 141      72.600  81.200  86.690  1.00  0.00           H
ATOM   2175  C   ILE A 141      72.850  78.300  92.030  1.00  0.00           C
ATOM   2176  O   ILE A 141      73.090  79.020  92.970  1.00  0.00           O
ATOM   2177  N   MET A 142      72.150  77.170  92.090  1.00  0.00           N
ATOM   2178  HN  MET A 142      71.980  76.700  91.240  1.00  0.00           H
ATOM   2179  CA  MET A 142      71.620  76.490  93.270  1.00  0.00           C
ATOM   2180  HA  MET A 142      71.040  77.200  93.830  1.00  0.00           H
ATOM   2181  CB  MET A 142      70.820  75.250  93.040  1.00  0.00           C
ATOM   2182  HB1 MET A 142      71.520  74.380  93.070  1.00  0.00           H
ATOM   2183  HB2 MET A 142      70.300  75.230  92.050  1.00  0.00           H
ATOM   2184  CG  MET A 142      69.790  75.110  94.140  1.00  0.00           C
ATOM   2185  HG1 MET A 142      70.140  75.260  95.190  1.00  0.00           H
ATOM   2186  HG2 MET A 142      69.480  74.050  94.080  1.00  0.00           H
ATOM   2187  SD  MET A 142      68.300  76.170  93.950  1.00  0.00           S
ATOM   2188  CE  MET A 142      67.630  75.270  92.610  1.00  0.00           C
ATOM   2189  HE1 MET A 142      67.620  74.160  92.730  1.00  0.00           H
ATOM   2190  HE2 MET A 142      68.200  75.450  91.680  1.00  0.00           H
ATOM   2191  HE3 MET A 142      66.540  75.480  92.510  1.00  0.00           H
ATOM   2192  C   MET A 142      72.770  76.130  94.250  1.00  0.00           C
ATOM   2193  O   MET A 142      72.720  76.290  95.480  1.00  0.00           O
ATOM   2194  N   SER A 143      73.790  75.460  93.660  1.00  0.00           N
ATOM   2195  HN  SER A 143      73.720  75.220  92.700  1.00  0.00           H
ATOM   2196  CA  SER A 143      75.020  75.060  94.340  1.00  0.00           C
ATOM   2197  HA  SER A 143      74.920  74.270  95.070  1.00  0.00           H
ATOM   2198  CB  SER A 143      76.050  74.490  93.410  1.00  0.00           C
ATOM   2199  HB1 SER A 143      76.990  74.140  93.900  1.00  0.00           H
ATOM   2200  HB2 SER A 143      76.320  75.160  92.550  1.00  0.00           H
ATOM   2201  OG  SER A 143      75.490  73.350  92.720  1.00  0.00           O
ATOM   2202  HG1 SER A 143      74.750  73.630  92.160  1.00  0.00           H
ATOM   2203  C   SER A 143      75.790  76.190  95.040  1.00  0.00           C
ATOM   2204  O   SER A 143      76.030  76.230  96.230  1.00  0.00           O
ATOM   2205  N   ILE A 144      76.300  77.190  94.240  1.00  0.00           N
ATOM   2206  HN  ILE A 144      76.080  77.300  93.260  1.00  0.00           H
ATOM   2207  CA  ILE A 144      76.980  78.320  94.750  1.00  0.00           C
ATOM   2208  HA  ILE A 144      77.710  77.840  95.380  1.00  0.00           H
ATOM   2209  CB  ILE A 144      77.620  79.200  93.650  1.00  0.00           C
ATOM   2210  HB  ILE A 144      76.820  79.610  93.000  1.00  0.00           H
ATOM   2211  CG2 ILE A 144      78.220  80.540  94.220  1.00  0.00           C
ATOM   2212 HG21 ILE A 144      77.390  81.220  94.530  1.00  0.00           H
ATOM   2213 HG22 ILE A 144      78.700  81.190  93.460  1.00  0.00           H
ATOM   2214 HG23 ILE A 144      78.830  80.280  95.120  1.00  0.00           H
ATOM   2215  CG1 ILE A 144      78.840  78.440  92.880  1.00  0.00           C
ATOM   2216 HG11 ILE A 144      79.290  79.190  92.210  1.00  0.00           H
ATOM   2217 HG12 ILE A 144      78.300  77.680  92.270  1.00  0.00           H
ATOM   2218  CD  ILE A 144      79.930  77.790  93.730  1.00  0.00           C
ATOM   2219  HD1 ILE A 144      80.830  77.460  93.170  1.00  0.00           H
ATOM   2220  HD2 ILE A 144      79.630  76.790  94.110  1.00  0.00           H
ATOM   2221  HD3 ILE A 144      80.280  78.480  94.530  1.00  0.00           H
ATOM   2222  C   ILE A 144      76.030  79.160  95.640  1.00  0.00           C
ATOM   2223  O   ILE A 144      76.490  79.680  96.670  1.00  0.00           O
ATOM   2224  N   GLY A 145      74.790  79.440  95.240  1.00  0.00           N
ATOM   2225  HN  GLY A 145      74.340  79.170  94.390  1.00  0.00           H
ATOM   2226  CA  GLY A 145      73.960  80.240  96.110  1.00  0.00           C
ATOM   2227  HA1 GLY A 145      73.040  80.420  95.570  1.00  0.00           H
ATOM   2228  HA2 GLY A 145      74.430  81.170  96.390  1.00  0.00           H
ATOM   2229  C   GLY A 145      73.490  79.530  97.390  1.00  0.00           C
ATOM   2230  O   GLY A 145      72.980  80.100  98.310  1.00  0.00           O
ATOM   2231  N   GLY A 146      73.600  78.180  97.340  1.00  0.00           N
ATOM   2232  HN  GLY A 146      73.920  77.660  96.540  1.00  0.00           H
ATOM   2233  CA  GLY A 146      73.290  77.320  98.410  1.00  0.00           C
ATOM   2234  HA1 GLY A 146      73.520  76.320  98.050  1.00  0.00           H
ATOM   2235  HA2 GLY A 146      72.270  77.510  98.690  1.00  0.00           H
ATOM   2236  C   GLY A 146      74.200  77.300  99.570  1.00  0.00           C
ATOM   2237  O   GLY A 146      73.770  77.140 100.700  1.00  0.00           O
ATOM   2238  N   ILE A 147      75.520  77.590  99.340  1.00  0.00           N
ATOM   2239  HN  ILE A 147      75.800  77.430  98.400  1.00  0.00           H
ATOM   2240  CA  ILE A 147      76.570  77.950 100.230  1.00  0.00           C
ATOM   2241  HA  ILE A 147      76.620  77.220 101.010  1.00  0.00           H
ATOM   2242  CB  ILE A 147      77.960  78.190  99.510  1.00  0.00           C
ATOM   2243  HB  ILE A 147      77.900  79.040  98.810  1.00  0.00           H
ATOM   2244  CG2 ILE A 147      79.020  78.460 100.570  1.00  0.00           C
ATOM   2245 HG21 ILE A 147      79.060  77.630 101.300  1.00  0.00           H
ATOM   2246 HG22 ILE A 147      78.740  79.420 101.070  1.00  0.00           H
ATOM   2247 HG23 ILE A 147      80.070  78.580 100.230  1.00  0.00           H
ATOM   2248  CG1 ILE A 147      78.400  76.960  98.710  1.00  0.00           C
ATOM   2249 HG11 ILE A 147      77.510  76.510  98.210  1.00  0.00           H
ATOM   2250 HG12 ILE A 147      78.910  76.250  99.380  1.00  0.00           H
ATOM   2251  CD  ILE A 147      79.400  77.260  97.570  1.00  0.00           C
ATOM   2252  HD1 ILE A 147      78.940  77.980  96.860  1.00  0.00           H
ATOM   2253  HD2 ILE A 147      79.730  76.390  96.970  1.00  0.00           H
ATOM   2254  HD3 ILE A 147      80.360  77.770  97.830  1.00  0.00           H
ATOM   2255  C   ILE A 147      76.150  79.320 100.870  1.00  0.00           C
ATOM   2256  O   ILE A 147      76.170  79.550 102.070  1.00  0.00           O
ATOM   2257  N   PHE A 148      75.630  80.250 100.010  1.00  0.00           N
ATOM   2258  HN  PHE A 148      75.660  80.030  99.040  1.00  0.00           H
ATOM   2259  CA  PHE A 148      75.320  81.600 100.430  1.00  0.00           C
ATOM   2260  HA  PHE A 148      76.090  81.910 101.100  1.00  0.00           H
ATOM   2261  CB  PHE A 148      75.140  82.710  99.310  1.00  0.00           C
ATOM   2262  HB1 PHE A 148      75.200  83.730  99.700  1.00  0.00           H
ATOM   2263  HB2 PHE A 148      74.200  82.470  98.760  1.00  0.00           H
ATOM   2264  CG  PHE A 148      76.300  82.790  98.320  1.00  0.00           C
ATOM   2265  CD1 PHE A 148      77.690  82.430  98.700  1.00  0.00           C
ATOM   2266  HD1 PHE A 148      78.020  82.050  99.650  1.00  0.00           H
ATOM   2267  CE1 PHE A 148      78.610  82.490  97.640  1.00  0.00           C
ATOM   2268  HE1 PHE A 148      79.590  82.210  97.980  1.00  0.00           H
ATOM   2269  CZ  PHE A 148      78.290  83.000  96.390  1.00  0.00           C
ATOM   2270  HZ  PHE A 148      79.090  82.850  95.680  1.00  0.00           H
ATOM   2271  CD2 PHE A 148      75.990  83.290  97.060  1.00  0.00           C
ATOM   2272  HD2 PHE A 148      74.970  83.640  97.040  1.00  0.00           H
ATOM   2273  CE2 PHE A 148      77.010  83.460  96.110  1.00  0.00           C
ATOM   2274  HE2 PHE A 148      76.670  83.830  95.170  1.00  0.00           H
ATOM   2275  C   PHE A 148      74.160  81.640 101.450  1.00  0.00           C
ATOM   2276  O   PHE A 148      74.180  82.340 102.440  1.00  0.00           O
ATOM   2277  N   MET A 149      73.130  80.860 101.270  1.00  0.00           N
ATOM   2278  HN  MET A 149      73.140  80.390 100.390  1.00  0.00           H
ATOM   2279  CA  MET A 149      72.050  80.580 102.110  1.00  0.00           C
ATOM   2280  HA  MET A 149      71.740  81.520 102.540  1.00  0.00           H
ATOM   2281  CB  MET A 149      70.950  79.990 101.210  1.00  0.00           C
ATOM   2282  HB1 MET A 149      70.100  79.580 101.800  1.00  0.00           H
ATOM   2283  HB2 MET A 149      71.350  79.130 100.620  1.00  0.00           H
ATOM   2284  CG  MET A 149      70.520  81.060 100.240  1.00  0.00           C
ATOM   2285  HG1 MET A 149      70.140  80.410  99.420  1.00  0.00           H
ATOM   2286  HG2 MET A 149      71.330  81.630  99.730  1.00  0.00           H
ATOM   2287  SD  MET A 149      69.300  82.180 100.780  1.00  0.00           S
ATOM   2288  CE  MET A 149      69.370  83.010  99.170  1.00  0.00           C
ATOM   2289  HE1 MET A 149      69.540  82.320  98.310  1.00  0.00           H
ATOM   2290  HE2 MET A 149      70.170  83.770  99.060  1.00  0.00           H
ATOM   2291  HE3 MET A 149      68.410  83.510  98.940  1.00  0.00           H
ATOM   2292  C   MET A 149      72.350  79.770 103.340  1.00  0.00           C
ATOM   2293  O   MET A 149      71.830  80.070 104.430  1.00  0.00           O
ATOM   2294  N   ALA A 150      73.290  78.760 103.200  1.00  0.00           N
ATOM   2295  HN  ALA A 150      73.700  78.610 102.300  1.00  0.00           H
ATOM   2296  CA  ALA A 150      73.820  78.040 104.360  1.00  0.00           C
ATOM   2297  HA  ALA A 150      72.980  77.560 104.850  1.00  0.00           H
ATOM   2298  CB  ALA A 150      74.880  76.980 103.950  1.00  0.00           C
ATOM   2299  HB1 ALA A 150      74.510  76.460 103.040  1.00  0.00           H
ATOM   2300  HB2 ALA A 150      75.230  76.180 104.640  1.00  0.00           H
ATOM   2301  HB3 ALA A 150      75.780  77.520 103.600  1.00  0.00           H
ATOM   2302  C   ALA A 150      74.490  78.930 105.330  1.00  0.00           C
ATOM   2303  O   ALA A 150      74.370  78.840 106.560  1.00  0.00           O
ATOM   2304  N   LEU A 151      75.280  79.920 104.780  1.00  0.00           N
ATOM   2305  HN  LEU A 151      75.320  79.980 103.780  1.00  0.00           H
ATOM   2306  CA  LEU A 151      76.080  80.940 105.440  1.00  0.00           C
ATOM   2307  HA  LEU A 151      76.500  80.490 106.330  1.00  0.00           H
ATOM   2308  CB  LEU A 151      77.120  81.570 104.470  1.00  0.00           C
ATOM   2309  HB1 LEU A 151      76.670  81.720 103.470  1.00  0.00           H
ATOM   2310  HB2 LEU A 151      77.890  80.820 104.190  1.00  0.00           H
ATOM   2311  CG  LEU A 151      77.920  82.830 104.840  1.00  0.00           C
ATOM   2312  HG  LEU A 151      77.100  83.570 104.970  1.00  0.00           H
ATOM   2313  CD1 LEU A 151      78.760  82.720 106.050  1.00  0.00           C
ATOM   2314 HD11 LEU A 151      79.450  83.590 106.160  1.00  0.00           H
ATOM   2315 HD12 LEU A 151      79.400  81.810 106.000  1.00  0.00           H
ATOM   2316 HD13 LEU A 151      78.150  82.530 106.950  1.00  0.00           H
ATOM   2317  CD2 LEU A 151      78.790  83.300 103.710  1.00  0.00           C
ATOM   2318 HD21 LEU A 151      79.120  84.350 103.850  1.00  0.00           H
ATOM   2319 HD22 LEU A 151      78.150  83.280 102.790  1.00  0.00           H
ATOM   2320 HD23 LEU A 151      79.620  82.580 103.560  1.00  0.00           H
ATOM   2321  C   LEU A 151      75.170  82.040 106.010  1.00  0.00           C
ATOM   2322  O   LEU A 151      75.320  82.430 107.170  1.00  0.00           O
ATOM   2323  N   HSD A 152      74.130  82.490 105.380  1.00  0.00           N
ATOM   2324  HN  HSD A 152      73.950  82.210 104.440  1.00  0.00           H
ATOM   2325  CA  HSD A 152      73.130  83.330 105.870  1.00  0.00           C
ATOM   2326  HA  HSD A 152      73.580  84.270 106.170  1.00  0.00           H
ATOM   2327  CB  HSD A 152      72.160  83.620 104.690  1.00  0.00           C
ATOM   2328  HB1 HSD A 152      71.700  82.700 104.270  1.00  0.00           H
ATOM   2329  HB2 HSD A 152      72.800  84.130 103.940  1.00  0.00           H
ATOM   2330  ND1 HSD A 152      71.170  85.670 105.700  1.00  0.00           N
ATOM   2331  HD1 HSD A 152      72.020  86.130 105.970  1.00  0.00           H
ATOM   2332  CG  HSD A 152      71.070  84.540 104.940  1.00  0.00           C
ATOM   2333  CE1 HSD A 152      69.950  86.170 105.890  1.00  0.00           C
ATOM   2334  HE1 HSD A 152      69.730  87.080 106.460  1.00  0.00           H
ATOM   2335  NE2 HSD A 152      69.060  85.450 105.250  1.00  0.00           N
ATOM   2336  CD2 HSD A 152      69.710  84.470 104.600  1.00  0.00           C
ATOM   2337  HD2 HSD A 152      69.120  83.760 104.030  1.00  0.00           H
ATOM   2338  C   HSD A 152      72.240  82.670 107.040  1.00  0.00           C
ATOM   2339  O   HSD A 152      71.930  83.330 108.040  1.00  0.00           O
ATOM   2340  N   GLN A 153      71.850  81.360 106.910  1.00  0.00           N
ATOM   2341  HN  GLN A 153      71.990  80.870 106.050  1.00  0.00           H
ATOM   2342  CA  GLN A 153      71.130  80.630 107.910  1.00  0.00           C
ATOM   2343  HA  GLN A 153      70.250  81.230 108.140  1.00  0.00           H
ATOM   2344  CB  GLN A 153      70.670  79.170 107.440  1.00  0.00           C
ATOM   2345  HB1 GLN A 153      71.590  78.730 107.020  1.00  0.00           H
ATOM   2346  HB2 GLN A 153      70.090  79.300 106.500  1.00  0.00           H
ATOM   2347  CG  GLN A 153      70.080  78.300 108.560  1.00  0.00           C
ATOM   2348  HG1 GLN A 153      70.660  78.130 109.490  1.00  0.00           H
ATOM   2349  HG2 GLN A 153      69.890  77.260 108.220  1.00  0.00           H
ATOM   2350  CD  GLN A 153      68.760  78.900 109.040  1.00  0.00           C
ATOM   2351  OE1 GLN A 153      68.100  79.710 108.360  1.00  0.00           O
ATOM   2352  NE2 GLN A 153      68.410  78.580 110.290  1.00  0.00           N
ATOM   2353 HE21 GLN A 153      68.950  77.840 110.700  1.00  0.00           H
ATOM   2354 HE22 GLN A 153      67.570  78.870 110.750  1.00  0.00           H
ATOM   2355  C   GLN A 153      72.010  80.410 109.150  1.00  0.00           C
ATOM   2356  O   GLN A 153      71.460  80.540 110.280  1.00  0.00           O
ATOM   2357  N   ASP A 154      73.260  80.040 109.010  1.00  0.00           N
ATOM   2358  HN  ASP A 154      73.620  79.940 108.080  1.00  0.00           H
ATOM   2359  CA  ASP A 154      74.140  79.780 110.120  1.00  0.00           C
ATOM   2360  HA  ASP A 154      74.150  80.670 110.720  1.00  0.00           H
ATOM   2361  CB  ASP A 154      73.710  78.420 110.860  1.00  0.00           C
ATOM   2362  HB1 ASP A 154      73.990  77.540 110.240  1.00  0.00           H
ATOM   2363  HB2 ASP A 154      72.630  78.540 111.080  1.00  0.00           H
ATOM   2364  CG  ASP A 154      74.430  78.190 112.140  1.00  0.00           C
ATOM   2365  OD1 ASP A 154      74.440  77.010 112.560  1.00  0.00           O
ATOM   2366  OD2 ASP A 154      74.930  79.180 112.750  1.00  0.00           O
ATOM   2367  C   ASP A 154      75.620  79.630 109.550  1.00  0.00           C
ATOM   2368  O   ASP A 154      75.920  78.680 108.810  1.00  0.00           O
ATOM   2369  N   ALA A 155      76.610  80.570 109.910  1.00  0.00           N
ATOM   2370  HN  ALA A 155      76.280  81.320 110.480  1.00  0.00           H
ATOM   2371  CA  ALA A 155      78.050  80.560 109.500  1.00  0.00           C
ATOM   2372  HA  ALA A 155      78.030  80.670 108.420  1.00  0.00           H
ATOM   2373  CB  ALA A 155      78.750  81.850 110.120  1.00  0.00           C
ATOM   2374  HB1 ALA A 155      79.810  81.950 109.810  1.00  0.00           H
ATOM   2375  HB2 ALA A 155      78.630  81.770 111.230  1.00  0.00           H
ATOM   2376  HB3 ALA A 155      78.200  82.710 109.690  1.00  0.00           H
ATOM   2377  C   ALA A 155      78.860  79.330 109.790  1.00  0.00           C
ATOM   2378  O   ALA A 155      79.590  78.870 108.900  1.00  0.00           O
ATOM   2379  N   GLY A 156      78.650  78.710 111.010  1.00  0.00           N
ATOM   2380  HN  GLY A 156      77.980  79.000 111.680  1.00  0.00           H
ATOM   2381  CA  GLY A 156      79.490  77.660 111.570  1.00  0.00           C
ATOM   2382  HA1 GLY A 156      78.700  77.130 112.060  1.00  0.00           H
ATOM   2383  HA2 GLY A 156      80.230  78.030 112.270  1.00  0.00           H
ATOM   2384  C   GLY A 156      80.020  76.550 110.630  1.00  0.00           C
ATOM   2385  O   GLY A 156      81.210  76.320 110.490  1.00  0.00           O
ATOM   2386  N   LEU A 157      79.070  75.830 110.010  1.00  0.00           N
ATOM   2387  HN  LEU A 157      78.120  75.960 110.300  1.00  0.00           H
ATOM   2388  CA  LEU A 157      79.280  74.690 109.150  1.00  0.00           C
ATOM   2389  HA  LEU A 157      80.160  74.140 109.450  1.00  0.00           H
ATOM   2390  CB  LEU A 157      78.240  73.690 109.560  1.00  0.00           C
ATOM   2391  HB1 LEU A 157      77.260  74.110 109.220  1.00  0.00           H
ATOM   2392  HB2 LEU A 157      78.170  73.570 110.660  1.00  0.00           H
ATOM   2393  CG  LEU A 157      78.260  72.220 109.030  1.00  0.00           C
ATOM   2394  HG  LEU A 157      77.830  72.220 108.010  1.00  0.00           H
ATOM   2395  CD1 LEU A 157      79.530  71.420 109.090  1.00  0.00           C
ATOM   2396 HD11 LEU A 157      80.170  71.830 108.280  1.00  0.00           H
ATOM   2397 HD12 LEU A 157      79.500  70.330 108.930  1.00  0.00           H
ATOM   2398 HD13 LEU A 157      80.130  71.550 110.020  1.00  0.00           H
ATOM   2399  CD2 LEU A 157      77.360  71.400 109.890  1.00  0.00           C
ATOM   2400 HD21 LEU A 157      76.450  71.910 110.250  1.00  0.00           H
ATOM   2401 HD22 LEU A 157      77.840  71.040 110.830  1.00  0.00           H
ATOM   2402 HD23 LEU A 157      77.120  70.510 109.260  1.00  0.00           H
ATOM   2403  C   LEU A 157      79.170  75.000 107.600  1.00  0.00           C
ATOM   2404  O   LEU A 157      79.150  74.110 106.770  1.00  0.00           O
ATOM   2405  N   SER A 158      79.010  76.270 107.290  1.00  0.00           N
ATOM   2406  HN  SER A 158      79.100  76.960 108.010  1.00  0.00           H
ATOM   2407  CA  SER A 158      78.890  76.720 105.950  1.00  0.00           C
ATOM   2408  HA  SER A 158      78.030  76.310 105.450  1.00  0.00           H
ATOM   2409  CB  SER A 158      78.610  78.280 105.870  1.00  0.00           C
ATOM   2410  HB1 SER A 158      77.710  78.610 106.430  1.00  0.00           H
ATOM   2411  HB2 SER A 158      78.380  78.530 104.800  1.00  0.00           H
ATOM   2412  OG  SER A 158      79.720  79.070 106.420  1.00  0.00           O
ATOM   2413  HG1 SER A 158      79.750  79.000 107.380  1.00  0.00           H
ATOM   2414  C   SER A 158      80.070  76.420 105.000  1.00  0.00           C
ATOM   2415  O   SER A 158      79.900  76.380 103.780  1.00  0.00           O
ATOM   2416  N   TRP A 159      81.220  76.030 105.570  1.00  0.00           N
ATOM   2417  HN  TRP A 159      81.310  76.110 106.560  1.00  0.00           H
ATOM   2418  CA  TRP A 159      82.330  75.360 104.790  1.00  0.00           C
ATOM   2419  HA  TRP A 159      82.690  75.960 103.960  1.00  0.00           H
ATOM   2420  CB  TRP A 159      83.550  75.100 105.760  1.00  0.00           C
ATOM   2421  HB1 TRP A 159      83.890  76.140 105.940  1.00  0.00           H
ATOM   2422  HB2 TRP A 159      84.370  74.570 105.240  1.00  0.00           H
ATOM   2423  CG  TRP A 159      83.240  74.350 107.030  1.00  0.00           C
ATOM   2424  CD1 TRP A 159      82.840  74.760 108.240  1.00  0.00           C
ATOM   2425  HD1 TRP A 159      82.740  75.790 108.550  1.00  0.00           H
ATOM   2426  NE1 TRP A 159      82.550  73.670 109.090  1.00  0.00           N
ATOM   2427  HE1 TRP A 159      82.250  73.680 110.030  1.00  0.00           H
ATOM   2428  CE2 TRP A 159      83.000  72.530 108.460  1.00  0.00           C
ATOM   2429  CD2 TRP A 159      83.400  72.940 107.140  1.00  0.00           C
ATOM   2430  CE3 TRP A 159      83.870  71.970 106.240  1.00  0.00           C
ATOM   2431  HE3 TRP A 159      84.140  72.230 105.230  1.00  0.00           H
ATOM   2432  CZ3 TRP A 159      83.610  70.590 106.590  1.00  0.00           C
ATOM   2433  HZ3 TRP A 159      83.820  69.820 105.870  1.00  0.00           H
ATOM   2434  CZ2 TRP A 159      82.900  71.210 108.850  1.00  0.00           C
ATOM   2435  HZ2 TRP A 159      82.560  70.910 109.840  1.00  0.00           H
ATOM   2436  CH2 TRP A 159      83.190  70.190 107.830  1.00  0.00           C
ATOM   2437  HH2 TRP A 159      83.180  69.140 108.080  1.00  0.00           H
ATOM   2438  C   TRP A 159      81.890  74.010 104.180  1.00  0.00           C
ATOM   2439  O   TRP A 159      82.460  73.670 103.160  1.00  0.00           O
ATOM   2440  N   LEU A 160      80.970  73.220 104.810  1.00  0.00           N
ATOM   2441  HN  LEU A 160      80.550  73.530 105.660  1.00  0.00           H
ATOM   2442  CA  LEU A 160      80.750  71.830 104.440  1.00  0.00           C
ATOM   2443  HA  LEU A 160      81.740  71.410 104.500  1.00  0.00           H
ATOM   2444  CB  LEU A 160      79.680  71.110 105.230  1.00  0.00           C
ATOM   2445  HB1 LEU A 160      78.720  71.650 105.200  1.00  0.00           H
ATOM   2446  HB2 LEU A 160      80.030  71.130 106.280  1.00  0.00           H
ATOM   2447  CG  LEU A 160      79.450  69.620 105.020  1.00  0.00           C
ATOM   2448  HG  LEU A 160      79.190  69.330 103.980  1.00  0.00           H
ATOM   2449  CD1 LEU A 160      80.650  68.750 105.390  1.00  0.00           C
ATOM   2450 HD11 LEU A 160      81.450  68.970 104.650  1.00  0.00           H
ATOM   2451 HD12 LEU A 160      80.500  67.660 105.290  1.00  0.00           H
ATOM   2452 HD13 LEU A 160      80.900  68.900 106.460  1.00  0.00           H
ATOM   2453  CD2 LEU A 160      78.190  69.110 105.820  1.00  0.00           C
ATOM   2454 HD21 LEU A 160      78.310  69.160 106.920  1.00  0.00           H
ATOM   2455 HD22 LEU A 160      77.960  68.040 105.620  1.00  0.00           H
ATOM   2456 HD23 LEU A 160      77.280  69.730 105.630  1.00  0.00           H
ATOM   2457  C   LEU A 160      80.250  71.790 102.950  1.00  0.00           C
ATOM   2458  O   LEU A 160      80.710  70.970 102.100  1.00  0.00           O
ATOM   2459  N   LEU A 161      79.330  72.650 102.550  1.00  0.00           N
ATOM   2460  HN  LEU A 161      78.850  73.160 103.260  1.00  0.00           H
ATOM   2461  CA  LEU A 161      78.950  72.860 101.150  1.00  0.00           C
ATOM   2462  HA  LEU A 161      78.570  71.940 100.730  1.00  0.00           H
ATOM   2463  CB  LEU A 161      77.720  73.800 101.150  1.00  0.00           C
ATOM   2464  HB1 LEU A 161      77.420  74.080 100.130  1.00  0.00           H
ATOM   2465  HB2 LEU A 161      78.050  74.720 101.710  1.00  0.00           H
ATOM   2466  CG  LEU A 161      76.480  73.220 101.930  1.00  0.00           C
ATOM   2467  HG  LEU A 161      76.390  72.130 101.720  1.00  0.00           H
ATOM   2468  CD1 LEU A 161      76.430  73.210 103.460  1.00  0.00           C
ATOM   2469 HD11 LEU A 161      75.410  73.000 103.840  1.00  0.00           H
ATOM   2470 HD12 LEU A 161      76.690  74.170 103.950  1.00  0.00           H
ATOM   2471 HD13 LEU A 161      77.170  72.590 103.990  1.00  0.00           H
ATOM   2472  CD2 LEU A 161      75.280  73.970 101.390  1.00  0.00           C
ATOM   2473 HD21 LEU A 161      75.340  74.160 100.300  1.00  0.00           H
ATOM   2474 HD22 LEU A 161      75.330  75.010 101.810  1.00  0.00           H
ATOM   2475 HD23 LEU A 161      74.360  73.490 101.770  1.00  0.00           H
ATOM   2476  C   LEU A 161      80.030  73.400 100.290  1.00  0.00           C
ATOM   2477  O   LEU A 161      80.150  73.010  99.120  1.00  0.00           O
ATOM   2478  N   LEU A 162      80.850  74.310 100.780  1.00  0.00           N
ATOM   2479  HN  LEU A 162      80.820  74.560 101.740  1.00  0.00           H
ATOM   2480  CA  LEU A 162      81.910  74.920  99.940  1.00  0.00           C
ATOM   2481  HA  LEU A 162      81.520  75.210  98.970  1.00  0.00           H
ATOM   2482  CB  LEU A 162      82.310  76.190 100.680  1.00  0.00           C
ATOM   2483  HB1 LEU A 162      82.490  75.920 101.740  1.00  0.00           H
ATOM   2484  HB2 LEU A 162      81.410  76.830 100.730  1.00  0.00           H
ATOM   2485  CG  LEU A 162      83.530  77.030 100.080  1.00  0.00           C
ATOM   2486  HG  LEU A 162      84.360  76.310  99.930  1.00  0.00           H
ATOM   2487  CD1 LEU A 162      83.030  77.460  98.770  1.00  0.00           C
ATOM   2488 HD11 LEU A 162      82.890  76.630  98.040  1.00  0.00           H
ATOM   2489 HD12 LEU A 162      83.760  78.160  98.290  1.00  0.00           H
ATOM   2490 HD13 LEU A 162      82.120  78.100  98.820  1.00  0.00           H
ATOM   2491  CD2 LEU A 162      84.150  78.250 100.860  1.00  0.00           C
ATOM   2492 HD21 LEU A 162      84.830  77.940 101.670  1.00  0.00           H
ATOM   2493 HD22 LEU A 162      83.320  78.950 101.140  1.00  0.00           H
ATOM   2494 HD23 LEU A 162      84.850  78.930 100.350  1.00  0.00           H
ATOM   2495  C   LEU A 162      83.070  73.960  99.660  1.00  0.00           C
ATOM   2496  O   LEU A 162      83.730  74.040  98.580  1.00  0.00           O
ATOM   2497  N   VAL A 163      83.370  72.960 100.490  1.00  0.00           N
ATOM   2498  HN  VAL A 163      83.060  72.900 101.440  1.00  0.00           H
ATOM   2499  CA  VAL A 163      84.170  71.770 100.150  1.00  0.00           C
ATOM   2500  HA  VAL A 163      85.060  72.150  99.680  1.00  0.00           H
ATOM   2501  CB  VAL A 163      84.500  70.900 101.350  1.00  0.00           C
ATOM   2502  HB  VAL A 163      83.560  70.400 101.680  1.00  0.00           H
ATOM   2503  CG1 VAL A 163      85.550  69.840 101.020  1.00  0.00           C
ATOM   2504 HG11 VAL A 163      85.340  69.350 100.050  1.00  0.00           H
ATOM   2505 HG12 VAL A 163      85.570  69.070 101.830  1.00  0.00           H
ATOM   2506 HG13 VAL A 163      86.560  70.290 100.940  1.00  0.00           H
ATOM   2507  CG2 VAL A 163      85.060  71.800 102.490  1.00  0.00           C
ATOM   2508 HG21 VAL A 163      86.070  72.140 102.210  1.00  0.00           H
ATOM   2509 HG22 VAL A 163      85.140  71.170 103.400  1.00  0.00           H
ATOM   2510 HG23 VAL A 163      84.440  72.660 102.820  1.00  0.00           H
ATOM   2511  C   VAL A 163      83.430  70.900  99.230  1.00  0.00           C
ATOM   2512  O   VAL A 163      83.970  70.480  98.170  1.00  0.00           O
ATOM   2513  N   SER A 164      82.110  70.560  99.540  1.00  0.00           N
ATOM   2514  HN  SER A 164      81.700  70.930 100.360  1.00  0.00           H
ATOM   2515  CA  SER A 164      81.290  69.610  98.760  1.00  0.00           C
ATOM   2516  HA  SER A 164      81.710  68.620  98.850  1.00  0.00           H
ATOM   2517  CB  SER A 164      79.980  69.330  99.530  1.00  0.00           C
ATOM   2518  HB1 SER A 164      79.440  70.290  99.540  1.00  0.00           H
ATOM   2519  HB2 SER A 164      80.260  68.970 100.540  1.00  0.00           H
ATOM   2520  OG  SER A 164      79.180  68.440  98.820  1.00  0.00           O
ATOM   2521  HG1 SER A 164      79.330  67.590  99.220  1.00  0.00           H
ATOM   2522  C   SER A 164      80.980  69.980  97.280  1.00  0.00           C
ATOM   2523  O   SER A 164      81.160  69.240  96.380  1.00  0.00           O
ATOM   2524  N   VAL A 165      80.510  71.200  97.050  1.00  0.00           N
ATOM   2525  HN  VAL A 165      80.330  71.920  97.710  1.00  0.00           H
ATOM   2526  CA  VAL A 165      80.120  71.640  95.740  1.00  0.00           C
ATOM   2527  HA  VAL A 165      79.320  71.070  95.270  1.00  0.00           H
ATOM   2528  CB  VAL A 165      79.500  73.050  95.940  1.00  0.00           C
ATOM   2529  HB  VAL A 165      80.010  73.590  96.760  1.00  0.00           H
ATOM   2530  CG1 VAL A 165      79.470  73.830  94.620  1.00  0.00           C
ATOM   2531 HG11 VAL A 165      80.480  74.110  94.230  1.00  0.00           H
ATOM   2532 HG12 VAL A 165      78.790  74.700  94.700  1.00  0.00           H
ATOM   2533 HG13 VAL A 165      79.020  73.250  93.780  1.00  0.00           H
ATOM   2534  CG2 VAL A 165      77.950  72.980  96.340  1.00  0.00           C
ATOM   2535 HG21 VAL A 165      77.700  74.060  96.460  1.00  0.00           H
ATOM   2536 HG22 VAL A 165      77.900  72.500  97.330  1.00  0.00           H
ATOM   2537 HG23 VAL A 165      77.390  72.390  95.580  1.00  0.00           H
ATOM   2538  C   VAL A 165      81.200  71.640  94.640  1.00  0.00           C
ATOM   2539  O   VAL A 165      80.910  71.140  93.530  1.00  0.00           O
ATOM   2540  N   PRO A 166      82.470  72.120  94.720  1.00  0.00           N
ATOM   2541  CD  PRO A 166      82.940  72.980  95.810  1.00  0.00           C
ATOM   2542  HD1 PRO A 166      82.770  72.570  96.820  1.00  0.00           H
ATOM   2543  HD2 PRO A 166      82.490  73.990  95.710  1.00  0.00           H
ATOM   2544  CA  PRO A 166      83.460  71.790  93.690  1.00  0.00           C
ATOM   2545  HA  PRO A 166      83.060  71.940  92.690  1.00  0.00           H
ATOM   2546  CB  PRO A 166      84.500  72.790  94.120  1.00  0.00           C
ATOM   2547  HB1 PRO A 166      84.250  73.770  93.660  1.00  0.00           H
ATOM   2548  HB2 PRO A 166      85.540  72.480  93.830  1.00  0.00           H
ATOM   2549  CG  PRO A 166      84.430  73.130  95.600  1.00  0.00           C
ATOM   2550  HG1 PRO A 166      85.010  72.450  96.280  1.00  0.00           H
ATOM   2551  HG2 PRO A 166      84.860  74.150  95.750  1.00  0.00           H
ATOM   2552  C   PRO A 166      83.910  70.350  93.580  1.00  0.00           C
ATOM   2553  O   PRO A 166      84.250  69.980  92.490  1.00  0.00           O
ATOM   2554  N   VAL A 167      83.890  69.510  94.580  1.00  0.00           N
ATOM   2555  HN  VAL A 167      83.770  69.840  95.520  1.00  0.00           H
ATOM   2556  CA  VAL A 167      84.070  68.080  94.440  1.00  0.00           C
ATOM   2557  HA  VAL A 167      84.940  67.740  93.890  1.00  0.00           H
ATOM   2558  CB  VAL A 167      84.080  67.510  95.790  1.00  0.00           C
ATOM   2559  HB  VAL A 167      83.240  67.990  96.330  1.00  0.00           H
ATOM   2560  CG1 VAL A 167      84.050  65.980  95.780  1.00  0.00           C
ATOM   2561 HG11 VAL A 167      85.010  65.590  95.380  1.00  0.00           H
ATOM   2562 HG12 VAL A 167      83.200  65.470  95.270  1.00  0.00           H
ATOM   2563 HG13 VAL A 167      83.910  65.640  96.830  1.00  0.00           H
ATOM   2564  CG2 VAL A 167      85.350  68.030  96.520  1.00  0.00           C
ATOM   2565 HG21 VAL A 167      85.530  69.120  96.430  1.00  0.00           H
ATOM   2566 HG22 VAL A 167      86.220  67.600  95.970  1.00  0.00           H
ATOM   2567 HG23 VAL A 167      85.540  67.640  97.530  1.00  0.00           H
ATOM   2568  C   VAL A 167      82.920  67.420  93.560  1.00  0.00           C
ATOM   2569  O   VAL A 167      83.190  66.570  92.730  1.00  0.00           O
ATOM   2570  N   LEU A 168      81.650  67.830  93.720  1.00  0.00           N
ATOM   2571  HN  LEU A 168      81.490  68.460  94.470  1.00  0.00           H
ATOM   2572  CA  LEU A 168      80.450  67.420  92.990  1.00  0.00           C
ATOM   2573  HA  LEU A 168      80.500  66.340  92.980  1.00  0.00           H
ATOM   2574  CB  LEU A 168      79.270  68.100  93.600  1.00  0.00           C
ATOM   2575  HB1 LEU A 168      79.420  69.190  93.500  1.00  0.00           H
ATOM   2576  HB2 LEU A 168      79.290  67.920  94.700  1.00  0.00           H
ATOM   2577  CG  LEU A 168      77.850  68.010  93.050  1.00  0.00           C
ATOM   2578  HG  LEU A 168      77.950  68.300  91.980  1.00  0.00           H
ATOM   2579  CD1 LEU A 168      77.290  66.600  93.210  1.00  0.00           C
ATOM   2580 HD11 LEU A 168      76.290  66.560  92.740  1.00  0.00           H
ATOM   2581 HD12 LEU A 168      77.090  66.320  94.270  1.00  0.00           H
ATOM   2582 HD13 LEU A 168      78.030  65.840  92.880  1.00  0.00           H
ATOM   2583  CD2 LEU A 168      76.890  68.960  93.680  1.00  0.00           C
ATOM   2584 HD21 LEU A 168      77.070  69.970  93.270  1.00  0.00           H
ATOM   2585 HD22 LEU A 168      76.970  69.020  94.780  1.00  0.00           H
ATOM   2586 HD23 LEU A 168      75.810  68.700  93.530  1.00  0.00           H
ATOM   2587  C   LEU A 168      80.650  67.850  91.500  1.00  0.00           C
ATOM   2588  O   LEU A 168      80.560  67.110  90.550  1.00  0.00           O
ATOM   2589  N   GLY A 169      81.050  69.100  91.270  1.00  0.00           N
ATOM   2590  HN  GLY A 169      81.300  69.750  92.000  1.00  0.00           H
ATOM   2591  CA  GLY A 169      81.310  69.760  89.970  1.00  0.00           C
ATOM   2592  HA1 GLY A 169      81.430  70.810  90.220  1.00  0.00           H
ATOM   2593  HA2 GLY A 169      80.470  69.500  89.340  1.00  0.00           H
ATOM   2594  C   GLY A 169      82.480  69.180  89.280  1.00  0.00           C
ATOM   2595  O   GLY A 169      82.520  68.900  88.100  1.00  0.00           O
ATOM   2596  N   LEU A 170      83.650  68.990  89.960  1.00  0.00           N
ATOM   2597  HN  LEU A 170      83.780  69.110  90.940  1.00  0.00           H
ATOM   2598  CA  LEU A 170      84.740  68.220  89.390  1.00  0.00           C
ATOM   2599  HA  LEU A 170      85.040  68.680  88.460  1.00  0.00           H
ATOM   2600  CB  LEU A 170      85.950  68.230  90.380  1.00  0.00           C
ATOM   2601  HB1 LEU A 170      86.620  67.350  90.260  1.00  0.00           H
ATOM   2602  HB2 LEU A 170      85.600  68.210  91.430  1.00  0.00           H
ATOM   2603  CG  LEU A 170      86.920  69.380  90.450  1.00  0.00           C
ATOM   2604  HG  LEU A 170      86.340  70.250  90.820  1.00  0.00           H
ATOM   2605  CD1 LEU A 170      88.070  69.170  91.450  1.00  0.00           C
ATOM   2606 HD11 LEU A 170      88.720  70.060  91.490  1.00  0.00           H
ATOM   2607 HD12 LEU A 170      88.730  68.320  91.150  1.00  0.00           H
ATOM   2608 HD13 LEU A 170      87.680  68.990  92.480  1.00  0.00           H
ATOM   2609  CD2 LEU A 170      87.570  69.660  89.120  1.00  0.00           C
ATOM   2610 HD21 LEU A 170      86.740  69.820  88.380  1.00  0.00           H
ATOM   2611 HD22 LEU A 170      88.230  68.830  88.800  1.00  0.00           H
ATOM   2612 HD23 LEU A 170      88.060  70.660  89.140  1.00  0.00           H
ATOM   2613  C   LEU A 170      84.550  66.770  89.050  1.00  0.00           C
ATOM   2614  O   LEU A 170      84.930  66.270  88.020  1.00  0.00           O
ATOM   2615  N   ALA A 171      83.770  66.030  89.910  1.00  0.00           N
ATOM   2616  HN  ALA A 171      83.280  66.480  90.650  1.00  0.00           H
ATOM   2617  CA  ALA A 171      83.290  64.620  89.650  1.00  0.00           C
ATOM   2618  HA  ALA A 171      84.170  64.010  89.510  1.00  0.00           H
ATOM   2619  CB  ALA A 171      82.530  64.050  90.870  1.00  0.00           C
ATOM   2620  HB1 ALA A 171      83.000  64.210  91.860  1.00  0.00           H
ATOM   2621  HB2 ALA A 171      82.150  63.010  90.810  1.00  0.00           H
ATOM   2622  HB3 ALA A 171      81.620  64.680  90.930  1.00  0.00           H
ATOM   2623  C   ALA A 171      82.540  64.430  88.410  1.00  0.00           C
ATOM   2624  O   ALA A 171      82.840  63.590  87.590  1.00  0.00           O
ATOM   2625  N   ASN A 172      81.590  65.380  88.150  1.00  0.00           N
ATOM   2626  HN  ASN A 172      81.560  66.170  88.750  1.00  0.00           H
ATOM   2627  CA  ASN A 172      80.850  65.430  86.930  1.00  0.00           C
ATOM   2628  HA  ASN A 172      80.570  64.430  86.650  1.00  0.00           H
ATOM   2629  CB  ASN A 172      79.670  66.380  87.220  1.00  0.00           C
ATOM   2630  HB1 ASN A 172      80.040  67.350  87.600  1.00  0.00           H
ATOM   2631  HB2 ASN A 172      79.040  65.890  88.000  1.00  0.00           H
ATOM   2632  CG  ASN A 172      78.840  66.550  85.940  1.00  0.00           C
ATOM   2633  OD1 ASN A 172      78.890  67.670  85.420  1.00  0.00           O
ATOM   2634  ND2 ASN A 172      77.970  65.580  85.550  1.00  0.00           N
ATOM   2635 HD21 ASN A 172      77.830  64.780  86.120  1.00  0.00           H
ATOM   2636 HD22 ASN A 172      77.490  65.740  84.690  1.00  0.00           H
ATOM   2637  C   ASN A 172      81.770  65.920  85.760  1.00  0.00           C
ATOM   2638  O   ASN A 172      81.870  65.260  84.750  1.00  0.00           O
ATOM   2639  N   TYR A 173      82.660  66.970  85.950  1.00  0.00           N
ATOM   2640  HN  TYR A 173      82.740  67.510  86.800  1.00  0.00           H
ATOM   2641  CA  TYR A 173      83.620  67.470  84.900  1.00  0.00           C
ATOM   2642  HA  TYR A 173      83.100  67.890  84.060  1.00  0.00           H
ATOM   2643  CB  TYR A 173      84.550  68.550  85.490  1.00  0.00           C
ATOM   2644  HB1 TYR A 173      84.870  68.220  86.500  1.00  0.00           H
ATOM   2645  HB2 TYR A 173      83.850  69.380  85.700  1.00  0.00           H
ATOM   2646  CG  TYR A 173      85.710  68.980  84.690  1.00  0.00           C
ATOM   2647  CD1 TYR A 173      85.630  69.500  83.420  1.00  0.00           C
ATOM   2648  HD1 TYR A 173      84.650  69.470  82.950  1.00  0.00           H
ATOM   2649  CE1 TYR A 173      86.840  69.790  82.720  1.00  0.00           C
ATOM   2650  HE1 TYR A 173      86.840  70.210  81.730  1.00  0.00           H
ATOM   2651  CZ  TYR A 173      88.100  69.610  83.290  1.00  0.00           C
ATOM   2652  OH  TYR A 173      89.270  69.710  82.570  1.00  0.00           O
ATOM   2653  HH  TYR A 173      89.960  69.990  83.180  1.00  0.00           H
ATOM   2654  CD2 TYR A 173      86.950  68.750  85.330  1.00  0.00           C
ATOM   2655  HD2 TYR A 173      86.990  68.340  86.330  1.00  0.00           H
ATOM   2656  CE2 TYR A 173      88.110  69.000  84.580  1.00  0.00           C
ATOM   2657  HE2 TYR A 173      89.080  68.670  84.940  1.00  0.00           H
ATOM   2658  C   TYR A 173      84.460  66.350  84.290  1.00  0.00           C
ATOM   2659  O   TYR A 173      84.550  66.160  83.080  1.00  0.00           O
ATOM   2660  N   TRP A 174      85.000  65.440  85.160  1.00  0.00           N
ATOM   2661  HN  TRP A 174      85.050  65.640  86.130  1.00  0.00           H
ATOM   2662  CA  TRP A 174      85.810  64.320  84.750  1.00  0.00           C
ATOM   2663  HA  TRP A 174      86.620  64.710  84.150  1.00  0.00           H
ATOM   2664  CB  TRP A 174      86.440  63.690  86.020  1.00  0.00           C
ATOM   2665  HB1 TRP A 174      85.620  63.540  86.750  1.00  0.00           H
ATOM   2666  HB2 TRP A 174      87.060  64.490  86.500  1.00  0.00           H
ATOM   2667  CG  TRP A 174      87.250  62.450  85.850  1.00  0.00           C
ATOM   2668  CD1 TRP A 174      88.620  62.480  85.870  1.00  0.00           C
ATOM   2669  HD1 TRP A 174      89.240  63.350  86.010  1.00  0.00           H
ATOM   2670  NE1 TRP A 174      89.030  61.160  85.610  1.00  0.00           N
ATOM   2671  HE1 TRP A 174      89.950  60.990  85.300  1.00  0.00           H
ATOM   2672  CE2 TRP A 174      87.990  60.330  85.540  1.00  0.00           C
ATOM   2673  CD2 TRP A 174      86.860  61.100  85.840  1.00  0.00           C
ATOM   2674  CE3 TRP A 174      85.630  60.530  85.930  1.00  0.00           C
ATOM   2675  HE3 TRP A 174      84.780  61.180  86.040  1.00  0.00           H
ATOM   2676  CZ3 TRP A 174      85.500  59.200  85.800  1.00  0.00           C
ATOM   2677  HZ3 TRP A 174      84.590  58.620  85.710  1.00  0.00           H
ATOM   2678  CZ2 TRP A 174      87.890  58.990  85.400  1.00  0.00           C
ATOM   2679  HZ2 TRP A 174      88.740  58.390  85.090  1.00  0.00           H
ATOM   2680  CH2 TRP A 174      86.620  58.400  85.460  1.00  0.00           C
ATOM   2681  HH2 TRP A 174      86.300  57.440  85.090  1.00  0.00           H
ATOM   2682  C   TRP A 174      85.090  63.270  83.860  1.00  0.00           C
ATOM   2683  O   TRP A 174      85.690  62.890  82.850  1.00  0.00           O
ATOM   2684  N   ILE A 175      83.820  63.020  84.160  1.00  0.00           N
ATOM   2685  HN  ILE A 175      83.510  63.470  84.980  1.00  0.00           H
ATOM   2686  CA  ILE A 175      82.920  62.130  83.380  1.00  0.00           C
ATOM   2687  HA  ILE A 175      83.380  61.180  83.170  1.00  0.00           H
ATOM   2688  CB  ILE A 175      81.670  61.830  84.160  1.00  0.00           C
ATOM   2689  HB  ILE A 175      80.960  62.680  84.300  1.00  0.00           H
ATOM   2690  CG2 ILE A 175      80.860  60.750  83.360  1.00  0.00           C
ATOM   2691 HG21 ILE A 175      79.820  60.680  83.750  1.00  0.00           H
ATOM   2692 HG22 ILE A 175      81.260  59.720  83.290  1.00  0.00           H
ATOM   2693 HG23 ILE A 175      80.770  61.110  82.320  1.00  0.00           H
ATOM   2694  CG1 ILE A 175      82.000  61.150  85.530  1.00  0.00           C
ATOM   2695 HG11 ILE A 175      82.760  61.760  86.060  1.00  0.00           H
ATOM   2696 HG12 ILE A 175      82.510  60.170  85.370  1.00  0.00           H
ATOM   2697  CD  ILE A 175      80.840  60.970  86.470  1.00  0.00           C
ATOM   2698  HD1 ILE A 175      80.390  61.950  86.780  1.00  0.00           H
ATOM   2699  HD2 ILE A 175      81.020  60.480  87.450  1.00  0.00           H
ATOM   2700  HD3 ILE A 175      80.020  60.440  85.950  1.00  0.00           H
ATOM   2701  C   ILE A 175      82.620  62.780  82.070  1.00  0.00           C
ATOM   2702  O   ILE A 175      82.720  62.110  81.000  1.00  0.00           O
ATOM   2703  N   ILE A 176      82.320  64.090  82.090  1.00  0.00           N
ATOM   2704  HN  ILE A 176      82.350  64.580  82.950  1.00  0.00           H
ATOM   2705  CA  ILE A 176      81.710  64.750  80.930  1.00  0.00           C
ATOM   2706  HA  ILE A 176      80.950  64.150  80.470  1.00  0.00           H
ATOM   2707  CB  ILE A 176      81.120  66.100  81.300  1.00  0.00           C
ATOM   2708  HB  ILE A 176      81.870  66.630  81.910  1.00  0.00           H
ATOM   2709  CG2 ILE A 176      80.890  66.970  80.160  1.00  0.00           C
ATOM   2710 HG21 ILE A 176      80.300  66.470  79.360  1.00  0.00           H
ATOM   2711 HG22 ILE A 176      81.790  67.500  79.800  1.00  0.00           H
ATOM   2712 HG23 ILE A 176      80.220  67.790  80.510  1.00  0.00           H
ATOM   2713  CG1 ILE A 176      79.810  65.930  82.070  1.00  0.00           C
ATOM   2714 HG11 ILE A 176      79.510  66.930  82.430  1.00  0.00           H
ATOM   2715 HG12 ILE A 176      80.090  65.440  83.030  1.00  0.00           H
ATOM   2716  CD  ILE A 176      78.640  65.060  81.430  1.00  0.00           C
ATOM   2717  HD1 ILE A 176      78.430  65.330  80.370  1.00  0.00           H
ATOM   2718  HD2 ILE A 176      77.730  65.200  82.040  1.00  0.00           H
ATOM   2719  HD3 ILE A 176      79.000  64.010  81.540  1.00  0.00           H
ATOM   2720  C   ILE A 176      82.900  64.990  79.900  1.00  0.00           C
ATOM   2721  O   ILE A 176      82.730  64.870  78.670  1.00  0.00           O
ATOM   2722  N   ARG A 177      84.150  65.280  80.370  1.00  0.00           N
ATOM   2723  HN  ARG A 177      84.450  65.190  81.310  1.00  0.00           H
ATOM   2724  CA  ARG A 177      85.200  65.500  79.420  1.00  0.00           C
ATOM   2725  HA  ARG A 177      84.920  66.090  78.570  1.00  0.00           H
ATOM   2726  CB  ARG A 177      86.450  66.200  80.100  1.00  0.00           C
ATOM   2727  HB1 ARG A 177      86.040  67.080  80.640  1.00  0.00           H
ATOM   2728  HB2 ARG A 177      87.040  66.620  79.250  1.00  0.00           H
ATOM   2729  CG  ARG A 177      87.400  65.530  81.100  1.00  0.00           C
ATOM   2730  HG1 ARG A 177      87.740  64.490  80.900  1.00  0.00           H
ATOM   2731  HG2 ARG A 177      86.790  65.580  82.030  1.00  0.00           H
ATOM   2732  CD  ARG A 177      88.630  66.440  81.210  1.00  0.00           C
ATOM   2733  HD1 ARG A 177      88.390  67.450  81.620  1.00  0.00           H
ATOM   2734  HD2 ARG A 177      88.990  66.680  80.180  1.00  0.00           H
ATOM   2735  NE  ARG A 177      89.580  65.640  82.050  1.00  0.00           N
ATOM   2736  HE  ARG A 177      89.830  66.000  82.950  1.00  0.00           H
ATOM   2737  CZ  ARG A 177      90.250  64.590  81.710  1.00  0.00           C
ATOM   2738  NH1 ARG A 177      90.210  63.980  80.620  1.00  0.00           N
ATOM   2739 HH11 ARG A 177      89.580  64.130  79.850  1.00  0.00           H
ATOM   2740 HH12 ARG A 177      90.820  63.190  80.600  1.00  0.00           H
ATOM   2741  NH2 ARG A 177      90.920  63.990  82.700  1.00  0.00           N
ATOM   2742 HH21 ARG A 177      91.420  63.160  82.460  1.00  0.00           H
ATOM   2743 HH22 ARG A 177      91.050  64.280  83.650  1.00  0.00           H
ATOM   2744  C   ARG A 177      85.660  64.260  78.760  1.00  0.00           C
ATOM   2745  O   ARG A 177      86.090  64.360  77.640  1.00  0.00           O
ATOM   2746  N   HSD A 178      85.520  63.040  79.440  1.00  0.00           N
ATOM   2747  HN  HSD A 178      85.020  63.190  80.300  1.00  0.00           H
ATOM   2748  CA  HSD A 178      85.720  61.740  78.820  1.00  0.00           C
ATOM   2749  HA  HSD A 178      86.610  61.820  78.220  1.00  0.00           H
ATOM   2750  CB  HSD A 178      85.940  60.710  79.880  1.00  0.00           C
ATOM   2751  HB1 HSD A 178      85.840  59.740  79.360  1.00  0.00           H
ATOM   2752  HB2 HSD A 178      85.210  60.770  80.710  1.00  0.00           H
ATOM   2753  ND1 HSD A 178      87.720  61.260  81.620  1.00  0.00           N
ATOM   2754  HD1 HSD A 178      87.200  62.030  81.990  1.00  0.00           H
ATOM   2755  CG  HSD A 178      87.300  60.680  80.440  1.00  0.00           C
ATOM   2756  CE1 HSD A 178      89.060  61.080  81.780  1.00  0.00           C
ATOM   2757  HE1 HSD A 178      89.580  61.540  82.620  1.00  0.00           H
ATOM   2758  NE2 HSD A 178      89.560  60.290  80.770  1.00  0.00           N
ATOM   2759  CD2 HSD A 178      88.420  60.020  79.960  1.00  0.00           C
ATOM   2760  HD2 HSD A 178      88.480  59.480  79.030  1.00  0.00           H
ATOM   2761  C   HSD A 178      84.670  61.270  77.810  1.00  0.00           C
ATOM   2762  O   HSD A 178      85.010  60.720  76.800  1.00  0.00           O
ATOM   2763  N   LEU A 179      83.440  61.600  78.160  1.00  0.00           N
ATOM   2764  HN  LEU A 179      83.160  61.840  79.090  1.00  0.00           H
ATOM   2765  CA  LEU A 179      82.300  61.220  77.350  1.00  0.00           C
ATOM   2766  HA  LEU A 179      82.370  60.170  77.120  1.00  0.00           H
ATOM   2767  CB  LEU A 179      81.030  61.460  78.260  1.00  0.00           C
ATOM   2768  HB1 LEU A 179      81.190  62.470  78.670  1.00  0.00           H
ATOM   2769  HB2 LEU A 179      81.110  60.700  79.060  1.00  0.00           H
ATOM   2770  CG  LEU A 179      79.610  61.660  77.630  1.00  0.00           C
ATOM   2771  HG  LEU A 179      79.740  62.380  76.790  1.00  0.00           H
ATOM   2772  CD1 LEU A 179      79.210  60.320  76.960  1.00  0.00           C
ATOM   2773 HD11 LEU A 179      79.800  60.130  76.040  1.00  0.00           H
ATOM   2774 HD12 LEU A 179      78.200  60.540  76.560  1.00  0.00           H
ATOM   2775 HD13 LEU A 179      79.250  59.480  77.690  1.00  0.00           H
ATOM   2776  CD2 LEU A 179      78.660  62.210  78.720  1.00  0.00           C
ATOM   2777 HD21 LEU A 179      78.710  61.590  79.650  1.00  0.00           H
ATOM   2778 HD22 LEU A 179      77.590  62.190  78.390  1.00  0.00           H
ATOM   2779 HD23 LEU A 179      78.850  63.260  79.050  1.00  0.00           H
ATOM   2780  C   LEU A 179      82.080  61.940  76.030  1.00  0.00           C
ATOM   2781  O   LEU A 179      81.810  61.470  74.930  1.00  0.00           O
ATOM   2782  N   MET A 180      82.340  63.290  76.100  1.00  0.00           N
ATOM   2783  HN  MET A 180      82.750  63.680  76.930  1.00  0.00           H
ATOM   2784  CA  MET A 180      81.950  64.240  75.060  1.00  0.00           C
ATOM   2785  HA  MET A 180      80.910  64.080  74.850  1.00  0.00           H
ATOM   2786  CB  MET A 180      82.170  65.710  75.540  1.00  0.00           C
ATOM   2787  HB1 MET A 180      82.440  66.340  74.670  1.00  0.00           H
ATOM   2788  HB2 MET A 180      83.020  65.740  76.270  1.00  0.00           H
ATOM   2789  CG  MET A 180      80.910  66.220  76.250  1.00  0.00           C
ATOM   2790  HG1 MET A 180      81.130  67.200  76.710  1.00  0.00           H
ATOM   2791  HG2 MET A 180      80.780  65.470  77.060  1.00  0.00           H
ATOM   2792  SD  MET A 180      79.430  66.330  75.250  1.00  0.00           S
ATOM   2793  CE  MET A 180      79.960  67.430  73.920  1.00  0.00           C
ATOM   2794  HE1 MET A 180      79.040  67.940  73.580  1.00  0.00           H
ATOM   2795  HE2 MET A 180      80.400  66.900  73.060  1.00  0.00           H
ATOM   2796  HE3 MET A 180      80.700  68.130  74.350  1.00  0.00           H
ATOM   2797  C   MET A 180      82.520  64.050  73.650  1.00  0.00           C
ATOM   2798  O   MET A 180      81.760  64.100  72.720  1.00  0.00           O
ATOM   2799  N   PRO A 181      83.830  63.840  73.390  1.00  0.00           N
ATOM   2800  CD  PRO A 181      84.880  64.200  74.320  1.00  0.00           C
ATOM   2801  HD1 PRO A 181      84.930  63.400  75.080  1.00  0.00           H
ATOM   2802  HD2 PRO A 181      84.590  65.170  74.780  1.00  0.00           H
ATOM   2803  CA  PRO A 181      84.370  63.280  72.190  1.00  0.00           C
ATOM   2804  HA  PRO A 181      84.230  63.940  71.350  1.00  0.00           H
ATOM   2805  CB  PRO A 181      85.870  63.000  72.480  1.00  0.00           C
ATOM   2806  HB1 PRO A 181      86.500  63.080  71.580  1.00  0.00           H
ATOM   2807  HB2 PRO A 181      86.010  61.990  72.920  1.00  0.00           H
ATOM   2808  CG  PRO A 181      86.150  64.190  73.470  1.00  0.00           C
ATOM   2809  HG1 PRO A 181      87.010  64.190  74.180  1.00  0.00           H
ATOM   2810  HG2 PRO A 181      86.230  65.250  73.100  1.00  0.00           H
ATOM   2811  C   PRO A 181      83.670  62.030  71.640  1.00  0.00           C
ATOM   2812  O   PRO A 181      83.290  61.910  70.470  1.00  0.00           O
ATOM   2813  N   VAL A 182      83.320  61.060  72.570  1.00  0.00           N
ATOM   2814  HN  VAL A 182      83.370  61.230  73.550  1.00  0.00           H
ATOM   2815  CA  VAL A 182      82.570  59.880  72.180  1.00  0.00           C
ATOM   2816  HA  VAL A 182      83.120  59.400  71.390  1.00  0.00           H
ATOM   2817  CB  VAL A 182      82.540  58.800  73.300  1.00  0.00           C
ATOM   2818  HB  VAL A 182      81.970  59.110  74.220  1.00  0.00           H
ATOM   2819  CG1 VAL A 182      81.820  57.550  72.870  1.00  0.00           C
ATOM   2820 HG11 VAL A 182      81.650  56.880  73.740  1.00  0.00           H
ATOM   2821 HG12 VAL A 182      82.500  57.030  72.160  1.00  0.00           H
ATOM   2822 HG13 VAL A 182      80.850  57.860  72.440  1.00  0.00           H
ATOM   2823  CG2 VAL A 182      83.980  58.540  73.810  1.00  0.00           C
ATOM   2824 HG21 VAL A 182      83.810  57.970  74.760  1.00  0.00           H
ATOM   2825 HG22 VAL A 182      84.460  59.490  74.130  1.00  0.00           H
ATOM   2826 HG23 VAL A 182      84.500  58.080  72.950  1.00  0.00           H
ATOM   2827  C   VAL A 182      81.150  60.280  71.760  1.00  0.00           C
ATOM   2828  O   VAL A 182      80.630  59.810  70.690  1.00  0.00           O
ATOM   2829  N   PHE A 183      80.520  61.160  72.540  1.00  0.00           N
ATOM   2830  HN  PHE A 183      80.980  61.420  73.390  1.00  0.00           H
ATOM   2831  CA  PHE A 183      79.110  61.520  72.400  1.00  0.00           C
ATOM   2832  HA  PHE A 183      78.580  60.580  72.320  1.00  0.00           H
ATOM   2833  CB  PHE A 183      78.700  62.300  73.630  1.00  0.00           C
ATOM   2834  HB1 PHE A 183      78.780  63.420  73.570  1.00  0.00           H
ATOM   2835  HB2 PHE A 183      79.280  62.040  74.540  1.00  0.00           H
ATOM   2836  CG  PHE A 183      77.210  62.150  74.040  1.00  0.00           C
ATOM   2837  CD1 PHE A 183      76.820  62.600  75.260  1.00  0.00           C
ATOM   2838  HD1 PHE A 183      77.520  63.030  75.960  1.00  0.00           H
ATOM   2839  CE1 PHE A 183      75.430  62.620  75.650  1.00  0.00           C
ATOM   2840  HE1 PHE A 183      75.150  62.760  76.690  1.00  0.00           H
ATOM   2841  CZ  PHE A 183      74.480  62.160  74.740  1.00  0.00           C
ATOM   2842  HZ  PHE A 183      73.470  62.090  75.130  1.00  0.00           H
ATOM   2843  CD2 PHE A 183      76.210  61.660  73.150  1.00  0.00           C
ATOM   2844  HD2 PHE A 183      76.580  61.250  72.220  1.00  0.00           H
ATOM   2845  CE2 PHE A 183      74.840  61.700  73.480  1.00  0.00           C
ATOM   2846  HE2 PHE A 183      74.060  61.290  72.840  1.00  0.00           H
ATOM   2847  C   PHE A 183      78.880  62.260  71.150  1.00  0.00           C
ATOM   2848  O   PHE A 183      77.900  62.010  70.380  1.00  0.00           O
ATOM   2849  N   THR A 184      79.760  63.240  70.750  1.00  0.00           N
ATOM   2850  HN  THR A 184      80.520  63.390  71.370  1.00  0.00           H
ATOM   2851  CA  THR A 184      79.770  63.840  69.380  1.00  0.00           C
ATOM   2852  HA  THR A 184      78.760  64.160  69.180  1.00  0.00           H
ATOM   2853  CB  THR A 184      80.830  65.030  69.250  1.00  0.00           C
ATOM   2854  HB  THR A 184      81.230  65.180  68.220  1.00  0.00           H
ATOM   2855  OG1 THR A 184      81.960  64.880  70.090  1.00  0.00           O
ATOM   2856  HG1 THR A 184      81.670  65.050  71.000  1.00  0.00           H
ATOM   2857  CG2 THR A 184      80.220  66.270  69.830  1.00  0.00           C
ATOM   2858 HG21 THR A 184      80.770  67.220  69.590  1.00  0.00           H
ATOM   2859 HG22 THR A 184      80.010  66.280  70.930  1.00  0.00           H
ATOM   2860 HG23 THR A 184      79.230  66.420  69.340  1.00  0.00           H
ATOM   2861  C   THR A 184      79.950  62.880  68.200  1.00  0.00           C
ATOM   2862  O   THR A 184      79.200  62.990  67.290  1.00  0.00           O
ATOM   2863  N   ARG A 185      80.930  61.950  68.280  1.00  0.00           N
ATOM   2864  HN  ARG A 185      81.590  62.110  69.010  1.00  0.00           H
ATOM   2865  CA  ARG A 185      81.140  60.850  67.350  1.00  0.00           C
ATOM   2866  HA  ARG A 185      81.380  61.270  66.390  1.00  0.00           H
ATOM   2867  CB  ARG A 185      82.400  60.080  67.820  1.00  0.00           C
ATOM   2868  HB1 ARG A 185      82.210  59.830  68.880  1.00  0.00           H
ATOM   2869  HB2 ARG A 185      83.220  60.830  67.830  1.00  0.00           H
ATOM   2870  CG  ARG A 185      82.720  58.830  66.950  1.00  0.00           C
ATOM   2871  HG1 ARG A 185      81.940  58.080  66.690  1.00  0.00           H
ATOM   2872  HG2 ARG A 185      83.600  58.410  67.490  1.00  0.00           H
ATOM   2873  CD  ARG A 185      83.130  59.200  65.430  1.00  0.00           C
ATOM   2874  HD1 ARG A 185      83.920  59.990  65.400  1.00  0.00           H
ATOM   2875  HD2 ARG A 185      82.280  59.630  64.880  1.00  0.00           H
ATOM   2876  NE  ARG A 185      83.620  57.950  64.780  1.00  0.00           N
ATOM   2877  HE  ARG A 185      83.800  57.120  65.320  1.00  0.00           H
ATOM   2878  CZ  ARG A 185      83.820  57.800  63.490  1.00  0.00           C
ATOM   2879  NH1 ARG A 185      83.640  58.710  62.550  1.00  0.00           N
ATOM   2880 HH11 ARG A 185      83.140  59.540  62.790  1.00  0.00           H
ATOM   2881 HH12 ARG A 185      83.930  58.470  61.620  1.00  0.00           H
ATOM   2882  NH2 ARG A 185      84.060  56.570  63.090  1.00  0.00           N
ATOM   2883 HH21 ARG A 185      84.120  56.560  62.080  1.00  0.00           H
ATOM   2884 HH22 ARG A 185      83.740  55.820  63.670  1.00  0.00           H
ATOM   2885  C   ARG A 185      79.970  59.930  67.180  1.00  0.00           C
ATOM   2886  O   ARG A 185      79.620  59.640  66.040  1.00  0.00           O
ATOM   2887  N   MET A 186      79.200  59.480  68.190  1.00  0.00           N
ATOM   2888  HN  MET A 186      79.640  59.740  69.040  1.00  0.00           H
ATOM   2889  CA  MET A 186      77.870  58.760  68.140  1.00  0.00           C
ATOM   2890  HA  MET A 186      78.150  57.860  67.630  1.00  0.00           H
ATOM   2891  CB  MET A 186      77.540  58.520  69.650  1.00  0.00           C
ATOM   2892  HB1 MET A 186      77.550  59.490  70.200  1.00  0.00           H
ATOM   2893  HB2 MET A 186      78.320  57.880  70.130  1.00  0.00           H
ATOM   2894  CG  MET A 186      76.140  57.940  69.880  1.00  0.00           C
ATOM   2895  HG1 MET A 186      76.140  56.960  69.360  1.00  0.00           H
ATOM   2896  HG2 MET A 186      75.350  58.550  69.400  1.00  0.00           H
ATOM   2897  SD  MET A 186      75.810  57.870  71.610  1.00  0.00           S
ATOM   2898  CE  MET A 186      74.200  57.150  71.580  1.00  0.00           C
ATOM   2899  HE1 MET A 186      74.230  56.340  70.830  1.00  0.00           H
ATOM   2900  HE2 MET A 186      73.400  57.880  71.360  1.00  0.00           H
ATOM   2901  HE3 MET A 186      73.920  56.730  72.570  1.00  0.00           H
ATOM   2902  C   MET A 186      76.740  59.530  67.400  1.00  0.00           C
ATOM   2903  O   MET A 186      75.940  58.890  66.760  1.00  0.00           O
ATOM   2904  N   GLN A 187      76.720  60.920  67.590  1.00  0.00           N
ATOM   2905  HN  GLN A 187      77.310  61.250  68.320  1.00  0.00           H
ATOM   2906  CA  GLN A 187      75.720  61.710  66.810  1.00  0.00           C
ATOM   2907  HA  GLN A 187      74.800  61.160  66.870  1.00  0.00           H
ATOM   2908  CB  GLN A 187      75.500  63.140  67.410  1.00  0.00           C
ATOM   2909  HB1 GLN A 187      74.860  63.660  66.660  1.00  0.00           H
ATOM   2910  HB2 GLN A 187      76.480  63.680  67.380  1.00  0.00           H
ATOM   2911  CG  GLN A 187      74.930  63.340  68.810  1.00  0.00           C
ATOM   2912  HG1 GLN A 187      74.490  64.350  68.830  1.00  0.00           H
ATOM   2913  HG2 GLN A 187      75.610  63.270  69.680  1.00  0.00           H
ATOM   2914  CD  GLN A 187      73.800  62.320  69.070  1.00  0.00           C
ATOM   2915  OE1 GLN A 187      72.600  62.560  68.840  1.00  0.00           O
ATOM   2916  NE2 GLN A 187      74.150  61.160  69.740  1.00  0.00           N
ATOM   2917 HE21 GLN A 187      73.420  60.500  69.920  1.00  0.00           H
ATOM   2918 HE22 GLN A 187      75.130  60.960  69.670  1.00  0.00           H
ATOM   2919  C   GLN A 187      76.120  61.780  65.350  1.00  0.00           C
ATOM   2920  O   GLN A 187      75.330  61.880  64.410  1.00  0.00           O
ATOM   2921  N   SER A 188      77.430  61.760  65.000  1.00  0.00           N
ATOM   2922  HN  SER A 188      78.090  61.760  65.740  1.00  0.00           H
ATOM   2923  CA  SER A 188      77.840  61.890  63.580  1.00  0.00           C
ATOM   2924  HA  SER A 188      77.140  62.620  63.200  1.00  0.00           H
ATOM   2925  CB  SER A 188      79.230  62.510  63.430  1.00  0.00           C
ATOM   2926  HB1 SER A 188      80.020  61.930  63.950  1.00  0.00           H
ATOM   2927  HB2 SER A 188      79.170  63.480  63.960  1.00  0.00           H
ATOM   2928  OG  SER A 188      79.680  62.740  62.100  1.00  0.00           O
ATOM   2929  HG1 SER A 188      79.050  63.320  61.680  1.00  0.00           H
ATOM   2930  C   SER A 188      77.680  60.640  62.810  1.00  0.00           C
ATOM   2931  O   SER A 188      77.390  60.550  61.590  1.00  0.00           O
ATOM   2932  N   LEU A 189      77.810  59.460  63.520  1.00  0.00           N
ATOM   2933  HN  LEU A 189      78.070  59.600  64.470  1.00  0.00           H
ATOM   2934  CA  LEU A 189      77.800  58.100  62.910  1.00  0.00           C
ATOM   2935  HA  LEU A 189      78.380  58.040  61.990  1.00  0.00           H
ATOM   2936  CB  LEU A 189      78.390  57.100  63.870  1.00  0.00           C
ATOM   2937  HB1 LEU A 189      77.940  56.080  63.940  1.00  0.00           H
ATOM   2938  HB2 LEU A 189      78.100  57.480  64.870  1.00  0.00           H
ATOM   2939  CG  LEU A 189      79.860  57.120  63.800  1.00  0.00           C
ATOM   2940  HG  LEU A 189      80.270  58.150  63.810  1.00  0.00           H
ATOM   2941  CD1 LEU A 189      80.480  56.430  65.000  1.00  0.00           C
ATOM   2942 HD11 LEU A 189      80.120  55.380  65.010  1.00  0.00           H
ATOM   2943 HD12 LEU A 189      80.310  56.800  66.040  1.00  0.00           H
ATOM   2944 HD13 LEU A 189      81.590  56.490  64.880  1.00  0.00           H
ATOM   2945  CD2 LEU A 189      80.290  56.290  62.600  1.00  0.00           C
ATOM   2946 HD21 LEU A 189      80.150  55.190  62.660  1.00  0.00           H
ATOM   2947 HD22 LEU A 189      81.390  56.280  62.470  1.00  0.00           H
ATOM   2948 HD23 LEU A 189      79.970  56.650  61.600  1.00  0.00           H
ATOM   2949  C   LEU A 189      76.360  57.730  62.470  1.00  0.00           C
ATOM   2950  O   LEU A 189      76.140  57.000  61.580  1.00  0.00           O
ATOM   2951  N   ILE A 190      75.420  58.430  63.070  1.00  0.00           N
ATOM   2952  HN  ILE A 190      75.530  59.070  63.820  1.00  0.00           H
ATOM   2953  CA  ILE A 190      74.090  58.390  62.510  1.00  0.00           C
ATOM   2954  HA  ILE A 190      73.720  57.380  62.510  1.00  0.00           H
ATOM   2955  CB  ILE A 190      73.030  58.990  63.450  1.00  0.00           C
ATOM   2956  HB  ILE A 190      73.180  60.100  63.420  1.00  0.00           H
ATOM   2957  CG2 ILE A 190      71.660  58.440  63.130  1.00  0.00           C
ATOM   2958 HG21 ILE A 190      70.970  59.200  63.560  1.00  0.00           H
ATOM   2959 HG22 ILE A 190      71.410  57.500  63.670  1.00  0.00           H
ATOM   2960 HG23 ILE A 190      71.440  58.320  62.050  1.00  0.00           H
ATOM   2961  CG1 ILE A 190      73.290  58.720  64.930  1.00  0.00           C
ATOM   2962 HG11 ILE A 190      74.240  59.190  65.280  1.00  0.00           H
ATOM   2963 HG12 ILE A 190      73.320  57.630  65.180  1.00  0.00           H
ATOM   2964  CD  ILE A 190      72.200  59.330  65.900  1.00  0.00           C
ATOM   2965  HD1 ILE A 190      71.330  58.650  65.840  1.00  0.00           H
ATOM   2966  HD2 ILE A 190      71.870  60.340  65.580  1.00  0.00           H
ATOM   2967  HD3 ILE A 190      72.650  59.400  66.910  1.00  0.00           H
ATOM   2968  C   ILE A 190      74.040  58.940  61.090  1.00  0.00           C
ATOM   2969  O   ILE A 190      73.430  58.380  60.200  1.00  0.00           O
ATOM   2970  N   ASP A 191      74.730  60.110  60.760  1.00  0.00           N
ATOM   2971  HN  ASP A 191      75.310  60.540  61.440  1.00  0.00           H
ATOM   2972  CA  ASP A 191      74.710  60.780  59.470  1.00  0.00           C
ATOM   2973  HA  ASP A 191      73.670  60.950  59.240  1.00  0.00           H
ATOM   2974  CB  ASP A 191      75.520  62.070  59.550  1.00  0.00           C
ATOM   2975  HB1 ASP A 191      75.620  62.530  58.550  1.00  0.00           H
ATOM   2976  HB2 ASP A 191      76.570  62.010  59.890  1.00  0.00           H
ATOM   2977  CG  ASP A 191      74.840  63.200  60.360  1.00  0.00           C
ATOM   2978  OD1 ASP A 191      73.820  63.000  61.050  1.00  0.00           O
ATOM   2979  OD2 ASP A 191      75.440  64.290  60.400  1.00  0.00           O
ATOM   2980  C   ASP A 191      75.300  59.860  58.470  1.00  0.00           C
ATOM   2981  O   ASP A 191      74.800  59.790  57.320  1.00  0.00           O
ATOM   2982  N   GLY A 192      76.330  59.110  58.840  1.00  0.00           N
ATOM   2983  HN  GLY A 192      76.480  59.280  59.810  1.00  0.00           H
ATOM   2984  CA  GLY A 192      76.850  57.980  58.060  1.00  0.00           C
ATOM   2985  HA1 GLY A 192      77.480  57.370  58.690  1.00  0.00           H
ATOM   2986  HA2 GLY A 192      77.410  58.480  57.280  1.00  0.00           H
ATOM   2987  C   GLY A 192      75.910  56.990  57.530  1.00  0.00           C
ATOM   2988  O   GLY A 192      75.940  56.670  56.350  1.00  0.00           O
ATOM   2989  N   ILE A 193      75.090  56.420  58.440  1.00  0.00           N
ATOM   2990  HN  ILE A 193      75.160  56.710  59.400  1.00  0.00           H
ATOM   2991  CA  ILE A 193      74.060  55.430  58.100  1.00  0.00           C
ATOM   2992  HA  ILE A 193      74.510  54.800  57.350  1.00  0.00           H
ATOM   2993  CB  ILE A 193      73.500  54.730  59.230  1.00  0.00           C
ATOM   2994  HB  ILE A 193      73.050  55.430  59.950  1.00  0.00           H
ATOM   2995  CG2 ILE A 193      72.410  53.630  58.840  1.00  0.00           C
ATOM   2996 HG21 ILE A 193      72.570  53.290  57.800  1.00  0.00           H
ATOM   2997 HG22 ILE A 193      71.440  54.130  59.040  1.00  0.00           H
ATOM   2998 HG23 ILE A 193      72.570  52.790  59.550  1.00  0.00           H
ATOM   2999  CG1 ILE A 193      74.740  54.070  60.000  1.00  0.00           C
ATOM   3000 HG11 ILE A 193      75.680  54.660  59.960  1.00  0.00           H
ATOM   3001 HG12 ILE A 193      74.940  53.120  59.450  1.00  0.00           H
ATOM   3002  CD  ILE A 193      74.450  53.750  61.500  1.00  0.00           C
ATOM   3003  HD1 ILE A 193      73.920  52.790  61.660  1.00  0.00           H
ATOM   3004  HD2 ILE A 193      73.970  54.650  61.930  1.00  0.00           H
ATOM   3005  HD3 ILE A 193      75.320  53.920  62.160  1.00  0.00           H
ATOM   3006  C   ILE A 193      72.820  56.030  57.360  1.00  0.00           C
ATOM   3007  O   ILE A 193      72.220  55.380  56.470  1.00  0.00           O
ATOM   3008  N   ASN A 194      72.390  57.260  57.810  1.00  0.00           N
ATOM   3009  HN  ASN A 194      72.710  57.650  58.660  1.00  0.00           H
ATOM   3010  CA  ASN A 194      71.310  58.030  57.190  1.00  0.00           C
ATOM   3011  HA  ASN A 194      70.460  57.360  57.130  1.00  0.00           H
ATOM   3012  CB  ASN A 194      71.040  59.300  57.970  1.00  0.00           C
ATOM   3013  HB1 ASN A 194      70.260  59.870  57.430  1.00  0.00           H
ATOM   3014  HB2 ASN A 194      71.970  59.910  57.970  1.00  0.00           H
ATOM   3015  CG  ASN A 194      70.430  59.100  59.340  1.00  0.00           C
ATOM   3016  OD1 ASN A 194      69.910  58.020  59.680  1.00  0.00           O
ATOM   3017  ND2 ASN A 194      70.390  60.160  60.150  1.00  0.00           N
ATOM   3018 HD21 ASN A 194      69.930  60.150  61.040  1.00  0.00           H
ATOM   3019 HD22 ASN A 194      70.740  61.040  59.850  1.00  0.00           H
ATOM   3020  C   ASN A 194      71.420  58.470  55.770  1.00  0.00           C
ATOM   3021  O   ASN A 194      70.470  58.380  55.000  1.00  0.00           O
ATOM   3022  N   ARG A 195      72.590  58.920  55.390  1.00  0.00           N
ATOM   3023  HN  ARG A 195      73.260  59.210  56.050  1.00  0.00           H
ATOM   3024  CA  ARG A 195      73.020  59.190  54.050  1.00  0.00           C
ATOM   3025  HA  ARG A 195      72.310  59.800  53.510  1.00  0.00           H
ATOM   3026  CB  ARG A 195      74.280  60.070  54.040  1.00  0.00           C
ATOM   3027  HB1 ARG A 195      74.630  60.300  53.010  1.00  0.00           H
ATOM   3028  HB2 ARG A 195      75.090  59.600  54.640  1.00  0.00           H
ATOM   3029  CG  ARG A 195      73.910  61.430  54.680  1.00  0.00           C
ATOM   3030  HG1 ARG A 195      73.440  61.280  55.680  1.00  0.00           H
ATOM   3031  HG2 ARG A 195      73.230  62.060  54.060  1.00  0.00           H
ATOM   3032  CD  ARG A 195      75.050  62.380  55.090  1.00  0.00           C
ATOM   3033  HD1 ARG A 195      75.610  62.640  54.170  1.00  0.00           H
ATOM   3034  HD2 ARG A 195      75.760  61.990  55.840  1.00  0.00           H
ATOM   3035  NE  ARG A 195      74.490  63.680  55.570  1.00  0.00           N
ATOM   3036  HE  ARG A 195      73.710  64.130  55.140  1.00  0.00           H
ATOM   3037  CZ  ARG A 195      75.280  64.580  56.140  1.00  0.00           C
ATOM   3038  NH1 ARG A 195      74.830  65.750  56.490  1.00  0.00           N
ATOM   3039 HH11 ARG A 195      73.850  65.880  56.370  1.00  0.00           H
ATOM   3040 HH12 ARG A 195      75.410  66.400  56.990  1.00  0.00           H
ATOM   3041  NH2 ARG A 195      76.520  64.260  56.430  1.00  0.00           N
ATOM   3042 HH21 ARG A 195      76.830  63.340  56.200  1.00  0.00           H
ATOM   3043 HH22 ARG A 195      77.070  64.890  56.970  1.00  0.00           H
ATOM   3044  C   ARG A 195      73.350  57.950  53.160  1.00  0.00           C
ATOM   3045  O   ARG A 195      73.220  57.910  51.950  1.00  0.00           O
ATOM   3046  N   VAL A 196      73.890  56.880  53.740  1.00  0.00           N
ATOM   3047  HN  VAL A 196      74.140  56.860  54.710  1.00  0.00           H
ATOM   3048  CA  VAL A 196      73.980  55.600  52.990  1.00  0.00           C
ATOM   3049  HA  VAL A 196      74.580  55.820  52.110  1.00  0.00           H
ATOM   3050  CB  VAL A 196      74.930  54.610  53.820  1.00  0.00           C
ATOM   3051  HB  VAL A 196      74.510  54.740  54.840  1.00  0.00           H
ATOM   3052  CG1 VAL A 196      74.780  53.180  53.270  1.00  0.00           C
ATOM   3053 HG11 VAL A 196      73.730  52.820  53.330  1.00  0.00           H
ATOM   3054 HG12 VAL A 196      75.570  52.560  53.790  1.00  0.00           H
ATOM   3055 HG13 VAL A 196      74.920  53.210  52.170  1.00  0.00           H
ATOM   3056  CG2 VAL A 196      76.410  55.040  53.810  1.00  0.00           C
ATOM   3057 HG21 VAL A 196      77.040  54.370  54.410  1.00  0.00           H
ATOM   3058 HG22 VAL A 196      76.690  56.110  53.980  1.00  0.00           H
ATOM   3059 HG23 VAL A 196      76.740  54.920  52.760  1.00  0.00           H
ATOM   3060  C   VAL A 196      72.650  55.050  52.550  1.00  0.00           C
ATOM   3061  O   VAL A 196      72.490  54.600  51.430  1.00  0.00           O
ATOM   3062  N   LEU A 197      71.620  55.150  53.490  1.00  0.00           N
ATOM   3063  HN  LEU A 197      71.800  55.270  54.470  1.00  0.00           H
ATOM   3064  CA  LEU A 197      70.220  54.740  53.260  1.00  0.00           C
ATOM   3065  HA  LEU A 197      70.230  53.720  52.900  1.00  0.00           H
ATOM   3066  CB  LEU A 197      69.550  54.820  54.630  1.00  0.00           C
ATOM   3067  HB1 LEU A 197      68.450  54.890  54.520  1.00  0.00           H
ATOM   3068  HB2 LEU A 197      69.900  55.780  55.070  1.00  0.00           H
ATOM   3069  CG  LEU A 197      69.880  53.630  55.670  1.00  0.00           C
ATOM   3070  HG  LEU A 197      70.970  53.480  55.620  1.00  0.00           H
ATOM   3071  CD1 LEU A 197      69.440  53.870  57.140  1.00  0.00           C
ATOM   3072 HD11 LEU A 197      69.990  54.690  57.660  1.00  0.00           H
ATOM   3073 HD12 LEU A 197      69.620  52.930  57.700  1.00  0.00           H
ATOM   3074 HD13 LEU A 197      68.350  54.100  57.130  1.00  0.00           H
ATOM   3075  CD2 LEU A 197      69.360  52.220  55.210  1.00  0.00           C
ATOM   3076 HD21 LEU A 197      68.300  52.110  55.520  1.00  0.00           H
ATOM   3077 HD22 LEU A 197      69.980  51.470  55.750  1.00  0.00           H
ATOM   3078 HD23 LEU A 197      69.440  52.020  54.120  1.00  0.00           H
ATOM   3079  C   LEU A 197      69.530  55.630  52.220  1.00  0.00           C
ATOM   3080  O   LEU A 197      68.940  55.060  51.310  1.00  0.00           O
ATOM   3081  N   ARG A 198      69.730  56.970  52.300  1.00  0.00           N
ATOM   3082  HN  ARG A 198      70.140  57.380  53.120  1.00  0.00           H
ATOM   3083  CA  ARG A 198      69.280  57.960  51.290  1.00  0.00           C
ATOM   3084  HA  ARG A 198      68.210  57.780  51.240  1.00  0.00           H
ATOM   3085  CB  ARG A 198      69.550  59.410  51.800  1.00  0.00           C
ATOM   3086  HB1 ARG A 198      70.650  59.500  51.750  1.00  0.00           H
ATOM   3087  HB2 ARG A 198      69.240  59.370  52.870  1.00  0.00           H
ATOM   3088  CG  ARG A 198      68.900  60.490  50.950  1.00  0.00           C
ATOM   3089  HG1 ARG A 198      67.890  60.140  50.680  1.00  0.00           H
ATOM   3090  HG2 ARG A 198      69.270  60.610  49.910  1.00  0.00           H
ATOM   3091  CD  ARG A 198      69.010  61.930  51.550  1.00  0.00           C
ATOM   3092  HD1 ARG A 198      68.570  61.880  52.560  1.00  0.00           H
ATOM   3093  HD2 ARG A 198      68.500  62.720  50.950  1.00  0.00           H
ATOM   3094  NE  ARG A 198      70.490  62.230  51.630  1.00  0.00           N
ATOM   3095  HE  ARG A 198      71.160  61.620  51.220  1.00  0.00           H
ATOM   3096  CZ  ARG A 198      70.970  63.380  52.070  1.00  0.00           C
ATOM   3097  NH1 ARG A 198      72.300  63.480  52.080  1.00  0.00           N
ATOM   3098 HH11 ARG A 198      72.910  62.810  51.670  1.00  0.00           H
ATOM   3099 HH12 ARG A 198      72.620  64.420  52.200  1.00  0.00           H
ATOM   3100  NH2 ARG A 198      70.270  64.280  52.690  1.00  0.00           N
ATOM   3101 HH21 ARG A 198      69.310  64.160  52.960  1.00  0.00           H
ATOM   3102 HH22 ARG A 198      70.800  64.790  53.370  1.00  0.00           H
ATOM   3103  C   ARG A 198      69.700  57.780  49.870  1.00  0.00           C
ATOM   3104  O   ARG A 198      68.960  57.840  48.900  1.00  0.00           O
ATOM   3105  N   ASP A 199      71.000  57.470  49.630  1.00  0.00           N
ATOM   3106  HN  ASP A 199      71.650  57.420  50.370  1.00  0.00           H
ATOM   3107  CA  ASP A 199      71.510  57.210  48.370  1.00  0.00           C
ATOM   3108  HA  ASP A 199      71.040  57.940  47.720  1.00  0.00           H
ATOM   3109  CB  ASP A 199      73.030  57.300  48.520  1.00  0.00           C
ATOM   3110  HB1 ASP A 199      73.520  56.800  47.640  1.00  0.00           H
ATOM   3111  HB2 ASP A 199      73.480  56.880  49.440  1.00  0.00           H
ATOM   3112  CG  ASP A 199      73.390  58.790  48.340  1.00  0.00           C
ATOM   3113  OD1 ASP A 199      72.570  59.710  48.250  1.00  0.00           O
ATOM   3114  OD2 ASP A 199      74.650  58.970  48.260  1.00  0.00           O
ATOM   3115  C   ASP A 199      71.010  55.860  47.850  1.00  0.00           C
ATOM   3116  O   ASP A 199      70.630  55.820  46.660  1.00  0.00           O
ATOM   3117  N   GLN A 200      70.840  54.840  48.830  1.00  0.00           N
ATOM   3118  HN  GLN A 200      70.960  55.040  49.800  1.00  0.00           H
ATOM   3119  CA  GLN A 200      70.190  53.530  48.500  1.00  0.00           C
ATOM   3120  HA  GLN A 200      70.690  52.990  47.710  1.00  0.00           H
ATOM   3121  CB  GLN A 200      70.240  52.590  49.690  1.00  0.00           C
ATOM   3122  HB1 GLN A 200      70.130  53.180  50.620  1.00  0.00           H
ATOM   3123  HB2 GLN A 200      71.290  52.210  49.810  1.00  0.00           H
ATOM   3124  CG  GLN A 200      69.250  51.440  49.820  1.00  0.00           C
ATOM   3125  HG1 GLN A 200      69.280  50.800  48.910  1.00  0.00           H
ATOM   3126  HG2 GLN A 200      68.200  51.760  49.940  1.00  0.00           H
ATOM   3127  CD  GLN A 200      69.490  50.520  51.040  1.00  0.00           C
ATOM   3128  OE1 GLN A 200      70.180  50.900  52.020  1.00  0.00           O
ATOM   3129  NE2 GLN A 200      68.950  49.300  50.910  1.00  0.00           N
ATOM   3130 HE21 GLN A 200      68.480  48.920  50.110  1.00  0.00           H
ATOM   3131 HE22 GLN A 200      69.150  48.720  51.710  1.00  0.00           H
ATOM   3132  C   GLN A 200      68.800  53.710  48.030  1.00  0.00           C
ATOM   3133  O   GLN A 200      68.570  53.040  47.070  1.00  0.00           O
ATOM   3134  N   LEU A 201      67.840  54.530  48.550  1.00  0.00           N
ATOM   3135  HN  LEU A 201      68.060  55.010  49.400  1.00  0.00           H
ATOM   3136  CA  LEU A 201      66.500  54.760  48.070  1.00  0.00           C
ATOM   3137  HA  LEU A 201      66.230  53.750  47.790  1.00  0.00           H
ATOM   3138  CB  LEU A 201      65.480  55.440  49.060  1.00  0.00           C
ATOM   3139  HB1 LEU A 201      64.590  55.500  48.420  1.00  0.00           H
ATOM   3140  HB2 LEU A 201      65.920  56.420  49.340  1.00  0.00           H
ATOM   3141  CG  LEU A 201      65.240  54.600  50.350  1.00  0.00           C
ATOM   3142  HG  LEU A 201      66.130  54.640  51.010  1.00  0.00           H
ATOM   3143  CD1 LEU A 201      63.990  55.100  51.120  1.00  0.00           C
ATOM   3144 HD11 LEU A 201      63.040  54.680  50.710  1.00  0.00           H
ATOM   3145 HD12 LEU A 201      63.890  56.200  50.990  1.00  0.00           H
ATOM   3146 HD13 LEU A 201      64.060  54.800  52.190  1.00  0.00           H
ATOM   3147  CD2 LEU A 201      65.000  53.100  49.970  1.00  0.00           C
ATOM   3148 HD21 LEU A 201      65.890  52.610  49.510  1.00  0.00           H
ATOM   3149 HD22 LEU A 201      64.130  52.970  49.290  1.00  0.00           H
ATOM   3150 HD23 LEU A 201      64.880  52.540  50.930  1.00  0.00           H
ATOM   3151  C   LEU A 201      66.530  55.490  46.760  1.00  0.00           C
ATOM   3152  O   LEU A 201      65.740  55.180  45.840  1.00  0.00           O
ATOM   3153  N   SER A 202      67.540  56.430  46.530  1.00  0.00           N
ATOM   3154  HN  SER A 202      68.080  56.730  47.320  1.00  0.00           H
ATOM   3155  CA  SER A 202      67.790  57.190  45.320  1.00  0.00           C
ATOM   3156  HA  SER A 202      66.890  57.740  45.040  1.00  0.00           H
ATOM   3157  CB  SER A 202      68.910  58.230  45.480  1.00  0.00           C
ATOM   3158  HB1 SER A 202      69.040  58.850  44.580  1.00  0.00           H
ATOM   3159  HB2 SER A 202      69.910  57.800  45.660  1.00  0.00           H
ATOM   3160  OG  SER A 202      68.680  59.150  46.490  1.00  0.00           O
ATOM   3161  HG1 SER A 202      68.890  58.690  47.310  1.00  0.00           H
ATOM   3162  C   SER A 202      68.150  56.210  44.150  1.00  0.00           C
ATOM   3163  O   SER A 202      67.620  56.250  43.050  1.00  0.00           O
ATOM   3164  N   GLY A 203      68.910  55.180  44.430  1.00  0.00           N
ATOM   3165  HN  GLY A 203      69.260  55.140  45.360  1.00  0.00           H
ATOM   3166  CA  GLY A 203      69.490  54.170  43.530  1.00  0.00           C
ATOM   3167  HA1 GLY A 203      70.410  53.880  44.010  1.00  0.00           H
ATOM   3168  HA2 GLY A 203      69.700  54.580  42.550  1.00  0.00           H
ATOM   3169  C   GLY A 203      68.790  52.880  43.290  1.00  0.00           C
ATOM   3170  O   GLY A 203      69.250  51.930  42.620  1.00  0.00           O
ATOM   3171  N   ILE A 204      67.680  52.650  43.990  1.00  0.00           N
ATOM   3172  HN  ILE A 204      67.330  53.380  44.570  1.00  0.00           H
ATOM   3173  CA  ILE A 204      66.930  51.370  44.200  1.00  0.00           C
ATOM   3174  HA  ILE A 204      67.660  50.750  44.680  1.00  0.00           H
ATOM   3175  CB  ILE A 204      65.930  51.500  45.280  1.00  0.00           C
ATOM   3176  HB  ILE A 204      66.190  52.340  45.960  1.00  0.00           H
ATOM   3177  CG2 ILE A 204      64.610  52.180  44.610  1.00  0.00           C
ATOM   3178 HG21 ILE A 204      64.920  53.010  43.950  1.00  0.00           H
ATOM   3179 HG22 ILE A 204      63.990  52.470  45.490  1.00  0.00           H
ATOM   3180 HG23 ILE A 204      64.100  51.400  44.000  1.00  0.00           H
ATOM   3181  CG1 ILE A 204      65.520  50.210  45.960  1.00  0.00           C
ATOM   3182 HG11 ILE A 204      65.300  49.340  45.290  1.00  0.00           H
ATOM   3183 HG12 ILE A 204      64.590  50.440  46.510  1.00  0.00           H
ATOM   3184  CD  ILE A 204      66.510  49.830  47.010  1.00  0.00           C
ATOM   3185  HD1 ILE A 204      67.430  49.630  46.410  1.00  0.00           H
ATOM   3186  HD2 ILE A 204      66.190  48.860  47.430  1.00  0.00           H
ATOM   3187  HD3 ILE A 204      66.750  50.620  47.750  1.00  0.00           H
ATOM   3188  C   ILE A 204      66.470  50.650  42.940  1.00  0.00           C
ATOM   3189  O   ILE A 204      66.610  49.450  42.850  1.00  0.00           O
ATOM   3190  N   ARG A 205      66.050  51.360  41.900  1.00  0.00           N
ATOM   3191  HN  ARG A 205      65.740  52.300  41.990  1.00  0.00           H
ATOM   3192  CA  ARG A 205      65.840  50.910  40.570  1.00  0.00           C
ATOM   3193  HA  ARG A 205      65.180  50.060  40.580  1.00  0.00           H
ATOM   3194  CB  ARG A 205      65.300  51.960  39.690  1.00  0.00           C
ATOM   3195  HB1 ARG A 205      65.930  52.880  39.700  1.00  0.00           H
ATOM   3196  HB2 ARG A 205      64.390  52.300  40.240  1.00  0.00           H
ATOM   3197  CG  ARG A 205      64.760  51.700  38.290  1.00  0.00           C
ATOM   3198  HG1 ARG A 205      64.000  50.900  38.270  1.00  0.00           H
ATOM   3199  HG2 ARG A 205      65.590  51.280  37.690  1.00  0.00           H
ATOM   3200  CD  ARG A 205      64.150  53.000  37.630  1.00  0.00           C
ATOM   3201  HD1 ARG A 205      64.970  53.740  37.540  1.00  0.00           H
ATOM   3202  HD2 ARG A 205      63.310  53.380  38.250  1.00  0.00           H
ATOM   3203  NE  ARG A 205      63.740  52.660  36.220  1.00  0.00           N
ATOM   3204  HE  ARG A 205      63.650  51.720  35.900  1.00  0.00           H
ATOM   3205  CZ  ARG A 205      63.040  53.590  35.560  1.00  0.00           C
ATOM   3206  NH1 ARG A 205      62.510  53.270  34.410  1.00  0.00           N
ATOM   3207 HH11 ARG A 205      62.290  52.290  34.430  1.00  0.00           H
ATOM   3208 HH12 ARG A 205      61.810  53.840  34.000  1.00  0.00           H
ATOM   3209  NH2 ARG A 205      62.940  54.880  35.930  1.00  0.00           N
ATOM   3210 HH21 ARG A 205      62.660  55.480  35.180  1.00  0.00           H
ATOM   3211 HH22 ARG A 205      63.680  55.310  36.440  1.00  0.00           H
ATOM   3212  C   ARG A 205      67.100  50.310  39.920  1.00  0.00           C
ATOM   3213  O   ARG A 205      67.070  49.190  39.390  1.00  0.00           O
ATOM   3214  N   VAL A 206      68.280  51.020  39.990  1.00  0.00           N
ATOM   3215  HN  VAL A 206      68.220  51.920  40.410  1.00  0.00           H
ATOM   3216  CA  VAL A 206      69.470  50.690  39.250  1.00  0.00           C
ATOM   3217  HA  VAL A 206      69.100  50.240  38.330  1.00  0.00           H
ATOM   3218  CB  VAL A 206      70.210  51.960  38.910  1.00  0.00           C
ATOM   3219  HB  VAL A 206      71.150  51.590  38.450  1.00  0.00           H
ATOM   3220  CG1 VAL A 206      69.370  52.700  37.910  1.00  0.00           C
ATOM   3221 HG11 VAL A 206      70.040  53.490  37.500  1.00  0.00           H
ATOM   3222 HG12 VAL A 206      68.550  53.290  38.370  1.00  0.00           H
ATOM   3223 HG13 VAL A 206      68.960  51.960  37.190  1.00  0.00           H
ATOM   3224  CG2 VAL A 206      70.680  52.830  40.010  1.00  0.00           C
ATOM   3225 HG21 VAL A 206      71.500  53.480  39.630  1.00  0.00           H
ATOM   3226 HG22 VAL A 206      71.240  52.240  40.780  1.00  0.00           H
ATOM   3227 HG23 VAL A 206      69.880  53.450  40.480  1.00  0.00           H
ATOM   3228  C   VAL A 206      70.220  49.590  39.940  1.00  0.00           C
ATOM   3229  O   VAL A 206      70.910  48.780  39.250  1.00  0.00           O
ATOM   3230  N   ILE A 207      70.110  49.490  41.240  1.00  0.00           N
ATOM   3231  HN  ILE A 207      69.650  50.220  41.730  1.00  0.00           H
ATOM   3232  CA  ILE A 207      70.500  48.430  42.050  1.00  0.00           C
ATOM   3233  HA  ILE A 207      71.560  48.230  41.960  1.00  0.00           H
ATOM   3234  CB  ILE A 207      70.200  48.830  43.540  1.00  0.00           C
ATOM   3235  HB  ILE A 207      69.250  49.410  43.550  1.00  0.00           H
ATOM   3236  CG2 ILE A 207      69.910  47.700  44.600  1.00  0.00           C
ATOM   3237 HG21 ILE A 207      69.520  48.210  45.510  1.00  0.00           H
ATOM   3238 HG22 ILE A 207      70.870  47.170  44.730  1.00  0.00           H
ATOM   3239 HG23 ILE A 207      69.070  47.030  44.320  1.00  0.00           H
ATOM   3240  CG1 ILE A 207      71.290  49.840  44.060  1.00  0.00           C
ATOM   3241 HG11 ILE A 207      71.370  50.580  43.240  1.00  0.00           H
ATOM   3242 HG12 ILE A 207      72.280  49.390  44.300  1.00  0.00           H
ATOM   3243  CD  ILE A 207      70.770  50.530  45.310  1.00  0.00           C
ATOM   3244  HD1 ILE A 207      70.920  49.960  46.260  1.00  0.00           H
ATOM   3245  HD2 ILE A 207      69.720  50.790  45.020  1.00  0.00           H
ATOM   3246  HD3 ILE A 207      71.290  51.470  45.550  1.00  0.00           H
ATOM   3247  C   ILE A 207      69.940  47.100  41.700  1.00  0.00           C
ATOM   3248  O   ILE A 207      70.630  46.070  41.600  1.00  0.00           O
ATOM   3249  N   ARG A 208      68.720  47.160  41.340  1.00  0.00           N
ATOM   3250  HN  ARG A 208      68.240  48.030  41.340  1.00  0.00           H
ATOM   3251  CA  ARG A 208      67.910  46.040  40.700  1.00  0.00           C
ATOM   3252  HA  ARG A 208      68.250  45.130  41.170  1.00  0.00           H
ATOM   3253  CB  ARG A 208      66.470  46.090  41.040  1.00  0.00           C
ATOM   3254  HB1 ARG A 208      65.930  45.270  40.530  1.00  0.00           H
ATOM   3255  HB2 ARG A 208      66.070  47.060  40.680  1.00  0.00           H
ATOM   3256  CG  ARG A 208      66.160  45.980  42.500  1.00  0.00           C
ATOM   3257  HG1 ARG A 208      66.750  46.680  43.140  1.00  0.00           H
ATOM   3258  HG2 ARG A 208      66.660  45.080  42.920  1.00  0.00           H
ATOM   3259  CD  ARG A 208      64.650  45.950  42.860  1.00  0.00           C
ATOM   3260  HD1 ARG A 208      64.110  45.030  42.560  1.00  0.00           H
ATOM   3261  HD2 ARG A 208      64.270  46.930  42.480  1.00  0.00           H
ATOM   3262  NE  ARG A 208      64.630  46.030  44.330  1.00  0.00           N
ATOM   3263  HE  ARG A 208      65.520  45.960  44.800  1.00  0.00           H
ATOM   3264  CZ  ARG A 208      63.580  45.960  45.070  1.00  0.00           C
ATOM   3265  NH1 ARG A 208      63.750  46.190  46.380  1.00  0.00           N
ATOM   3266 HH11 ARG A 208      64.720  46.210  46.560  1.00  0.00           H
ATOM   3267 HH12 ARG A 208      62.970  46.130  47.010  1.00  0.00           H
ATOM   3268  NH2 ARG A 208      62.390  45.850  44.630  1.00  0.00           N
ATOM   3269 HH21 ARG A 208      62.210  45.390  43.760  1.00  0.00           H
ATOM   3270 HH22 ARG A 208      61.700  45.630  45.320  1.00  0.00           H
ATOM   3271  C   ARG A 208      68.060  45.860  39.220  1.00  0.00           C
ATOM   3272  O   ARG A 208      68.080  44.700  38.770  1.00  0.00           O
ATOM   3273  N   ALA A 209      68.300  46.930  38.460  1.00  0.00           N
ATOM   3274  HN  ALA A 209      68.130  47.870  38.770  1.00  0.00           H
ATOM   3275  CA  ALA A 209      68.790  46.770  37.100  1.00  0.00           C
ATOM   3276  HA  ALA A 209      68.030  46.190  36.590  1.00  0.00           H
ATOM   3277  CB  ALA A 209      69.030  48.140  36.470  1.00  0.00           C
ATOM   3278  HB1 ALA A 209      68.060  48.710  36.500  1.00  0.00           H
ATOM   3279  HB2 ALA A 209      69.360  48.110  35.410  1.00  0.00           H
ATOM   3280  HB3 ALA A 209      69.750  48.860  36.920  1.00  0.00           H
ATOM   3281  C   ALA A 209      70.060  45.910  36.870  1.00  0.00           C
ATOM   3282  O   ALA A 209      70.040  44.940  36.130  1.00  0.00           O
ATOM   3283  N   PHE A 210      71.140  46.210  37.650  1.00  0.00           N
ATOM   3284  HN  PHE A 210      70.980  46.930  38.320  1.00  0.00           H
ATOM   3285  CA  PHE A 210      72.420  45.530  37.520  1.00  0.00           C
ATOM   3286  HA  PHE A 210      72.560  45.070  36.550  1.00  0.00           H
ATOM   3287  CB  PHE A 210      73.650  46.440  37.710  1.00  0.00           C
ATOM   3288  HB1 PHE A 210      74.560  45.820  37.660  1.00  0.00           H
ATOM   3289  HB2 PHE A 210      73.640  46.930  38.710  1.00  0.00           H
ATOM   3290  CG  PHE A 210      73.570  47.420  36.570  1.00  0.00           C
ATOM   3291  CD1 PHE A 210      73.190  48.740  36.820  1.00  0.00           C
ATOM   3292  HD1 PHE A 210      72.960  49.110  37.800  1.00  0.00           H
ATOM   3293  CE1 PHE A 210      73.020  49.660  35.720  1.00  0.00           C
ATOM   3294  HE1 PHE A 210      72.700  50.680  35.850  1.00  0.00           H
ATOM   3295  CZ  PHE A 210      73.320  49.130  34.400  1.00  0.00           C
ATOM   3296  HZ  PHE A 210      73.310  49.760  33.520  1.00  0.00           H
ATOM   3297  CD2 PHE A 210      73.820  46.990  35.270  1.00  0.00           C
ATOM   3298  HD2 PHE A 210      74.070  45.960  35.110  1.00  0.00           H
ATOM   3299  CE2 PHE A 210      73.730  47.880  34.200  1.00  0.00           C
ATOM   3300  HE2 PHE A 210      73.880  47.440  33.220  1.00  0.00           H
ATOM   3301  C   PHE A 210      72.460  44.410  38.540  1.00  0.00           C
ATOM   3302  O   PHE A 210      73.470  43.710  38.590  1.00  0.00           O
ATOM   3303  N   ALA A 211      71.360  44.110  39.270  1.00  0.00           N
ATOM   3304  HN  ALA A 211      70.490  44.530  39.040  1.00  0.00           H
ATOM   3305  CA  ALA A 211      71.190  43.050  40.290  1.00  0.00           C
ATOM   3306  HA  ALA A 211      70.430  43.340  41.000  1.00  0.00           H
ATOM   3307  CB  ALA A 211      70.530  41.730  39.670  1.00  0.00           C
ATOM   3308  HB1 ALA A 211      69.510  41.930  39.270  1.00  0.00           H
ATOM   3309  HB2 ALA A 211      70.380  40.920  40.430  1.00  0.00           H
ATOM   3310  HB3 ALA A 211      71.230  41.400  38.890  1.00  0.00           H
ATOM   3311  C   ALA A 211      72.390  42.850  41.160  1.00  0.00           C
ATOM   3312  O   ALA A 211      73.030  41.790  41.240  1.00  0.00           O
ATOM   3313  N   ARG A 212      72.690  43.990  41.870  1.00  0.00           N
ATOM   3314  HN  ARG A 212      72.070  44.770  41.830  1.00  0.00           H
ATOM   3315  CA  ARG A 212      73.920  44.140  42.610  1.00  0.00           C
ATOM   3316  HA  ARG A 212      74.610  43.390  42.270  1.00  0.00           H
ATOM   3317  CB  ARG A 212      74.410  45.600  42.430  1.00  0.00           C
ATOM   3318  HB1 ARG A 212      75.110  45.840  43.250  1.00  0.00           H
ATOM   3319  HB2 ARG A 212      73.590  46.360  42.460  1.00  0.00           H
ATOM   3320  CG  ARG A 212      75.220  45.710  41.070  1.00  0.00           C
ATOM   3321  HG1 ARG A 212      75.590  46.760  41.070  1.00  0.00           H
ATOM   3322  HG2 ARG A 212      74.580  45.670  40.180  1.00  0.00           H
ATOM   3323  CD  ARG A 212      76.580  44.910  40.940  1.00  0.00           C
ATOM   3324  HD1 ARG A 212      77.040  45.040  39.930  1.00  0.00           H
ATOM   3325  HD2 ARG A 212      76.490  43.800  41.010  1.00  0.00           H
ATOM   3326  NE  ARG A 212      77.520  45.320  42.000  1.00  0.00           N
ATOM   3327  HE  ARG A 212      77.240  45.140  42.950  1.00  0.00           H
ATOM   3328  CZ  ARG A 212      78.750  45.870  42.010  1.00  0.00           C
ATOM   3329  NH1 ARG A 212      79.380  46.120  40.860  1.00  0.00           N
ATOM   3330 HH11 ARG A 212      78.790  46.230  40.070  1.00  0.00           H
ATOM   3331 HH12 ARG A 212      80.270  46.590  40.900  1.00  0.00           H
ATOM   3332  NH2 ARG A 212      79.360  46.290  43.120  1.00  0.00           N
ATOM   3333 HH21 ARG A 212      78.930  46.380  44.020  1.00  0.00           H
ATOM   3334 HH22 ARG A 212      80.040  47.020  43.010  1.00  0.00           H
ATOM   3335  C   ARG A 212      73.650  43.830  44.060  1.00  0.00           C
ATOM   3336  O   ARG A 212      74.480  43.940  44.930  1.00  0.00           O
ATOM   3337  N   GLU A 213      72.380  43.490  44.470  1.00  0.00           N
ATOM   3338  HN  GLU A 213      71.690  43.370  43.770  1.00  0.00           H
ATOM   3339  CA  GLU A 213      72.040  43.260  45.870  1.00  0.00           C
ATOM   3340  HA  GLU A 213      72.260  44.220  46.320  1.00  0.00           H
ATOM   3341  CB  GLU A 213      70.500  42.850  45.980  1.00  0.00           C
ATOM   3342  HB1 GLU A 213      70.250  42.870  47.050  1.00  0.00           H
ATOM   3343  HB2 GLU A 213      70.320  41.810  45.630  1.00  0.00           H
ATOM   3344  CG  GLU A 213      69.510  43.720  45.240  1.00  0.00           C
ATOM   3345  HG1 GLU A 213      69.760  43.810  44.160  1.00  0.00           H
ATOM   3346  HG2 GLU A 213      69.430  44.750  45.630  1.00  0.00           H
ATOM   3347  CD  GLU A 213      68.140  43.030  45.360  1.00  0.00           C
ATOM   3348  OE1 GLU A 213      67.680  42.390  44.460  1.00  0.00           O
ATOM   3349  OE2 GLU A 213      67.480  43.250  46.430  1.00  0.00           O
ATOM   3350  C   GLU A 213      72.880  42.320  46.720  1.00  0.00           C
ATOM   3351  O   GLU A 213      73.050  42.710  47.900  1.00  0.00           O
ATOM   3352  N   PRO A 214      73.360  41.120  46.410  1.00  0.00           N
ATOM   3353  CD  PRO A 214      73.170  40.450  45.140  1.00  0.00           C
ATOM   3354  HD1 PRO A 214      73.360  41.070  44.250  1.00  0.00           H
ATOM   3355  HD2 PRO A 214      72.110  40.100  45.070  1.00  0.00           H
ATOM   3356  CA  PRO A 214      74.070  40.320  47.390  1.00  0.00           C
ATOM   3357  HA  PRO A 214      73.590  40.150  48.340  1.00  0.00           H
ATOM   3358  CB  PRO A 214      74.130  38.910  46.650  1.00  0.00           C
ATOM   3359  HB1 PRO A 214      73.150  38.390  46.800  1.00  0.00           H
ATOM   3360  HB2 PRO A 214      74.980  38.310  47.030  1.00  0.00           H
ATOM   3361  CG  PRO A 214      74.120  39.310  45.180  1.00  0.00           C
ATOM   3362  HG1 PRO A 214      75.130  39.690  44.930  1.00  0.00           H
ATOM   3363  HG2 PRO A 214      73.850  38.500  44.460  1.00  0.00           H
ATOM   3364  C   PRO A 214      75.500  40.860  47.740  1.00  0.00           C
ATOM   3365  O   PRO A 214      76.250  40.160  48.340  1.00  0.00           O
ATOM   3366  N   LEU A 215      75.850  42.030  47.120  1.00  0.00           N
ATOM   3367  HN  LEU A 215      75.190  42.340  46.460  1.00  0.00           H
ATOM   3368  CA  LEU A 215      77.080  42.740  47.110  1.00  0.00           C
ATOM   3369  HA  LEU A 215      77.770  42.290  47.800  1.00  0.00           H
ATOM   3370  CB  LEU A 215      77.720  42.820  45.670  1.00  0.00           C
ATOM   3371  HB1 LEU A 215      78.700  43.260  45.920  1.00  0.00           H
ATOM   3372  HB2 LEU A 215      77.130  43.610  45.150  1.00  0.00           H
ATOM   3373  CG  LEU A 215      77.850  41.450  45.040  1.00  0.00           C
ATOM   3374  HG  LEU A 215      76.890  40.890  45.080  1.00  0.00           H
ATOM   3375  CD1 LEU A 215      78.250  41.670  43.530  1.00  0.00           C
ATOM   3376 HD11 LEU A 215      77.990  40.740  42.970  1.00  0.00           H
ATOM   3377 HD12 LEU A 215      79.340  41.840  43.360  1.00  0.00           H
ATOM   3378 HD13 LEU A 215      77.560  42.450  43.180  1.00  0.00           H
ATOM   3379  CD2 LEU A 215      78.970  40.580  45.770  1.00  0.00           C
ATOM   3380 HD21 LEU A 215      78.950  39.490  45.520  1.00  0.00           H
ATOM   3381 HD22 LEU A 215      78.770  40.470  46.850  1.00  0.00           H
ATOM   3382 HD23 LEU A 215      79.930  41.130  45.680  1.00  0.00           H
ATOM   3383  C   LEU A 215      76.860  44.180  47.520  1.00  0.00           C
ATOM   3384  O   LEU A 215      77.770  45.060  47.500  1.00  0.00           O
ATOM   3385  N   GLU A 216      75.580  44.470  47.920  1.00  0.00           N
ATOM   3386  HN  GLU A 216      74.940  43.700  48.000  1.00  0.00           H
ATOM   3387  CA  GLU A 216      75.190  45.640  48.650  1.00  0.00           C
ATOM   3388  HA  GLU A 216      75.870  46.410  48.340  1.00  0.00           H
ATOM   3389  CB  GLU A 216      73.780  46.090  48.260  1.00  0.00           C
ATOM   3390  HB1 GLU A 216      73.370  46.890  48.920  1.00  0.00           H
ATOM   3391  HB2 GLU A 216      73.160  45.180  48.240  1.00  0.00           H
ATOM   3392  CG  GLU A 216      73.800  46.860  46.900  1.00  0.00           C
ATOM   3393  HG1 GLU A 216      72.750  47.210  46.770  1.00  0.00           H
ATOM   3394  HG2 GLU A 216      74.050  46.200  46.050  1.00  0.00           H
ATOM   3395  CD  GLU A 216      74.660  48.030  46.880  1.00  0.00           C
ATOM   3396  OE1 GLU A 216      74.520  48.970  47.630  1.00  0.00           O
ATOM   3397  OE2 GLU A 216      75.510  48.040  45.900  1.00  0.00           O
ATOM   3398  C   GLU A 216      75.260  45.330  50.090  1.00  0.00           C
ATOM   3399  O   GLU A 216      75.650  44.250  50.570  1.00  0.00           O
ATOM   3400  N   ARG A 217      75.020  46.370  50.900  1.00  0.00           N
ATOM   3401  HN  ARG A 217      74.790  47.260  50.530  1.00  0.00           H
ATOM   3402  CA  ARG A 217      74.950  46.240  52.410  1.00  0.00           C
ATOM   3403  HA  ARG A 217      74.290  47.090  52.540  1.00  0.00           H
ATOM   3404  CB  ARG A 217      74.280  45.080  53.150  1.00  0.00           C
ATOM   3405  HB1 ARG A 217      74.230  45.340  54.230  1.00  0.00           H
ATOM   3406  HB2 ARG A 217      74.870  44.160  52.920  1.00  0.00           H
ATOM   3407  CG  ARG A 217      72.860  44.580  52.710  1.00  0.00           C
ATOM   3408  HG1 ARG A 217      72.560  44.980  51.710  1.00  0.00           H
ATOM   3409  HG2 ARG A 217      72.030  44.940  53.350  1.00  0.00           H
ATOM   3410  CD  ARG A 217      72.720  42.980  52.690  1.00  0.00           C
ATOM   3411  HD1 ARG A 217      72.950  42.640  53.720  1.00  0.00           H
ATOM   3412  HD2 ARG A 217      73.440  42.420  52.050  1.00  0.00           H
ATOM   3413  NE  ARG A 217      71.320  42.510  52.650  1.00  0.00           N
ATOM   3414  HE  ARG A 217      70.820  42.160  53.440  1.00  0.00           H
ATOM   3415  CZ  ARG A 217      70.760  42.060  51.520  1.00  0.00           C
ATOM   3416  NH1 ARG A 217      70.940  42.540  50.300  1.00  0.00           N
ATOM   3417 HH11 ARG A 217      71.460  43.350  50.040  1.00  0.00           H
ATOM   3418 HH12 ARG A 217      70.560  42.030  49.520  1.00  0.00           H
ATOM   3419  NH2 ARG A 217      69.880  41.120  51.690  1.00  0.00           N
ATOM   3420 HH21 ARG A 217      69.590  40.900  52.620  1.00  0.00           H
ATOM   3421 HH22 ARG A 217      69.390  40.730  50.910  1.00  0.00           H
ATOM   3422  C   ARG A 217      76.330  46.440  53.020  1.00  0.00           C
ATOM   3423  O   ARG A 217      76.420  46.850  54.160  1.00  0.00           O
ATOM   3424  N   VAL A 218      77.410  46.260  52.190  1.00  0.00           N
ATOM   3425  HN  VAL A 218      77.330  46.040  51.230  1.00  0.00           H
ATOM   3426  CA  VAL A 218      78.800  46.470  52.630  1.00  0.00           C
ATOM   3427  HA  VAL A 218      79.140  45.600  53.170  1.00  0.00           H
ATOM   3428  CB  VAL A 218      79.580  46.530  51.340  1.00  0.00           C
ATOM   3429  HB  VAL A 218      79.120  47.390  50.780  1.00  0.00           H
ATOM   3430  CG1 VAL A 218      81.100  46.620  51.550  1.00  0.00           C
ATOM   3431 HG11 VAL A 218      81.580  46.340  50.590  1.00  0.00           H
ATOM   3432 HG12 VAL A 218      81.440  45.970  52.370  1.00  0.00           H
ATOM   3433 HG13 VAL A 218      81.330  47.700  51.680  1.00  0.00           H
ATOM   3434  CG2 VAL A 218      79.260  45.350  50.410  1.00  0.00           C
ATOM   3435 HG21 VAL A 218      79.440  45.590  49.340  1.00  0.00           H
ATOM   3436 HG22 VAL A 218      78.250  44.910  50.520  1.00  0.00           H
ATOM   3437 HG23 VAL A 218      80.000  44.550  50.630  1.00  0.00           H
ATOM   3438  C   VAL A 218      79.100  47.710  53.490  1.00  0.00           C
ATOM   3439  O   VAL A 218      79.540  47.630  54.620  1.00  0.00           O
ATOM   3440  N   ARG A 219      78.760  48.930  52.890  1.00  0.00           N
ATOM   3441  HN  ARG A 219      78.250  48.960  52.030  1.00  0.00           H
ATOM   3442  CA  ARG A 219      78.780  50.240  53.550  1.00  0.00           C
ATOM   3443  HA  ARG A 219      79.810  50.460  53.760  1.00  0.00           H
ATOM   3444  CB  ARG A 219      78.450  51.440  52.590  1.00  0.00           C
ATOM   3445  HB1 ARG A 219      78.340  52.340  53.220  1.00  0.00           H
ATOM   3446  HB2 ARG A 219      77.460  51.310  52.110  1.00  0.00           H
ATOM   3447  CG  ARG A 219      79.450  51.590  51.410  1.00  0.00           C
ATOM   3448  HG1 ARG A 219      79.500  50.720  50.720  1.00  0.00           H
ATOM   3449  HG2 ARG A 219      80.460  51.650  51.860  1.00  0.00           H
ATOM   3450  CD  ARG A 219      79.180  52.860  50.650  1.00  0.00           C
ATOM   3451  HD1 ARG A 219      78.970  53.750  51.290  1.00  0.00           H
ATOM   3452  HD2 ARG A 219      78.200  52.780  50.140  1.00  0.00           H
ATOM   3453  NE  ARG A 219      80.370  53.080  49.680  1.00  0.00           N
ATOM   3454  HE  ARG A 219      80.610  52.330  49.060  1.00  0.00           H
ATOM   3455  CZ  ARG A 219      80.900  54.210  49.410  1.00  0.00           C
ATOM   3456  NH1 ARG A 219      80.620  55.370  49.950  1.00  0.00           N
ATOM   3457 HH11 ARG A 219      80.160  55.450  50.820  1.00  0.00           H
ATOM   3458 HH12 ARG A 219      81.070  56.150  49.510  1.00  0.00           H
ATOM   3459  NH2 ARG A 219      81.670  54.380  48.320  1.00  0.00           N
ATOM   3460 HH21 ARG A 219      82.050  53.670  47.730  1.00  0.00           H
ATOM   3461 HH22 ARG A 219      82.090  55.260  48.080  1.00  0.00           H
ATOM   3462  C   ARG A 219      78.030  50.420  54.880  1.00  0.00           C
ATOM   3463  O   ARG A 219      78.640  50.820  55.840  1.00  0.00           O
ATOM   3464  N   PHE A 220      76.810  50.000  54.910  1.00  0.00           N
ATOM   3465  HN  PHE A 220      76.320  49.680  54.120  1.00  0.00           H
ATOM   3466  CA  PHE A 220      75.830  49.980  56.040  1.00  0.00           C
ATOM   3467  HA  PHE A 220      75.720  51.000  56.390  1.00  0.00           H
ATOM   3468  CB  PHE A 220      74.470  49.390  55.420  1.00  0.00           C
ATOM   3469  HB1 PHE A 220      74.650  48.380  55.020  1.00  0.00           H
ATOM   3470  HB2 PHE A 220      73.980  50.010  54.650  1.00  0.00           H
ATOM   3471  CG  PHE A 220      73.380  49.330  56.480  1.00  0.00           C
ATOM   3472  CD1 PHE A 220      72.550  50.430  56.690  1.00  0.00           C
ATOM   3473  HD1 PHE A 220      72.870  51.380  56.310  1.00  0.00           H
ATOM   3474  CE1 PHE A 220      71.610  50.350  57.730  1.00  0.00           C
ATOM   3475  HE1 PHE A 220      70.980  51.190  57.990  1.00  0.00           H
ATOM   3476  CZ  PHE A 220      71.330  49.090  58.330  1.00  0.00           C
ATOM   3477  HZ  PHE A 220      70.570  48.930  59.070  1.00  0.00           H
ATOM   3478  CD2 PHE A 220      73.150  48.100  57.090  1.00  0.00           C
ATOM   3479  HD2 PHE A 220      73.750  47.220  56.900  1.00  0.00           H
ATOM   3480  CE2 PHE A 220      72.070  47.960  58.020  1.00  0.00           C
ATOM   3481  HE2 PHE A 220      71.930  47.050  58.570  1.00  0.00           H
ATOM   3482  C   PHE A 220      76.290  49.130  57.170  1.00  0.00           C
ATOM   3483  O   PHE A 220      76.370  49.440  58.330  1.00  0.00           O
ATOM   3484  N   ALA A 221      76.730  47.870  56.840  1.00  0.00           N
ATOM   3485  HN  ALA A 221      76.730  47.550  55.900  1.00  0.00           H
ATOM   3486  CA  ALA A 221      77.230  46.940  57.890  1.00  0.00           C
ATOM   3487  HA  ALA A 221      76.290  46.880  58.410  1.00  0.00           H
ATOM   3488  CB  ALA A 221      77.580  45.520  57.310  1.00  0.00           C
ATOM   3489  HB1 ALA A 221      78.200  44.810  57.880  1.00  0.00           H
ATOM   3490  HB2 ALA A 221      78.090  45.670  56.340  1.00  0.00           H
ATOM   3491  HB3 ALA A 221      76.640  44.990  57.030  1.00  0.00           H
ATOM   3492  C   ALA A 221      78.400  47.420  58.790  1.00  0.00           C
ATOM   3493  O   ALA A 221      78.340  47.390  60.040  1.00  0.00           O
ATOM   3494  N   GLU A 222      79.430  48.020  58.150  1.00  0.00           N
ATOM   3495  HN  GLU A 222      79.480  47.960  57.150  1.00  0.00           H
ATOM   3496  CA  GLU A 222      80.530  48.770  58.770  1.00  0.00           C
ATOM   3497  HA  GLU A 222      80.880  47.990  59.440  1.00  0.00           H
ATOM   3498  CB  GLU A 222      81.790  49.140  57.950  1.00  0.00           C
ATOM   3499  HB1 GLU A 222      82.340  48.240  57.600  1.00  0.00           H
ATOM   3500  HB2 GLU A 222      82.430  49.620  58.720  1.00  0.00           H
ATOM   3501  CG  GLU A 222      81.560  50.020  56.690  1.00  0.00           C
ATOM   3502  HG1 GLU A 222      81.240  51.040  56.990  1.00  0.00           H
ATOM   3503  HG2 GLU A 222      80.810  49.650  55.980  1.00  0.00           H
ATOM   3504  CD  GLU A 222      82.820  50.110  55.840  1.00  0.00           C
ATOM   3505  OE1 GLU A 222      83.040  49.150  55.100  1.00  0.00           O
ATOM   3506  OE2 GLU A 222      83.570  51.120  55.970  1.00  0.00           O
ATOM   3507  C   GLU A 222      79.980  49.990  59.640  1.00  0.00           C
ATOM   3508  O   GLU A 222      80.170  50.020  60.830  1.00  0.00           O
ATOM   3509  N   ALA A 223      79.130  50.820  58.970  1.00  0.00           N
ATOM   3510  HN  ALA A 223      78.830  50.700  58.020  1.00  0.00           H
ATOM   3511  CA  ALA A 223      78.530  52.000  59.700  1.00  0.00           C
ATOM   3512  HA  ALA A 223      79.300  52.700  59.940  1.00  0.00           H
ATOM   3513  CB  ALA A 223      77.530  52.690  58.690  1.00  0.00           C
ATOM   3514  HB1 ALA A 223      78.140  52.770  57.770  1.00  0.00           H
ATOM   3515  HB2 ALA A 223      77.240  53.680  59.110  1.00  0.00           H
ATOM   3516  HB3 ALA A 223      76.720  51.990  58.410  1.00  0.00           H
ATOM   3517  C   ALA A 223      77.660  51.680  60.940  1.00  0.00           C
ATOM   3518  O   ALA A 223      77.880  52.230  62.030  1.00  0.00           O
ATOM   3519  N   ASN A 224      76.790  50.700  60.840  1.00  0.00           N
ATOM   3520  HN  ASN A 224      76.720  50.230  59.960  1.00  0.00           H
ATOM   3521  CA  ASN A 224      75.910  50.100  61.880  1.00  0.00           C
ATOM   3522  HA  ASN A 224      75.340  50.880  62.340  1.00  0.00           H
ATOM   3523  CB  ASN A 224      75.040  49.080  61.150  1.00  0.00           C
ATOM   3524  HB1 ASN A 224      75.710  48.440  60.550  1.00  0.00           H
ATOM   3525  HB2 ASN A 224      74.290  49.520  60.460  1.00  0.00           H
ATOM   3526  CG  ASN A 224      74.170  48.200  62.020  1.00  0.00           C
ATOM   3527  OD1 ASN A 224      73.780  48.540  63.110  1.00  0.00           O
ATOM   3528  ND2 ASN A 224      73.690  47.040  61.500  1.00  0.00           N
ATOM   3529 HD21 ASN A 224      73.010  46.630  62.110  1.00  0.00           H
ATOM   3530 HD22 ASN A 224      74.140  46.480  60.810  1.00  0.00           H
ATOM   3531  C   ASN A 224      76.770  49.390  63.090  1.00  0.00           C
ATOM   3532  O   ASN A 224      76.560  49.670  64.260  1.00  0.00           O
ATOM   3533  N   GLN A 225      77.810  48.630  62.790  1.00  0.00           N
ATOM   3534  HN  GLN A 225      77.970  48.360  61.850  1.00  0.00           H
ATOM   3535  CA  GLN A 225      78.750  48.150  63.810  1.00  0.00           C
ATOM   3536  HA  GLN A 225      78.170  47.660  64.570  1.00  0.00           H
ATOM   3537  CB  GLN A 225      79.720  47.110  63.130  1.00  0.00           C
ATOM   3538  HB1 GLN A 225      80.780  47.330  63.340  1.00  0.00           H
ATOM   3539  HB2 GLN A 225      79.580  47.170  62.030  1.00  0.00           H
ATOM   3540  CG  GLN A 225      79.320  45.570  63.360  1.00  0.00           C
ATOM   3541  HG1 GLN A 225      79.540  45.330  64.430  1.00  0.00           H
ATOM   3542  HG2 GLN A 225      79.840  44.970  62.600  1.00  0.00           H
ATOM   3543  CD  GLN A 225      77.850  45.240  63.160  1.00  0.00           C
ATOM   3544  OE1 GLN A 225      77.260  44.740  64.100  1.00  0.00           O
ATOM   3545  NE2 GLN A 225      77.290  45.620  62.010  1.00  0.00           N
ATOM   3546 HE21 GLN A 225      77.840  46.120  61.350  1.00  0.00           H
ATOM   3547 HE22 GLN A 225      76.340  45.350  61.800  1.00  0.00           H
ATOM   3548  C   GLN A 225      79.490  49.170  64.620  1.00  0.00           C
ATOM   3549  O   GLN A 225      79.480  48.970  65.840  1.00  0.00           O
ATOM   3550  N   THR A 226      80.000  50.200  63.860  1.00  0.00           N
ATOM   3551  HN  THR A 226      79.770  50.200  62.900  1.00  0.00           H
ATOM   3552  CA  THR A 226      80.720  51.370  64.400  1.00  0.00           C
ATOM   3553  HA  THR A 226      81.430  51.010  65.130  1.00  0.00           H
ATOM   3554  CB  THR A 226      81.420  52.190  63.300  1.00  0.00           C
ATOM   3555  HB  THR A 226      80.670  52.820  62.780  1.00  0.00           H
ATOM   3556  OG1 THR A 226      82.130  51.380  62.310  1.00  0.00           O
ATOM   3557  HG1 THR A 226      81.470  50.890  61.820  1.00  0.00           H
ATOM   3558  CG2 THR A 226      82.450  53.190  63.810  1.00  0.00           C
ATOM   3559 HG21 THR A 226      83.370  52.670  64.160  1.00  0.00           H
ATOM   3560 HG22 THR A 226      82.140  53.740  64.730  1.00  0.00           H
ATOM   3561 HG23 THR A 226      82.610  53.970  63.040  1.00  0.00           H
ATOM   3562  C   THR A 226      79.840  52.300  65.190  1.00  0.00           C
ATOM   3563  O   THR A 226      80.310  52.800  66.210  1.00  0.00           O
ATOM   3564  N   LEU A 227      78.590  52.400  64.820  1.00  0.00           N
ATOM   3565  HN  LEU A 227      78.310  52.040  63.940  1.00  0.00           H
ATOM   3566  CA  LEU A 227      77.730  53.370  65.530  1.00  0.00           C
ATOM   3567  HA  LEU A 227      78.320  54.260  65.660  1.00  0.00           H
ATOM   3568  CB  LEU A 227      76.500  53.600  64.650  1.00  0.00           C
ATOM   3569  HB1 LEU A 227      75.970  52.650  64.480  1.00  0.00           H
ATOM   3570  HB2 LEU A 227      76.870  53.970  63.670  1.00  0.00           H
ATOM   3571  CG  LEU A 227      75.490  54.620  65.320  1.00  0.00           C
ATOM   3572  HG  LEU A 227      75.130  54.000  66.160  1.00  0.00           H
ATOM   3573  CD1 LEU A 227      76.010  55.930  65.990  1.00  0.00           C
ATOM   3574 HD11 LEU A 227      76.400  56.630  65.230  1.00  0.00           H
ATOM   3575 HD12 LEU A 227      76.830  55.730  66.710  1.00  0.00           H
ATOM   3576 HD13 LEU A 227      75.090  56.420  66.370  1.00  0.00           H
ATOM   3577  CD2 LEU A 227      74.240  54.890  64.440  1.00  0.00           C
ATOM   3578 HD21 LEU A 227      73.800  53.900  64.180  1.00  0.00           H
ATOM   3579 HD22 LEU A 227      74.500  55.500  63.550  1.00  0.00           H
ATOM   3580 HD23 LEU A 227      73.390  55.430  64.930  1.00  0.00           H
ATOM   3581  C   LEU A 227      77.350  52.760  66.780  1.00  0.00           C
ATOM   3582  O   LEU A 227      77.300  53.430  67.810  1.00  0.00           O
ATOM   3583  N   SER A 228      77.020  51.480  66.770  1.00  0.00           N
ATOM   3584  HN  SER A 228      76.750  51.110  65.880  1.00  0.00           H
ATOM   3585  CA  SER A 228      76.790  50.680  68.020  1.00  0.00           C
ATOM   3586  HA  SER A 228      76.010  51.190  68.560  1.00  0.00           H
ATOM   3587  CB  SER A 228      76.290  49.150  67.750  1.00  0.00           C
ATOM   3588  HB1 SER A 228      77.190  48.730  67.250  1.00  0.00           H
ATOM   3589  HB2 SER A 228      75.380  49.320  67.140  1.00  0.00           H
ATOM   3590  OG  SER A 228      76.060  48.330  68.900  1.00  0.00           O
ATOM   3591  HG1 SER A 228      76.940  48.040  69.160  1.00  0.00           H
ATOM   3592  C   SER A 228      78.040  50.650  68.920  1.00  0.00           C
ATOM   3593  O   SER A 228      77.820  50.940  70.080  1.00  0.00           O
ATOM   3594  N   ASP A 229      79.300  50.440  68.470  1.00  0.00           N
ATOM   3595  HN  ASP A 229      79.510  50.060  67.580  1.00  0.00           H
ATOM   3596  CA  ASP A 229      80.460  50.610  69.300  1.00  0.00           C
ATOM   3597  HA  ASP A 229      80.400  49.870  70.100  1.00  0.00           H
ATOM   3598  CB  ASP A 229      81.760  50.370  68.400  1.00  0.00           C
ATOM   3599  HB1 ASP A 229      82.730  50.750  68.790  1.00  0.00           H
ATOM   3600  HB2 ASP A 229      81.590  50.980  67.490  1.00  0.00           H
ATOM   3601  CG  ASP A 229      82.010  48.830  68.130  1.00  0.00           C
ATOM   3602  OD1 ASP A 229      81.420  47.970  68.840  1.00  0.00           O
ATOM   3603  OD2 ASP A 229      82.910  48.630  67.290  1.00  0.00           O
ATOM   3604  C   ASP A 229      80.640  51.990  70.020  1.00  0.00           C
ATOM   3605  O   ASP A 229      80.740  52.130  71.220  1.00  0.00           O
ATOM   3606  N   SER A 230      80.530  53.060  69.260  1.00  0.00           N
ATOM   3607  HN  SER A 230      80.320  52.800  68.320  1.00  0.00           H
ATOM   3608  CA  SER A 230      80.390  54.450  69.720  1.00  0.00           C
ATOM   3609  HA  SER A 230      81.320  54.720  70.200  1.00  0.00           H
ATOM   3610  CB  SER A 230      80.220  55.330  68.490  1.00  0.00           C
ATOM   3611  HB1 SER A 230      80.230  56.400  68.800  1.00  0.00           H
ATOM   3612  HB2 SER A 230      79.220  55.120  68.050  1.00  0.00           H
ATOM   3613  OG  SER A 230      81.230  55.000  67.580  1.00  0.00           O
ATOM   3614  HG1 SER A 230      80.860  54.250  67.090  1.00  0.00           H
ATOM   3615  C   SER A 230      79.240  54.590  70.720  1.00  0.00           C
ATOM   3616  O   SER A 230      79.470  55.200  71.760  1.00  0.00           O
ATOM   3617  N   ALA A 231      78.050  54.000  70.490  1.00  0.00           N
ATOM   3618  HN  ALA A 231      77.870  53.640  69.580  1.00  0.00           H
ATOM   3619  CA  ALA A 231      76.940  54.210  71.330  1.00  0.00           C
ATOM   3620  HA  ALA A 231      76.860  55.270  71.490  1.00  0.00           H
ATOM   3621  CB  ALA A 231      75.620  53.670  70.710  1.00  0.00           C
ATOM   3622  HB1 ALA A 231      75.780  52.590  70.460  1.00  0.00           H
ATOM   3623  HB2 ALA A 231      75.360  54.190  69.780  1.00  0.00           H
ATOM   3624  HB3 ALA A 231      74.690  53.710  71.320  1.00  0.00           H
ATOM   3625  C   ALA A 231      77.170  53.520  72.650  1.00  0.00           C
ATOM   3626  O   ALA A 231      76.980  54.070  73.760  1.00  0.00           O
ATOM   3627  N   LEU A 232      77.680  52.240  72.550  1.00  0.00           N
ATOM   3628  HN  LEU A 232      77.780  51.740  71.690  1.00  0.00           H
ATOM   3629  CA  LEU A 232      78.060  51.390  73.610  1.00  0.00           C
ATOM   3630  HA  LEU A 232      77.210  51.150  74.240  1.00  0.00           H
ATOM   3631  CB  LEU A 232      78.660  50.090  72.990  1.00  0.00           C
ATOM   3632  HB1 LEU A 232      79.580  50.340  72.420  1.00  0.00           H
ATOM   3633  HB2 LEU A 232      77.870  49.590  72.400  1.00  0.00           H
ATOM   3634  CG  LEU A 232      78.900  49.020  74.090  1.00  0.00           C
ATOM   3635  HG  LEU A 232      79.400  49.550  74.920  1.00  0.00           H
ATOM   3636  CD1 LEU A 232      77.550  48.360  74.420  1.00  0.00           C
ATOM   3637 HD11 LEU A 232      77.610  47.660  75.290  1.00  0.00           H
ATOM   3638 HD12 LEU A 232      77.250  47.770  73.540  1.00  0.00           H
ATOM   3639 HD13 LEU A 232      76.840  49.120  74.820  1.00  0.00           H
ATOM   3640  CD2 LEU A 232      79.840  47.960  73.500  1.00  0.00           C
ATOM   3641 HD21 LEU A 232      79.830  47.120  74.240  1.00  0.00           H
ATOM   3642 HD22 LEU A 232      80.780  48.320  73.070  1.00  0.00           H
ATOM   3643 HD23 LEU A 232      79.320  47.490  72.640  1.00  0.00           H
ATOM   3644  C   LEU A 232      79.060  52.080  74.600  1.00  0.00           C
ATOM   3645  O   LEU A 232      78.820  52.180  75.750  1.00  0.00           O
ATOM   3646  N   GLU A 233      80.190  52.540  73.990  1.00  0.00           N
ATOM   3647  HN  GLU A 233      80.290  52.410  73.000  1.00  0.00           H
ATOM   3648  CA  GLU A 233      81.180  53.270  74.720  1.00  0.00           C
ATOM   3649  HA  GLU A 233      81.470  52.730  75.620  1.00  0.00           H
ATOM   3650  CB  GLU A 233      82.450  53.500  73.800  1.00  0.00           C
ATOM   3651  HB1 GLU A 233      82.050  53.720  72.800  1.00  0.00           H
ATOM   3652  HB2 GLU A 233      82.800  52.470  73.620  1.00  0.00           H
ATOM   3653  CG  GLU A 233      83.460  54.550  74.230  1.00  0.00           C
ATOM   3654  HG1 GLU A 233      83.720  54.380  75.290  1.00  0.00           H
ATOM   3655  HG2 GLU A 233      83.160  55.610  74.080  1.00  0.00           H
ATOM   3656  CD  GLU A 233      84.740  54.440  73.510  1.00  0.00           C
ATOM   3657  OE1 GLU A 233      85.180  55.420  72.760  1.00  0.00           O
ATOM   3658  OE2 GLU A 233      85.440  53.470  73.580  1.00  0.00           O
ATOM   3659  C   GLU A 233      80.650  54.580  75.360  1.00  0.00           C
ATOM   3660  O   GLU A 233      80.960  54.930  76.490  1.00  0.00           O
ATOM   3661  N   ALA A 234      79.860  55.450  74.620  1.00  0.00           N
ATOM   3662  HN  ALA A 234      79.540  55.040  73.770  1.00  0.00           H
ATOM   3663  CA  ALA A 234      79.210  56.660  75.050  1.00  0.00           C
ATOM   3664  HA  ALA A 234      79.940  57.430  75.250  1.00  0.00           H
ATOM   3665  CB  ALA A 234      78.340  57.200  73.970  1.00  0.00           C
ATOM   3666  HB1 ALA A 234      79.010  57.220  73.080  1.00  0.00           H
ATOM   3667  HB2 ALA A 234      77.880  58.170  74.240  1.00  0.00           H
ATOM   3668  HB3 ALA A 234      77.450  56.600  73.710  1.00  0.00           H
ATOM   3669  C   ALA A 234      78.320  56.320  76.230  1.00  0.00           C
ATOM   3670  O   ALA A 234      78.340  57.120  77.160  1.00  0.00           O
ATOM   3671  N   GLY A 235      77.520  55.150  76.170  1.00  0.00           N
ATOM   3672  HN  GLY A 235      77.550  54.550  75.380  1.00  0.00           H
ATOM   3673  CA  GLY A 235      76.490  54.760  77.140  1.00  0.00           C
ATOM   3674  HA1 GLY A 235      76.160  53.830  76.710  1.00  0.00           H
ATOM   3675  HA2 GLY A 235      75.670  55.430  77.380  1.00  0.00           H
ATOM   3676  C   GLY A 235      77.060  54.360  78.430  1.00  0.00           C
ATOM   3677  O   GLY A 235      76.590  54.570  79.520  1.00  0.00           O
ATOM   3678  N   ARG A 236      78.280  53.690  78.360  1.00  0.00           N
ATOM   3679  HN  ARG A 236      78.710  53.560  77.470  1.00  0.00           H
ATOM   3680  CA  ARG A 236      79.040  53.400  79.600  1.00  0.00           C
ATOM   3681  HA  ARG A 236      78.400  52.700  80.120  1.00  0.00           H
ATOM   3682  CB  ARG A 236      80.260  52.530  79.230  1.00  0.00           C
ATOM   3683  HB1 ARG A 236      81.050  52.520  80.010  1.00  0.00           H
ATOM   3684  HB2 ARG A 236      80.630  53.050  78.320  1.00  0.00           H
ATOM   3685  CG  ARG A 236      79.910  51.030  78.820  1.00  0.00           C
ATOM   3686  HG1 ARG A 236      78.960  50.880  78.280  1.00  0.00           H
ATOM   3687  HG2 ARG A 236      79.770  50.560  79.820  1.00  0.00           H
ATOM   3688  CD  ARG A 236      81.050  50.380  78.050  1.00  0.00           C
ATOM   3689  HD1 ARG A 236      81.980  50.590  78.600  1.00  0.00           H
ATOM   3690  HD2 ARG A 236      81.220  50.660  76.990  1.00  0.00           H
ATOM   3691  NE  ARG A 236      80.720  48.850  77.980  1.00  0.00           N
ATOM   3692  HE  ARG A 236      79.890  48.540  78.460  1.00  0.00           H
ATOM   3693  CZ  ARG A 236      81.690  47.950  77.790  1.00  0.00           C
ATOM   3694  NH1 ARG A 236      82.920  48.350  77.590  1.00  0.00           N
ATOM   3695 HH11 ARG A 236      83.190  49.300  77.460  1.00  0.00           H
ATOM   3696 HH12 ARG A 236      83.680  47.710  77.660  1.00  0.00           H
ATOM   3697  NH2 ARG A 236      81.520  46.670  78.120  1.00  0.00           N
ATOM   3698 HH21 ARG A 236      80.700  46.470  78.670  1.00  0.00           H
ATOM   3699 HH22 ARG A 236      82.290  46.060  77.970  1.00  0.00           H
ATOM   3700  C   ARG A 236      79.530  54.590  80.610  1.00  0.00           C
ATOM   3701  O   ARG A 236      79.210  54.620  81.780  1.00  0.00           O
ATOM   3702  N   TRP A 237      80.090  55.670  79.920  1.00  0.00           N
ATOM   3703  HN  TRP A 237      80.230  55.550  78.940  1.00  0.00           H
ATOM   3704  CA  TRP A 237      80.290  56.960  80.570  1.00  0.00           C
ATOM   3705  HA  TRP A 237      80.890  56.770  81.440  1.00  0.00           H
ATOM   3706  CB  TRP A 237      80.880  57.950  79.560  1.00  0.00           C
ATOM   3707  HB1 TRP A 237      81.120  58.840  80.180  1.00  0.00           H
ATOM   3708  HB2 TRP A 237      80.110  58.130  78.790  1.00  0.00           H
ATOM   3709  CG  TRP A 237      82.240  57.700  78.980  1.00  0.00           C
ATOM   3710  CD1 TRP A 237      82.480  57.410  77.660  1.00  0.00           C
ATOM   3711  HD1 TRP A 237      81.710  57.270  76.920  1.00  0.00           H
ATOM   3712  NE1 TRP A 237      83.890  57.230  77.490  1.00  0.00           N
ATOM   3713  HE1 TRP A 237      84.400  57.330  76.670  1.00  0.00           H
ATOM   3714  CE2 TRP A 237      84.510  57.300  78.700  1.00  0.00           C
ATOM   3715  CD2 TRP A 237      83.500  57.550  79.710  1.00  0.00           C
ATOM   3716  CE3 TRP A 237      83.890  57.580  80.990  1.00  0.00           C
ATOM   3717  HE3 TRP A 237      83.140  57.690  81.760  1.00  0.00           H
ATOM   3718  CZ3 TRP A 237      85.230  57.340  81.330  1.00  0.00           C
ATOM   3719  HZ3 TRP A 237      85.420  57.300  82.400  1.00  0.00           H
ATOM   3720  CZ2 TRP A 237      85.850  57.160  79.000  1.00  0.00           C
ATOM   3721  HZ2 TRP A 237      86.600  56.990  78.240  1.00  0.00           H
ATOM   3722  CH2 TRP A 237      86.190  57.040  80.320  1.00  0.00           C
ATOM   3723  HH2 TRP A 237      87.210  56.900  80.600  1.00  0.00           H
ATOM   3724  C   TRP A 237      79.010  57.600  81.120  1.00  0.00           C
ATOM   3725  O   TRP A 237      79.030  58.200  82.180  1.00  0.00           O
ATOM   3726  N   GLN A 238      77.930  57.500  80.410  1.00  0.00           N
ATOM   3727  HN  GLN A 238      77.910  57.130  79.490  1.00  0.00           H
ATOM   3728  CA  GLN A 238      76.650  58.110  80.860  1.00  0.00           C
ATOM   3729  HA  GLN A 238      76.940  59.100  81.210  1.00  0.00           H
ATOM   3730  CB  GLN A 238      75.760  58.230  79.640  1.00  0.00           C
ATOM   3731  HB1 GLN A 238      74.810  58.590  80.100  1.00  0.00           H
ATOM   3732  HB2 GLN A 238      75.630  57.210  79.210  1.00  0.00           H
ATOM   3733  CG  GLN A 238      76.200  59.140  78.520  1.00  0.00           C
ATOM   3734  HG1 GLN A 238      77.090  58.910  77.910  1.00  0.00           H
ATOM   3735  HG2 GLN A 238      76.530  60.100  78.990  1.00  0.00           H
ATOM   3736  CD  GLN A 238      75.010  59.420  77.630  1.00  0.00           C
ATOM   3737  OE1 GLN A 238      74.050  60.080  78.020  1.00  0.00           O
ATOM   3738  NE2 GLN A 238      75.110  58.870  76.400  1.00  0.00           N
ATOM   3739 HE21 GLN A 238      74.240  58.490  76.100  1.00  0.00           H
ATOM   3740 HE22 GLN A 238      75.990  58.480  76.130  1.00  0.00           H
ATOM   3741  C   GLN A 238      76.000  57.360  81.980  1.00  0.00           C
ATOM   3742  O   GLN A 238      75.310  57.900  82.820  1.00  0.00           O
ATOM   3743  N   ALA A 239      76.240  56.060  82.080  1.00  0.00           N
ATOM   3744  HN  ALA A 239      76.690  55.540  81.360  1.00  0.00           H
ATOM   3745  CA  ALA A 239      75.750  55.290  83.260  1.00  0.00           C
ATOM   3746  HA  ALA A 239      74.700  55.540  83.320  1.00  0.00           H
ATOM   3747  CB  ALA A 239      75.730  53.720  82.940  1.00  0.00           C
ATOM   3748  HB1 ALA A 239      75.050  53.540  82.090  1.00  0.00           H
ATOM   3749  HB2 ALA A 239      75.490  53.140  83.860  1.00  0.00           H
ATOM   3750  HB3 ALA A 239      76.760  53.340  82.770  1.00  0.00           H
ATOM   3751  C   ALA A 239      76.500  55.560  84.570  1.00  0.00           C
ATOM   3752  O   ALA A 239      76.090  55.110  85.600  1.00  0.00           O
ATOM   3753  N   LEU A 240      77.690  56.220  84.520  1.00  0.00           N
ATOM   3754  HN  LEU A 240      77.990  56.390  83.580  1.00  0.00           H
ATOM   3755  CA  LEU A 240      78.380  56.680  85.700  1.00  0.00           C
ATOM   3756  HA  LEU A 240      78.410  55.860  86.410  1.00  0.00           H
ATOM   3757  CB  LEU A 240      79.800  57.130  85.320  1.00  0.00           C
ATOM   3758  HB1 LEU A 240      80.330  57.580  86.190  1.00  0.00           H
ATOM   3759  HB2 LEU A 240      79.830  57.950  84.550  1.00  0.00           H
ATOM   3760  CG  LEU A 240      80.830  56.070  84.900  1.00  0.00           C
ATOM   3761  HG  LEU A 240      80.400  55.640  83.960  1.00  0.00           H
ATOM   3762  CD1 LEU A 240      82.240  56.670  84.750  1.00  0.00           C
ATOM   3763 HD11 LEU A 240      82.200  57.540  84.060  1.00  0.00           H
ATOM   3764 HD12 LEU A 240      82.960  55.890  84.420  1.00  0.00           H
ATOM   3765 HD13 LEU A 240      82.610  57.030  85.730  1.00  0.00           H
ATOM   3766  CD2 LEU A 240      81.010  54.940  85.930  1.00  0.00           C
ATOM   3767 HD21 LEU A 240      81.150  55.330  86.960  1.00  0.00           H
ATOM   3768 HD22 LEU A 240      81.940  54.380  85.710  1.00  0.00           H
ATOM   3769 HD23 LEU A 240      80.130  54.260  85.940  1.00  0.00           H
ATOM   3770  C   LEU A 240      77.650  57.850  86.390  1.00  0.00           C
ATOM   3771  O   LEU A 240      77.740  58.050  87.580  1.00  0.00           O
ATOM   3772  N   MET A 241      77.040  58.740  85.580  1.00  0.00           N
ATOM   3773  HN  MET A 241      76.930  58.610  84.600  1.00  0.00           H
ATOM   3774  CA  MET A 241      76.580  60.030  86.160  1.00  0.00           C
ATOM   3775  HA  MET A 241      77.470  60.500  86.540  1.00  0.00           H
ATOM   3776  CB  MET A 241      76.160  61.030  85.010  1.00  0.00           C
ATOM   3777  HB1 MET A 241      75.780  62.000  85.370  1.00  0.00           H
ATOM   3778  HB2 MET A 241      75.310  60.570  84.440  1.00  0.00           H
ATOM   3779  CG  MET A 241      77.280  61.380  84.020  1.00  0.00           C
ATOM   3780  HG1 MET A 241      77.600  60.400  83.620  1.00  0.00           H
ATOM   3781  HG2 MET A 241      78.050  61.990  84.550  1.00  0.00           H
ATOM   3782  SD  MET A 241      76.600  62.460  82.700  1.00  0.00           S
ATOM   3783  CE  MET A 241      75.350  61.360  81.980  1.00  0.00           C
ATOM   3784  HE1 MET A 241      74.450  61.330  82.620  1.00  0.00           H
ATOM   3785  HE2 MET A 241      75.670  60.300  82.010  1.00  0.00           H
ATOM   3786  HE3 MET A 241      75.070  61.690  80.950  1.00  0.00           H
ATOM   3787  C   MET A 241      75.520  59.950  87.240  1.00  0.00           C
ATOM   3788  O   MET A 241      75.680  60.520  88.280  1.00  0.00           O
ATOM   3789  N   LEU A 242      74.430  59.150  87.020  1.00  0.00           N
ATOM   3790  HN  LEU A 242      74.280  58.540  86.230  1.00  0.00           H
ATOM   3791  CA  LEU A 242      73.460  59.090  88.070  1.00  0.00           C
ATOM   3792  HA  LEU A 242      73.190  60.080  88.450  1.00  0.00           H
ATOM   3793  CB  LEU A 242      72.080  58.510  87.560  1.00  0.00           C
ATOM   3794  HB1 LEU A 242      72.290  57.700  86.840  1.00  0.00           H
ATOM   3795  HB2 LEU A 242      71.600  59.320  86.960  1.00  0.00           H
ATOM   3796  CG  LEU A 242      71.100  58.030  88.590  1.00  0.00           C
ATOM   3797  HG  LEU A 242      71.450  57.210  89.270  1.00  0.00           H
ATOM   3798  CD1 LEU A 242      70.570  59.240  89.440  1.00  0.00           C
ATOM   3799 HD11 LEU A 242      71.430  59.710  89.960  1.00  0.00           H
ATOM   3800 HD12 LEU A 242      69.810  58.970  90.200  1.00  0.00           H
ATOM   3801 HD13 LEU A 242      70.080  59.980  88.760  1.00  0.00           H
ATOM   3802  CD2 LEU A 242      69.810  57.430  87.800  1.00  0.00           C
ATOM   3803 HD21 LEU A 242      69.100  56.900  88.470  1.00  0.00           H
ATOM   3804 HD22 LEU A 242      70.230  56.740  87.050  1.00  0.00           H
ATOM   3805 HD23 LEU A 242      69.260  58.220  87.240  1.00  0.00           H
ATOM   3806  C   LEU A 242      73.890  58.390  89.430  1.00  0.00           C
ATOM   3807  O   LEU A 242      73.650  59.030  90.460  1.00  0.00           O
ATOM   3808  N   PRO A 243      74.640  57.300  89.440  1.00  0.00           N
ATOM   3809  CD  PRO A 243      74.690  56.290  88.380  1.00  0.00           C
ATOM   3810  HD1 PRO A 243      75.540  56.390  87.660  1.00  0.00           H
ATOM   3811  HD2 PRO A 243      73.750  56.150  87.790  1.00  0.00           H
ATOM   3812  CA  PRO A 243      75.170  56.870  90.710  1.00  0.00           C
ATOM   3813  HA  PRO A 243      74.300  56.880  91.340  1.00  0.00           H
ATOM   3814  CB  PRO A 243      75.700  55.470  90.380  1.00  0.00           C
ATOM   3815  HB1 PRO A 243      75.630  54.780  91.250  1.00  0.00           H
ATOM   3816  HB2 PRO A 243      76.760  55.510  90.030  1.00  0.00           H
ATOM   3817  CG  PRO A 243      74.810  55.020  89.250  1.00  0.00           C
ATOM   3818  HG1 PRO A 243      75.310  54.200  88.690  1.00  0.00           H
ATOM   3819  HG2 PRO A 243      73.820  54.780  89.680  1.00  0.00           H
ATOM   3820  C   PRO A 243      76.260  57.810  91.350  1.00  0.00           C
ATOM   3821  O   PRO A 243      76.190  58.030  92.580  1.00  0.00           O
ATOM   3822  N   VAL A 244      77.110  58.370  90.540  1.00  0.00           N
ATOM   3823  HN  VAL A 244      77.300  58.020  89.620  1.00  0.00           H
ATOM   3824  CA  VAL A 244      78.020  59.460  90.990  1.00  0.00           C
ATOM   3825  HA  VAL A 244      78.570  59.010  91.800  1.00  0.00           H
ATOM   3826  CB  VAL A 244      79.180  59.910  90.060  1.00  0.00           C
ATOM   3827  HB  VAL A 244      78.740  59.870  89.040  1.00  0.00           H
ATOM   3828  CG1 VAL A 244      79.720  61.310  90.340  1.00  0.00           C
ATOM   3829 HG11 VAL A 244      80.700  61.560  89.870  1.00  0.00           H
ATOM   3830 HG12 VAL A 244      80.000  61.330  91.410  1.00  0.00           H
ATOM   3831 HG13 VAL A 244      78.970  62.100  90.110  1.00  0.00           H
ATOM   3832  CG2 VAL A 244      80.270  58.780  90.210  1.00  0.00           C
ATOM   3833 HG21 VAL A 244      79.920  57.740  90.040  1.00  0.00           H
ATOM   3834 HG22 VAL A 244      80.670  58.940  91.230  1.00  0.00           H
ATOM   3835 HG23 VAL A 244      81.100  58.950  89.480  1.00  0.00           H
ATOM   3836  C   VAL A 244      77.310  60.700  91.670  1.00  0.00           C
ATOM   3837  O   VAL A 244      77.560  61.120  92.790  1.00  0.00           O
ATOM   3838  N   THR A 245      76.280  61.250  90.990  1.00  0.00           N
ATOM   3839  HN  THR A 245      76.050  61.070  90.030  1.00  0.00           H
ATOM   3840  CA  THR A 245      75.480  62.350  91.470  1.00  0.00           C
ATOM   3841  HA  THR A 245      76.080  63.240  91.640  1.00  0.00           H
ATOM   3842  CB  THR A 245      74.440  62.690  90.380  1.00  0.00           C
ATOM   3843  HB  THR A 245      74.040  61.750  89.970  1.00  0.00           H
ATOM   3844  OG1 THR A 245      75.120  63.320  89.290  1.00  0.00           O
ATOM   3845  HG1 THR A 245      74.480  63.390  88.580  1.00  0.00           H
ATOM   3846  CG2 THR A 245      73.240  63.560  90.800  1.00  0.00           C
ATOM   3847 HG21 THR A 245      73.620  64.460  91.350  1.00  0.00           H
ATOM   3848 HG22 THR A 245      72.540  63.060  91.510  1.00  0.00           H
ATOM   3849 HG23 THR A 245      72.710  63.830  89.860  1.00  0.00           H
ATOM   3850  C   THR A 245      74.710  62.110  92.780  1.00  0.00           C
ATOM   3851  O   THR A 245      74.750  62.980  93.640  1.00  0.00           O
ATOM   3852  N   THR A 246      74.090  60.880  92.960  1.00  0.00           N
ATOM   3853  HN  THR A 246      74.020  60.300  92.160  1.00  0.00           H
ATOM   3854  CA  THR A 246      73.540  60.350  94.220  1.00  0.00           C
ATOM   3855  HA  THR A 246      72.810  61.040  94.620  1.00  0.00           H
ATOM   3856  CB  THR A 246      72.540  59.130  94.030  1.00  0.00           C
ATOM   3857  HB  THR A 246      72.200  58.870  95.060  1.00  0.00           H
ATOM   3858  OG1 THR A 246      73.210  57.960  93.490  1.00  0.00           O
ATOM   3859  HG1 THR A 246      73.640  58.290  92.710  1.00  0.00           H
ATOM   3860  CG2 THR A 246      71.320  59.440  93.170  1.00  0.00           C
ATOM   3861 HG21 THR A 246      71.720  59.500  92.130  1.00  0.00           H
ATOM   3862 HG22 THR A 246      70.880  60.440  93.380  1.00  0.00           H
ATOM   3863 HG23 THR A 246      70.530  58.650  93.210  1.00  0.00           H
ATOM   3864  C   THR A 246      74.590  60.060  95.270  1.00  0.00           C
ATOM   3865  O   THR A 246      74.490  60.560  96.360  1.00  0.00           O
ATOM   3866  N   LEU A 247      75.720  59.370  95.010  1.00  0.00           N
ATOM   3867  HN  LEU A 247      75.850  58.990  94.090  1.00  0.00           H
ATOM   3868  CA  LEU A 247      76.810  59.260  95.860  1.00  0.00           C
ATOM   3869  HA  LEU A 247      76.460  58.510  96.550  1.00  0.00           H
ATOM   3870  CB  LEU A 247      78.070  58.650  95.080  1.00  0.00           C
ATOM   3871  HB1 LEU A 247      78.100  59.230  94.130  1.00  0.00           H
ATOM   3872  HB2 LEU A 247      77.820  57.580  94.860  1.00  0.00           H
ATOM   3873  CG  LEU A 247      79.400  58.620  95.830  1.00  0.00           C
ATOM   3874  HG  LEU A 247      79.630  59.630  96.240  1.00  0.00           H
ATOM   3875  CD1 LEU A 247      79.270  57.670  97.120  1.00  0.00           C
ATOM   3876 HD11 LEU A 247      78.840  58.190  98.000  1.00  0.00           H
ATOM   3877 HD12 LEU A 247      80.320  57.450  97.440  1.00  0.00           H
ATOM   3878 HD13 LEU A 247      78.860  56.680  96.840  1.00  0.00           H
ATOM   3879  CD2 LEU A 247      80.530  58.170  94.820  1.00  0.00           C
ATOM   3880 HD21 LEU A 247      81.440  57.790  95.320  1.00  0.00           H
ATOM   3881 HD22 LEU A 247      80.830  59.070  94.230  1.00  0.00           H
ATOM   3882 HD23 LEU A 247      80.170  57.340  94.180  1.00  0.00           H
ATOM   3883  C   LEU A 247      77.360  60.560  96.680  1.00  0.00           C
ATOM   3884  O   LEU A 247      77.470  60.500  97.900  1.00  0.00           O
ATOM   3885  N   VAL A 248      77.560  61.620  95.900  1.00  0.00           N
ATOM   3886  HN  VAL A 248      77.320  61.600  94.940  1.00  0.00           H
ATOM   3887  CA  VAL A 248      78.160  62.820  96.460  1.00  0.00           C
ATOM   3888  HA  VAL A 248      78.980  62.590  97.120  1.00  0.00           H
ATOM   3889  CB  VAL A 248      78.640  63.670  95.360  1.00  0.00           C
ATOM   3890  HB  VAL A 248      77.800  63.870  94.660  1.00  0.00           H
ATOM   3891  CG1 VAL A 248      79.310  65.010  95.760  1.00  0.00           C
ATOM   3892 HG11 VAL A 248      79.860  65.250  94.820  1.00  0.00           H
ATOM   3893 HG12 VAL A 248      80.030  64.940  96.600  1.00  0.00           H
ATOM   3894 HG13 VAL A 248      78.570  65.840  95.860  1.00  0.00           H
ATOM   3895  CG2 VAL A 248      79.800  62.910  94.640  1.00  0.00           C
ATOM   3896 HG21 VAL A 248      79.420  61.880  94.440  1.00  0.00           H
ATOM   3897 HG22 VAL A 248      80.640  62.790  95.350  1.00  0.00           H
ATOM   3898 HG23 VAL A 248      80.100  63.420  93.690  1.00  0.00           H
ATOM   3899  C   VAL A 248      77.280  63.560  97.450  1.00  0.00           C
ATOM   3900  O   VAL A 248      77.670  63.860  98.530  1.00  0.00           O
ATOM   3901  N   ILE A 249      75.960  63.580  97.110  1.00  0.00           N
ATOM   3902  HN  ILE A 249      75.650  63.480  96.170  1.00  0.00           H
ATOM   3903  CA  ILE A 249      75.000  64.030  98.040  1.00  0.00           C
ATOM   3904  HA  ILE A 249      75.340  64.940  98.500  1.00  0.00           H
ATOM   3905  CB  ILE A 249      73.670  64.360  97.420  1.00  0.00           C
ATOM   3906  HB  ILE A 249      73.240  63.430  96.980  1.00  0.00           H
ATOM   3907  CG2 ILE A 249      72.630  64.910  98.530  1.00  0.00           C
ATOM   3908 HG21 ILE A 249      73.150  65.630  99.200  1.00  0.00           H
ATOM   3909 HG22 ILE A 249      72.160  64.090  99.110  1.00  0.00           H
ATOM   3910 HG23 ILE A 249      71.800  65.390  97.960  1.00  0.00           H
ATOM   3911  CG1 ILE A 249      73.890  65.390  96.270  1.00  0.00           C
ATOM   3912 HG11 ILE A 249      73.040  65.290  95.550  1.00  0.00           H
ATOM   3913 HG12 ILE A 249      74.770  65.050  95.690  1.00  0.00           H
ATOM   3914  CD  ILE A 249      74.220  66.800  96.760  1.00  0.00           C
ATOM   3915  HD1 ILE A 249      74.000  67.390  95.840  1.00  0.00           H
ATOM   3916  HD2 ILE A 249      75.260  67.040  97.070  1.00  0.00           H
ATOM   3917  HD3 ILE A 249      73.610  67.270  97.560  1.00  0.00           H
ATOM   3918  C   ILE A 249      74.880  63.020  99.190  1.00  0.00           C
ATOM   3919  O   ILE A 249      74.900  63.490 100.320  1.00  0.00           O
ATOM   3920  N   ASN A 250      74.810  61.690  99.000  1.00  0.00           N
ATOM   3921  HN  ASN A 250      74.680  61.440  98.040  1.00  0.00           H
ATOM   3922  CA  ASN A 250      74.590  60.730 100.140  1.00  0.00           C
ATOM   3923  HA  ASN A 250      73.720  61.020 100.710  1.00  0.00           H
ATOM   3924  CB  ASN A 250      74.230  59.340  99.580  1.00  0.00           C
ATOM   3925  HB1 ASN A 250      74.080  58.600 100.390  1.00  0.00           H
ATOM   3926  HB2 ASN A 250      75.110  58.990  98.990  1.00  0.00           H
ATOM   3927  CG  ASN A 250      72.980  59.370  98.760  1.00  0.00           C
ATOM   3928  OD1 ASN A 250      72.170  60.290  98.870  1.00  0.00           O
ATOM   3929  ND2 ASN A 250      72.800  58.440  97.810  1.00  0.00           N
ATOM   3930 HD21 ASN A 250      71.940  58.390  97.310  1.00  0.00           H
ATOM   3931 HD22 ASN A 250      73.420  57.680  97.600  1.00  0.00           H
ATOM   3932  C   ASN A 250      75.770  60.640 101.140  1.00  0.00           C
ATOM   3933  O   ASN A 250      75.530  60.680 102.320  1.00  0.00           O
ATOM   3934  N   VAL A 251      77.020  60.650 100.700  1.00  0.00           N
ATOM   3935  HN  VAL A 251      77.160  60.640  99.720  1.00  0.00           H
ATOM   3936  CA  VAL A 251      78.170  60.740 101.650  1.00  0.00           C
ATOM   3937  HA  VAL A 251      78.010  60.020 102.430  1.00  0.00           H
ATOM   3938  CB  VAL A 251      79.480  60.530 100.910  1.00  0.00           C
ATOM   3939  HB  VAL A 251      79.410  61.080  99.960  1.00  0.00           H
ATOM   3940  CG1 VAL A 251      80.710  61.230 101.560  1.00  0.00           C
ATOM   3941 HG11 VAL A 251      80.750  60.700 102.530  1.00  0.00           H
ATOM   3942 HG12 VAL A 251      80.650  62.340 101.610  1.00  0.00           H
ATOM   3943 HG13 VAL A 251      81.620  60.930 100.990  1.00  0.00           H
ATOM   3944  CG2 VAL A 251      79.530  59.050 100.730  1.00  0.00           C
ATOM   3945 HG21 VAL A 251      78.540  58.660 100.410  1.00  0.00           H
ATOM   3946 HG22 VAL A 251      79.870  58.560 101.670  1.00  0.00           H
ATOM   3947 HG23 VAL A 251      80.190  58.960  99.850  1.00  0.00           H
ATOM   3948  C   VAL A 251      78.200  62.160 102.320  1.00  0.00           C
ATOM   3949  O   VAL A 251      78.410  62.200 103.550  1.00  0.00           O
ATOM   3950  N   SER A 252      77.890  63.260 101.620  1.00  0.00           N
ATOM   3951  HN  SER A 252      77.640  63.050 100.670  1.00  0.00           H
ATOM   3952  CA  SER A 252      77.770  64.610 102.250  1.00  0.00           C
ATOM   3953  HA  SER A 252      78.760  64.750 102.670  1.00  0.00           H
ATOM   3954  CB  SER A 252      77.470  65.690 101.140  1.00  0.00           C
ATOM   3955  HB1 SER A 252      77.510  66.630 101.700  1.00  0.00           H
ATOM   3956  HB2 SER A 252      76.430  65.520 100.760  1.00  0.00           H
ATOM   3957  OG  SER A 252      78.470  65.700 100.130  1.00  0.00           O
ATOM   3958  HG1 SER A 252      78.340  64.870  99.660  1.00  0.00           H
ATOM   3959  C   SER A 252      76.670  64.610 103.250  1.00  0.00           C
ATOM   3960  O   SER A 252      76.630  65.280 104.280  1.00  0.00           O
ATOM   3961  N   SER A 253      75.570  63.890 102.990  1.00  0.00           N
ATOM   3962  HN  SER A 253      75.440  63.320 102.170  1.00  0.00           H
ATOM   3963  CA  SER A 253      74.430  63.970 103.880  1.00  0.00           C
ATOM   3964  HA  SER A 253      74.120  64.980 104.090  1.00  0.00           H
ATOM   3965  CB  SER A 253      73.220  63.310 103.180  1.00  0.00           C
ATOM   3966  HB1 SER A 253      72.370  63.170 103.890  1.00  0.00           H
ATOM   3967  HB2 SER A 253      73.530  62.300 102.860  1.00  0.00           H
ATOM   3968  OG  SER A 253      72.840  63.960 102.000  1.00  0.00           O
ATOM   3969  HG1 SER A 253      73.550  63.720 101.390  1.00  0.00           H
ATOM   3970  C   SER A 253      74.660  63.190 105.180  1.00  0.00           C
ATOM   3971  O   SER A 253      74.400  63.720 106.250  1.00  0.00           O
ATOM   3972  N   VAL A 254      75.160  61.920 105.240  1.00  0.00           N
ATOM   3973  HN  VAL A 254      75.430  61.480 104.380  1.00  0.00           H
ATOM   3974  CA  VAL A 254      75.450  61.210 106.460  1.00  0.00           C
ATOM   3975  HA  VAL A 254      74.510  61.190 107.000  1.00  0.00           H
ATOM   3976  CB  VAL A 254      75.950  59.730 106.280  1.00  0.00           C
ATOM   3977  HB  VAL A 254      76.410  59.300 107.190  1.00  0.00           H
ATOM   3978  CG1 VAL A 254      74.720  58.860 106.020  1.00  0.00           C
ATOM   3979 HG11 VAL A 254      74.150  59.240 105.140  1.00  0.00           H
ATOM   3980 HG12 VAL A 254      74.030  58.740 106.880  1.00  0.00           H
ATOM   3981 HG13 VAL A 254      74.930  57.790 105.790  1.00  0.00           H
ATOM   3982  CG2 VAL A 254      77.080  59.640 105.250  1.00  0.00           C
ATOM   3983 HG21 VAL A 254      77.580  58.660 105.340  1.00  0.00           H
ATOM   3984 HG22 VAL A 254      77.860  60.420 105.260  1.00  0.00           H
ATOM   3985 HG23 VAL A 254      76.720  59.660 104.190  1.00  0.00           H
ATOM   3986  C   VAL A 254      76.430  61.890 107.350  1.00  0.00           C
ATOM   3987  O   VAL A 254      76.280  62.010 108.560  1.00  0.00           O
ATOM   3988  N   ALA A 255      77.530  62.430 106.780  1.00  0.00           N
ATOM   3989  HN  ALA A 255      77.860  62.170 105.870  1.00  0.00           H
ATOM   3990  CA  ALA A 255      78.500  63.350 107.440  1.00  0.00           C
ATOM   3991  HA  ALA A 255      78.760  62.850 108.370  1.00  0.00           H
ATOM   3992  CB  ALA A 255      79.790  63.610 106.590  1.00  0.00           C
ATOM   3993  HB1 ALA A 255      79.670  64.100 105.600  1.00  0.00           H
ATOM   3994  HB2 ALA A 255      80.310  62.650 106.420  1.00  0.00           H
ATOM   3995  HB3 ALA A 255      80.520  64.200 107.190  1.00  0.00           H
ATOM   3996  C   ALA A 255      77.950  64.690 108.030  1.00  0.00           C
ATOM   3997  O   ALA A 255      78.210  65.020 109.190  1.00  0.00           O
ATOM   3998  N   LEU A 256      77.060  65.410 107.350  1.00  0.00           N
ATOM   3999  HN  LEU A 256      76.740  65.050 106.470  1.00  0.00           H
ATOM   4000  CA  LEU A 256      76.320  66.600 107.760  1.00  0.00           C
ATOM   4001  HA  LEU A 256      77.020  67.360 108.060  1.00  0.00           H
ATOM   4002  CB  LEU A 256      75.390  67.160 106.670  1.00  0.00           C
ATOM   4003  HB1 LEU A 256      74.750  66.310 106.350  1.00  0.00           H
ATOM   4004  HB2 LEU A 256      75.940  67.400 105.730  1.00  0.00           H
ATOM   4005  CG  LEU A 256      74.370  68.310 106.960  1.00  0.00           C
ATOM   4006  HG  LEU A 256      73.760  67.900 107.800  1.00  0.00           H
ATOM   4007  CD1 LEU A 256      75.020  69.580 107.530  1.00  0.00           C
ATOM   4008 HD11 LEU A 256      75.790  70.060 106.900  1.00  0.00           H
ATOM   4009 HD12 LEU A 256      75.560  69.310 108.470  1.00  0.00           H
ATOM   4010 HD13 LEU A 256      74.190  70.300 107.660  1.00  0.00           H
ATOM   4011  CD2 LEU A 256      73.350  68.690 105.930  1.00  0.00           C
ATOM   4012 HD21 LEU A 256      72.640  69.360 106.450  1.00  0.00           H
ATOM   4013 HD22 LEU A 256      72.950  67.760 105.470  1.00  0.00           H
ATOM   4014 HD23 LEU A 256      73.880  69.240 105.110  1.00  0.00           H
ATOM   4015  C   LEU A 256      75.560  66.330 109.040  1.00  0.00           C
ATOM   4016  O   LEU A 256      75.630  67.110 109.980  1.00  0.00           O
ATOM   4017  N   ILE A 257      74.900  65.120 109.210  1.00  0.00           N
ATOM   4018  HN  ILE A 257      74.910  64.490 108.440  1.00  0.00           H
ATOM   4019  CA  ILE A 257      74.300  64.790 110.500  1.00  0.00           C
ATOM   4020  HA  ILE A 257      73.750  65.660 110.830  1.00  0.00           H
ATOM   4021  CB  ILE A 257      73.210  63.690 110.280  1.00  0.00           C
ATOM   4022  HB  ILE A 257      73.720  62.760 109.930  1.00  0.00           H
ATOM   4023  CG2 ILE A 257      72.350  63.390 111.530  1.00  0.00           C
ATOM   4024 HG21 ILE A 257      72.210  64.380 112.020  1.00  0.00           H
ATOM   4025 HG22 ILE A 257      72.940  62.720 112.190  1.00  0.00           H
ATOM   4026 HG23 ILE A 257      71.400  62.840 111.420  1.00  0.00           H
ATOM   4027  CG1 ILE A 257      72.220  64.120 109.150  1.00  0.00           C
ATOM   4028 HG11 ILE A 257      71.370  63.410 109.030  1.00  0.00           H
ATOM   4029 HG12 ILE A 257      72.810  64.010 108.220  1.00  0.00           H
ATOM   4030  CD  ILE A 257      71.670  65.550 109.250  1.00  0.00           C
ATOM   4031  HD1 ILE A 257      72.330  66.340 108.850  1.00  0.00           H
ATOM   4032  HD2 ILE A 257      71.450  65.830 110.310  1.00  0.00           H
ATOM   4033  HD3 ILE A 257      70.690  65.690 108.740  1.00  0.00           H
ATOM   4034  C   ILE A 257      75.320  64.470 111.600  1.00  0.00           C
ATOM   4035  O   ILE A 257      74.880  64.760 112.750  1.00  0.00           O
ATOM   4036  N   TRP A 258      76.490  63.940 111.290  1.00  0.00           N
ATOM   4037  HN  TRP A 258      76.740  63.730 110.360  1.00  0.00           H
ATOM   4038  CA  TRP A 258      77.530  63.760 112.240  1.00  0.00           C
ATOM   4039  HA  TRP A 258      77.090  63.170 113.020  1.00  0.00           H
ATOM   4040  CB  TRP A 258      78.560  62.770 111.770  1.00  0.00           C
ATOM   4041  HB1 TRP A 258      78.880  62.990 110.730  1.00  0.00           H
ATOM   4042  HB2 TRP A 258      78.090  61.790 111.520  1.00  0.00           H
ATOM   4043  CG  TRP A 258      79.770  62.600 112.660  1.00  0.00           C
ATOM   4044  CD1 TRP A 258      81.010  63.130 112.700  1.00  0.00           C
ATOM   4045  HD1 TRP A 258      81.250  64.080 112.230  1.00  0.00           H
ATOM   4046  NE1 TRP A 258      81.700  62.580 113.700  1.00  0.00           N
ATOM   4047  HE1 TRP A 258      82.540  62.980 114.020  1.00  0.00           H
ATOM   4048  CE2 TRP A 258      80.940  61.640 114.410  1.00  0.00           C
ATOM   4049  CD2 TRP A 258      79.680  61.700 113.830  1.00  0.00           C
ATOM   4050  CE3 TRP A 258      78.640  60.960 114.330  1.00  0.00           C
ATOM   4051  HE3 TRP A 258      77.680  60.970 113.830  1.00  0.00           H
ATOM   4052  CZ3 TRP A 258      78.910  60.050 115.340  1.00  0.00           C
ATOM   4053  HZ3 TRP A 258      78.160  59.350 115.680  1.00  0.00           H
ATOM   4054  CZ2 TRP A 258      81.230  60.850 115.430  1.00  0.00           C
ATOM   4055  HZ2 TRP A 258      82.250  60.920 115.770  1.00  0.00           H
ATOM   4056  CH2 TRP A 258      80.200  59.980 115.870  1.00  0.00           C
ATOM   4057  HH2 TRP A 258      80.360  59.270 116.670  1.00  0.00           H
ATOM   4058  C   TRP A 258      78.190  65.010 112.820  1.00  0.00           C
ATOM   4059  O   TRP A 258      78.160  65.340 114.000  1.00  0.00           O
ATOM   4060  N   PHE A 259      78.610  65.880 111.890  1.00  0.00           N
ATOM   4061  HN  PHE A 259      78.540  65.510 110.950  1.00  0.00           H
ATOM   4062  CA  PHE A 259      79.210  67.200 111.990  1.00  0.00           C
ATOM   4063  HA  PHE A 259      80.080  67.250 112.630  1.00  0.00           H
ATOM   4064  CB  PHE A 259      79.560  67.760 110.550  1.00  0.00           C
ATOM   4065  HB1 PHE A 259      79.640  68.860 110.640  1.00  0.00           H
ATOM   4066  HB2 PHE A 259      78.700  67.550 109.880  1.00  0.00           H
ATOM   4067  CG  PHE A 259      80.730  67.180 109.830  1.00  0.00           C
ATOM   4068  CD1 PHE A 259      81.830  66.720 110.570  1.00  0.00           C
ATOM   4069  HD1 PHE A 259      81.930  66.750 111.640  1.00  0.00           H
ATOM   4070  CE1 PHE A 259      82.940  66.240 109.910  1.00  0.00           C
ATOM   4071  HE1 PHE A 259      83.790  65.920 110.510  1.00  0.00           H
ATOM   4072  CZ  PHE A 259      83.030  66.180 108.470  1.00  0.00           C
ATOM   4073  HZ  PHE A 259      83.900  65.820 107.930  1.00  0.00           H
ATOM   4074  CD2 PHE A 259      80.840  67.230 108.430  1.00  0.00           C
ATOM   4075  HD2 PHE A 259      79.960  67.630 107.940  1.00  0.00           H
ATOM   4076  CE2 PHE A 259      81.920  66.680 107.750  1.00  0.00           C
ATOM   4077  HE2 PHE A 259      82.000  66.710 106.670  1.00  0.00           H
ATOM   4078  C   PHE A 259      78.190  68.090 112.740  1.00  0.00           C
ATOM   4079  O   PHE A 259      78.440  68.880 113.660  1.00  0.00           O
ATOM   4080  N   GLY A 260      76.910  67.990 112.330  1.00  0.00           N
ATOM   4081  HN  GLY A 260      76.780  67.670 111.400  1.00  0.00           H
ATOM   4082  CA  GLY A 260      75.660  68.580 112.950  1.00  0.00           C
ATOM   4083  HA1 GLY A 260      74.710  68.210 112.620  1.00  0.00           H
ATOM   4084  HA2 GLY A 260      75.690  69.650 112.800  1.00  0.00           H
ATOM   4085  C   GLY A 260      75.600  68.340 114.410  1.00  0.00           C
ATOM   4086  O   GLY A 260      75.540  69.320 115.210  1.00  0.00           O
ATOM   4087  N   GLY A 261      75.680  67.020 114.760  1.00  0.00           N
ATOM   4088  HN  GLY A 261      75.840  66.420 113.980  1.00  0.00           H
ATOM   4089  CA  GLY A 261      75.600  66.560 116.150  1.00  0.00           C
ATOM   4090  HA1 GLY A 261      75.780  65.490 116.040  1.00  0.00           H
ATOM   4091  HA2 GLY A 261      74.600  66.780 116.530  1.00  0.00           H
ATOM   4092  C   GLY A 261      76.640  67.160 116.960  1.00  0.00           C
ATOM   4093  O   GLY A 261      76.430  67.640 118.050  1.00  0.00           O
ATOM   4094  N   LEU A 262      77.910  67.270 116.510  1.00  0.00           N
ATOM   4095  HN  LEU A 262      78.170  66.810 115.650  1.00  0.00           H
ATOM   4096  CA  LEU A 262      78.990  67.780 117.250  1.00  0.00           C
ATOM   4097  HA  LEU A 262      79.160  67.160 118.120  1.00  0.00           H
ATOM   4098  CB  LEU A 262      80.330  67.830 116.430  1.00  0.00           C
ATOM   4099  HB1 LEU A 262      81.180  68.310 116.960  1.00  0.00           H
ATOM   4100  HB2 LEU A 262      79.950  68.390 115.540  1.00  0.00           H
ATOM   4101  CG  LEU A 262      80.950  66.500 115.890  1.00  0.00           C
ATOM   4102  HG  LEU A 262      80.340  66.060 115.070  1.00  0.00           H
ATOM   4103  CD1 LEU A 262      82.340  66.570 115.220  1.00  0.00           C
ATOM   4104 HD11 LEU A 262      82.670  65.580 114.830  1.00  0.00           H
ATOM   4105 HD12 LEU A 262      83.040  66.980 115.990  1.00  0.00           H
ATOM   4106 HD13 LEU A 262      82.470  67.230 114.330  1.00  0.00           H
ATOM   4107  CD2 LEU A 262      81.060  65.390 116.980  1.00  0.00           C
ATOM   4108 HD21 LEU A 262      80.140  64.790 117.150  1.00  0.00           H
ATOM   4109 HD22 LEU A 262      81.460  65.870 117.900  1.00  0.00           H
ATOM   4110 HD23 LEU A 262      81.790  64.600 116.680  1.00  0.00           H
ATOM   4111  C   LEU A 262      78.800  69.260 117.620  1.00  0.00           C
ATOM   4112  O   LEU A 262      79.020  69.710 118.750  1.00  0.00           O
ATOM   4113  N   ARG A 263      78.310  70.090 116.680  1.00  0.00           N
ATOM   4114  HN  ARG A 263      78.410  69.770 115.740  1.00  0.00           H
ATOM   4115  CA  ARG A 263      77.920  71.400 116.950  1.00  0.00           C
ATOM   4116  HA  ARG A 263      78.690  71.960 117.470  1.00  0.00           H
ATOM   4117  CB  ARG A 263      77.610  72.290 115.730  1.00  0.00           C
ATOM   4118  HB1 ARG A 263      77.230  73.310 115.980  1.00  0.00           H
ATOM   4119  HB2 ARG A 263      76.790  71.800 115.140  1.00  0.00           H
ATOM   4120  CG  ARG A 263      78.760  72.470 114.750  1.00  0.00           C
ATOM   4121  HG1 ARG A 263      78.930  71.490 114.270  1.00  0.00           H
ATOM   4122  HG2 ARG A 263      79.700  72.710 115.310  1.00  0.00           H
ATOM   4123  CD  ARG A 263      78.450  73.480 113.600  1.00  0.00           C
ATOM   4124  HD1 ARG A 263      77.440  73.320 113.170  1.00  0.00           H
ATOM   4125  HD2 ARG A 263      79.270  73.340 112.840  1.00  0.00           H
ATOM   4126  NE  ARG A 263      78.470  74.860 114.120  1.00  0.00           N
ATOM   4127  HE  ARG A 263      77.590  75.340 114.200  1.00  0.00           H
ATOM   4128  CZ  ARG A 263      79.590  75.550 114.420  1.00  0.00           C
ATOM   4129  NH1 ARG A 263      80.860  75.160 114.150  1.00  0.00           N
ATOM   4130 HH11 ARG A 263      81.000  74.370 113.560  1.00  0.00           H
ATOM   4131 HH12 ARG A 263      81.570  75.860 114.280  1.00  0.00           H
ATOM   4132  NH2 ARG A 263      79.620  76.720 114.990  1.00  0.00           N
ATOM   4133 HH21 ARG A 263      80.480  77.210 115.160  1.00  0.00           H
ATOM   4134 HH22 ARG A 263      78.730  77.070 115.270  1.00  0.00           H
ATOM   4135  C   ARG A 263      76.750  71.490 117.930  1.00  0.00           C
ATOM   4136  O   ARG A 263      76.700  72.280 118.900  1.00  0.00           O
ATOM   4137  N   ILE A 264      75.660  70.630 117.770  1.00  0.00           N
ATOM   4138  HN  ILE A 264      75.530  70.030 116.990  1.00  0.00           H
ATOM   4139  CA  ILE A 264      74.460  70.510 118.640  1.00  0.00           C
ATOM   4140  HA  ILE A 264      74.140  71.530 118.670  1.00  0.00           H
ATOM   4141  CB  ILE A 264      73.320  69.710 117.890  1.00  0.00           C
ATOM   4142  HB  ILE A 264      73.710  69.050 117.090  1.00  0.00           H
ATOM   4143  CG2 ILE A 264      72.650  68.810 118.940  1.00  0.00           C
ATOM   4144 HG21 ILE A 264      72.150  69.360 119.770  1.00  0.00           H
ATOM   4145 HG22 ILE A 264      73.300  68.110 119.500  1.00  0.00           H
ATOM   4146 HG23 ILE A 264      71.870  68.220 118.400  1.00  0.00           H
ATOM   4147  CG1 ILE A 264      72.410  70.720 117.050  1.00  0.00           C
ATOM   4148 HG11 ILE A 264      73.040  71.450 116.490  1.00  0.00           H
ATOM   4149 HG12 ILE A 264      71.790  71.280 117.780  1.00  0.00           H
ATOM   4150  CD  ILE A 264      71.560  70.020 115.910  1.00  0.00           C
ATOM   4151  HD1 ILE A 264      72.280  69.630 115.170  1.00  0.00           H
ATOM   4152  HD2 ILE A 264      70.950  70.790 115.380  1.00  0.00           H
ATOM   4153  HD3 ILE A 264      70.930  69.200 116.300  1.00  0.00           H
ATOM   4154  C   ILE A 264      74.780  70.160 120.100  1.00  0.00           C
ATOM   4155  O   ILE A 264      74.180  70.700 121.080  1.00  0.00           O
ATOM   4156  N   ASP A 265      75.850  69.310 120.270  1.00  0.00           N
ATOM   4157  HN  ASP A 265      76.190  68.890 119.440  1.00  0.00           H
ATOM   4158  CA  ASP A 265      76.380  68.670 121.430  1.00  0.00           C
ATOM   4159  HA  ASP A 265      75.570  68.260 122.020  1.00  0.00           H
ATOM   4160  CB  ASP A 265      77.310  67.470 121.050  1.00  0.00           C
ATOM   4161  HB1 ASP A 265      77.900  67.820 120.170  1.00  0.00           H
ATOM   4162  HB2 ASP A 265      76.670  66.660 120.660  1.00  0.00           H
ATOM   4163  CG  ASP A 265      78.110  66.910 122.170  1.00  0.00           C
ATOM   4164  OD1 ASP A 265      79.290  66.510 122.040  1.00  0.00           O
ATOM   4165  OD2 ASP A 265      77.480  66.910 123.280  1.00  0.00           O
ATOM   4166  C   ASP A 265      77.100  69.800 122.230  1.00  0.00           C
ATOM   4167  O   ASP A 265      76.880  70.070 123.420  1.00  0.00           O
ATOM   4168  N   ALA A 266      77.920  70.610 121.590  1.00  0.00           N
ATOM   4169  HN  ALA A 266      78.180  70.360 120.660  1.00  0.00           H
ATOM   4170  CA  ALA A 266      78.390  71.880 122.090  1.00  0.00           C
ATOM   4171  HA  ALA A 266      78.940  71.570 122.960  1.00  0.00           H
ATOM   4172  CB  ALA A 266      79.360  72.540 121.090  1.00  0.00           C
ATOM   4173  HB1 ALA A 266      78.960  72.830 120.090  1.00  0.00           H
ATOM   4174  HB2 ALA A 266      80.140  71.790 120.880  1.00  0.00           H
ATOM   4175  HB3 ALA A 266      79.880  73.420 121.540  1.00  0.00           H
ATOM   4176  C   ALA A 266      77.320  72.900 122.530  1.00  0.00           C
ATOM   4177  O   ALA A 266      77.500  73.680 123.450  1.00  0.00           O
ATOM   4178  N   GLY A 267      76.250  73.020 121.730  1.00  0.00           N
ATOM   4179  HN  GLY A 267      76.020  72.390 120.990  1.00  0.00           H
ATOM   4180  CA  GLY A 267      75.240  74.100 121.940  1.00  0.00           C
ATOM   4181  HA1 GLY A 267      75.270  74.470 122.960  1.00  0.00           H
ATOM   4182  HA2 GLY A 267      74.320  73.660 121.580  1.00  0.00           H
ATOM   4183  C   GLY A 267      75.530  75.270 120.960  1.00  0.00           C
ATOM   4184  O   GLY A 267      75.150  76.370 121.160  1.00  0.00           O
ATOM   4185  N   GLN A 268      76.290  75.000 119.850  1.00  0.00           N
ATOM   4186  HN  GLN A 268      76.740  74.110 119.800  1.00  0.00           H
ATOM   4187  CA  GLN A 268      76.610  76.040 118.860  1.00  0.00           C
ATOM   4188  HA  GLN A 268      76.370  76.990 119.310  1.00  0.00           H
ATOM   4189  CB  GLN A 268      77.950  76.000 118.150  1.00  0.00           C
ATOM   4190  HB1 GLN A 268      78.140  76.830 117.430  1.00  0.00           H
ATOM   4191  HB2 GLN A 268      77.990  75.090 117.520  1.00  0.00           H
ATOM   4192  CG  GLN A 268      79.130  75.980 119.160  1.00  0.00           C
ATOM   4193  HG1 GLN A 268      78.810  75.300 119.970  1.00  0.00           H
ATOM   4194  HG2 GLN A 268      79.200  77.010 119.560  1.00  0.00           H
ATOM   4195  CD  GLN A 268      80.420  75.470 118.540  1.00  0.00           C
ATOM   4196  OE1 GLN A 268      80.700  74.270 118.480  1.00  0.00           O
ATOM   4197  NE2 GLN A 268      81.340  76.340 118.090  1.00  0.00           N
ATOM   4198 HE21 GLN A 268      82.210  75.940 117.850  1.00  0.00           H
ATOM   4199 HE22 GLN A 268      81.210  77.330 118.140  1.00  0.00           H
ATOM   4200  C   GLN A 268      75.610  75.980 117.680  1.00  0.00           C
ATOM   4201  O   GLN A 268      75.540  76.900 116.880  1.00  0.00           O
ATOM   4202  N   MET A 269      74.800  74.930 117.630  1.00  0.00           N
ATOM   4203  HN  MET A 269      74.870  74.270 118.360  1.00  0.00           H
ATOM   4204  CA  MET A 269      73.940  74.800 116.390  1.00  0.00           C
ATOM   4205  HA  MET A 269      73.830  75.740 115.860  1.00  0.00           H
ATOM   4206  CB  MET A 269      74.570  73.730 115.450  1.00  0.00           C
ATOM   4207  HB1 MET A 269      74.680  72.750 115.980  1.00  0.00           H
ATOM   4208  HB2 MET A 269      75.560  74.100 115.110  1.00  0.00           H
ATOM   4209  CG  MET A 269      73.750  73.360 114.190  1.00  0.00           C
ATOM   4210  HG1 MET A 269      73.410  74.310 113.720  1.00  0.00           H
ATOM   4211  HG2 MET A 269      72.850  72.870 114.630  1.00  0.00           H
ATOM   4212  SD  MET A 269      74.730  72.350 113.040  1.00  0.00           S
ATOM   4213  CE  MET A 269      73.820  72.750 111.510  1.00  0.00           C
ATOM   4214  HE1 MET A 269      72.790  72.390 111.710  1.00  0.00           H
ATOM   4215  HE2 MET A 269      74.240  72.170 110.660  1.00  0.00           H
ATOM   4216  HE3 MET A 269      73.660  73.830 111.320  1.00  0.00           H
ATOM   4217  C   MET A 269      72.530  74.410 116.770  1.00  0.00           C
ATOM   4218  O   MET A 269      72.430  73.750 117.870  1.00  0.00           O
ATOM   4219  N   GLN A 270      71.560  74.720 115.920  1.00  0.00           N
ATOM   4220  HN  GLN A 270      71.740  75.150 115.040  1.00  0.00           H
ATOM   4221  CA  GLN A 270      70.160  74.400 116.020  1.00  0.00           C
ATOM   4222  HA  GLN A 270      69.890  74.080 117.030  1.00  0.00           H
ATOM   4223  CB  GLN A 270      69.380  75.700 115.940  1.00  0.00           C
ATOM   4224  HB1 GLN A 270      68.350  75.310 116.040  1.00  0.00           H
ATOM   4225  HB2 GLN A 270      69.520  76.130 114.920  1.00  0.00           H
ATOM   4226  CG  GLN A 270      69.690  76.850 116.960  1.00  0.00           C
ATOM   4227  HG1 GLN A 270      70.790  76.960 116.840  1.00  0.00           H
ATOM   4228  HG2 GLN A 270      69.550  76.600 118.030  1.00  0.00           H
ATOM   4229  CD  GLN A 270      69.090  78.190 116.540  1.00  0.00           C
ATOM   4230  OE1 GLN A 270      69.820  79.170 116.240  1.00  0.00           O
ATOM   4231  NE2 GLN A 270      67.780  78.250 116.480  1.00  0.00           N
ATOM   4232 HE21 GLN A 270      67.190  77.600 116.970  1.00  0.00           H
ATOM   4233 HE22 GLN A 270      67.380  78.950 115.900  1.00  0.00           H
ATOM   4234  C   GLN A 270      69.620  73.380 115.090  1.00  0.00           C
ATOM   4235  O   GLN A 270      70.170  73.110 114.030  1.00  0.00           O
ATOM   4236  N   VAL A 271      68.580  72.620 115.540  1.00  0.00           N
ATOM   4237  HN  VAL A 271      68.150  72.830 116.410  1.00  0.00           H
ATOM   4238  CA  VAL A 271      68.010  71.560 114.800  1.00  0.00           C
ATOM   4239  HA  VAL A 271      68.890  70.990 114.570  1.00  0.00           H
ATOM   4240  CB  VAL A 271      66.930  70.840 115.670  1.00  0.00           C
ATOM   4241  HB  VAL A 271      67.400  70.550 116.640  1.00  0.00           H
ATOM   4242  CG1 VAL A 271      65.750  71.740 116.000  1.00  0.00           C
ATOM   4243 HG11 VAL A 271      65.230  71.280 116.870  1.00  0.00           H
ATOM   4244 HG12 VAL A 271      65.030  71.880 115.160  1.00  0.00           H
ATOM   4245 HG13 VAL A 271      66.090  72.790 116.160  1.00  0.00           H
ATOM   4246  CG2 VAL A 271      66.460  69.580 114.910  1.00  0.00           C
ATOM   4247 HG21 VAL A 271      67.380  69.210 114.420  1.00  0.00           H
ATOM   4248 HG22 VAL A 271      65.860  69.850 114.010  1.00  0.00           H
ATOM   4249 HG23 VAL A 271      66.100  68.780 115.600  1.00  0.00           H
ATOM   4250  C   VAL A 271      67.430  71.990 113.480  1.00  0.00           C
ATOM   4251  O   VAL A 271      67.630  71.320 112.430  1.00  0.00           O
ATOM   4252  N   GLY A 272      66.750  73.170 113.300  1.00  0.00           N
ATOM   4253  HN  GLY A 272      66.620  73.830 114.030  1.00  0.00           H
ATOM   4254  CA  GLY A 272      66.130  73.630 112.100  1.00  0.00           C
ATOM   4255  HA1 GLY A 272      65.560  74.500 112.390  1.00  0.00           H
ATOM   4256  HA2 GLY A 272      65.540  72.780 111.820  1.00  0.00           H
ATOM   4257  C   GLY A 272      67.030  74.100 111.000  1.00  0.00           C
ATOM   4258  O   GLY A 272      66.760  74.070 109.780  1.00  0.00           O
ATOM   4259  N   SER A 273      68.220  74.590 111.340  1.00  0.00           N
ATOM   4260  HN  SER A 273      68.320  74.680 112.330  1.00  0.00           H
ATOM   4261  CA  SER A 273      69.330  74.880 110.500  1.00  0.00           C
ATOM   4262  HA  SER A 273      69.050  75.570 109.720  1.00  0.00           H
ATOM   4263  CB  SER A 273      70.540  75.490 111.270  1.00  0.00           C
ATOM   4264  HB1 SER A 273      71.430  75.590 110.620  1.00  0.00           H
ATOM   4265  HB2 SER A 273      70.900  74.820 112.070  1.00  0.00           H
ATOM   4266  OG  SER A 273      70.090  76.730 111.850  1.00  0.00           O
ATOM   4267  HG1 SER A 273      70.860  76.950 112.380  1.00  0.00           H
ATOM   4268  C   SER A 273      69.800  73.550 109.900  1.00  0.00           C
ATOM   4269  O   SER A 273      69.950  73.270 108.730  1.00  0.00           O
ATOM   4270  N   LEU A 274      70.010  72.570 110.770  1.00  0.00           N
ATOM   4271  HN  LEU A 274      69.900  72.630 111.770  1.00  0.00           H
ATOM   4272  CA  LEU A 274      70.420  71.260 110.210  1.00  0.00           C
ATOM   4273  HA  LEU A 274      71.330  71.430 109.660  1.00  0.00           H
ATOM   4274  CB  LEU A 274      70.670  70.310 111.360  1.00  0.00           C
ATOM   4275  HB1 LEU A 274      69.750  70.110 111.950  1.00  0.00           H
ATOM   4276  HB2 LEU A 274      71.360  70.800 112.090  1.00  0.00           H
ATOM   4277  CG  LEU A 274      71.220  68.880 111.030  1.00  0.00           C
ATOM   4278  HG  LEU A 274      70.580  68.360 110.270  1.00  0.00           H
ATOM   4279  CD1 LEU A 274      72.670  69.020 110.410  1.00  0.00           C
ATOM   4280 HD11 LEU A 274      73.060  67.980 110.420  1.00  0.00           H
ATOM   4281 HD12 LEU A 274      73.280  69.650 111.080  1.00  0.00           H
ATOM   4282 HD13 LEU A 274      72.630  69.530 109.430  1.00  0.00           H
ATOM   4283  CD2 LEU A 274      71.290  67.960 112.310  1.00  0.00           C
ATOM   4284 HD21 LEU A 274      72.210  68.100 112.910  1.00  0.00           H
ATOM   4285 HD22 LEU A 274      71.320  66.920 111.930  1.00  0.00           H
ATOM   4286 HD23 LEU A 274      70.420  68.100 113.000  1.00  0.00           H
ATOM   4287  C   LEU A 274      69.410  70.620 109.190  1.00  0.00           C
ATOM   4288  O   LEU A 274      69.840  69.980 108.220  1.00  0.00           O
ATOM   4289  N   ILE A 275      68.100  70.640 109.340  1.00  0.00           N
ATOM   4290  HN  ILE A 275      67.770  70.910 110.250  1.00  0.00           H
ATOM   4291  CA  ILE A 275      67.090  70.440 108.290  1.00  0.00           C
ATOM   4292  HA  ILE A 275      67.230  69.440 107.910  1.00  0.00           H
ATOM   4293  CB  ILE A 275      65.590  70.530 108.810  1.00  0.00           C
ATOM   4294  HB  ILE A 275      65.500  71.580 109.170  1.00  0.00           H
ATOM   4295  CG2 ILE A 275      64.540  70.260 107.710  1.00  0.00           C
ATOM   4296 HG21 ILE A 275      64.540  69.190 107.410  1.00  0.00           H
ATOM   4297 HG22 ILE A 275      64.680  70.830 106.760  1.00  0.00           H
ATOM   4298 HG23 ILE A 275      63.480  70.390 108.010  1.00  0.00           H
ATOM   4299  CG1 ILE A 275      65.320  69.530 109.940  1.00  0.00           C
ATOM   4300 HG11 ILE A 275      66.180  69.730 110.620  1.00  0.00           H
ATOM   4301 HG12 ILE A 275      65.370  68.500 109.550  1.00  0.00           H
ATOM   4302  CD  ILE A 275      63.990  69.570 110.760  1.00  0.00           C
ATOM   4303  HD1 ILE A 275      63.150  69.380 110.060  1.00  0.00           H
ATOM   4304  HD2 ILE A 275      63.950  70.580 111.210  1.00  0.00           H
ATOM   4305  HD3 ILE A 275      63.920  68.800 111.560  1.00  0.00           H
ATOM   4306  C   ILE A 275      67.360  71.310 107.010  1.00  0.00           C
ATOM   4307  O   ILE A 275      67.500  70.770 105.920  1.00  0.00           O
ATOM   4308  N   ALA A 276      67.540  72.630 107.160  1.00  0.00           N
ATOM   4309  HN  ALA A 276      67.480  73.040 108.070  1.00  0.00           H
ATOM   4310  CA  ALA A 276      67.800  73.650 106.120  1.00  0.00           C
ATOM   4311  HA  ALA A 276      66.960  73.530 105.460  1.00  0.00           H
ATOM   4312  CB  ALA A 276      67.810  75.020 106.800  1.00  0.00           C
ATOM   4313  HB1 ALA A 276      66.810  75.250 107.220  1.00  0.00           H
ATOM   4314  HB2 ALA A 276      68.140  75.740 106.020  1.00  0.00           H
ATOM   4315  HB3 ALA A 276      68.500  75.060 107.670  1.00  0.00           H
ATOM   4316  C   ALA A 276      69.080  73.390 105.220  1.00  0.00           C
ATOM   4317  O   ALA A 276      69.050  73.520 104.020  1.00  0.00           O
ATOM   4318  N   PHE A 277      70.180  73.030 105.870  1.00  0.00           N
ATOM   4319  HN  PHE A 277      70.100  73.020 106.870  1.00  0.00           H
ATOM   4320  CA  PHE A 277      71.390  72.560 105.200  1.00  0.00           C
ATOM   4321  HA  PHE A 277      71.710  73.300 104.480  1.00  0.00           H
ATOM   4322  CB  PHE A 277      72.540  72.360 106.270  1.00  0.00           C
ATOM   4323  HB1 PHE A 277      73.240  71.550 105.960  1.00  0.00           H
ATOM   4324  HB2 PHE A 277      71.960  72.040 107.170  1.00  0.00           H
ATOM   4325  CG  PHE A 277      73.350  73.520 106.710  1.00  0.00           C
ATOM   4326  CD1 PHE A 277      74.780  73.430 106.790  1.00  0.00           C
ATOM   4327  HD1 PHE A 277      75.370  72.590 106.440  1.00  0.00           H
ATOM   4328  CE1 PHE A 277      75.560  74.580 107.030  1.00  0.00           C
ATOM   4329  HE1 PHE A 277      76.630  74.510 106.960  1.00  0.00           H
ATOM   4330  CZ  PHE A 277      74.960  75.800 107.280  1.00  0.00           C
ATOM   4331  HZ  PHE A 277      75.500  76.720 107.450  1.00  0.00           H
ATOM   4332  CD2 PHE A 277      72.770  74.750 107.070  1.00  0.00           C
ATOM   4333  HD2 PHE A 277      71.690  74.790 107.060  1.00  0.00           H
ATOM   4334  CE2 PHE A 277      73.530  75.890 107.350  1.00  0.00           C
ATOM   4335  HE2 PHE A 277      73.080  76.850 107.580  1.00  0.00           H
ATOM   4336  C   PHE A 277      71.230  71.290 104.340  1.00  0.00           C
ATOM   4337  O   PHE A 277      71.710  71.080 103.220  1.00  0.00           O
ATOM   4338  N   LEU A 278      70.480  70.300 104.930  1.00  0.00           N
ATOM   4339  HN  LEU A 278      69.850  70.460 105.680  1.00  0.00           H
ATOM   4340  CA  LEU A 278      70.370  69.060 104.210  1.00  0.00           C
ATOM   4341  HA  LEU A 278      71.330  68.810 103.780  1.00  0.00           H
ATOM   4342  CB  LEU A 278      69.990  67.860 105.210  1.00  0.00           C
ATOM   4343  HB1 LEU A 278      69.030  68.190 105.660  1.00  0.00           H
ATOM   4344  HB2 LEU A 278      70.690  67.690 106.050  1.00  0.00           H
ATOM   4345  CG  LEU A 278      69.800  66.500 104.620  1.00  0.00           C
ATOM   4346  HG  LEU A 278      69.070  66.580 103.800  1.00  0.00           H
ATOM   4347  CD1 LEU A 278      71.090  66.020 104.010  1.00  0.00           C
ATOM   4348 HD11 LEU A 278      70.920  64.990 103.630  1.00  0.00           H
ATOM   4349 HD12 LEU A 278      71.970  66.120 104.680  1.00  0.00           H
ATOM   4350 HD13 LEU A 278      71.360  66.550 103.090  1.00  0.00           H
ATOM   4351  CD2 LEU A 278      69.170  65.550 105.670  1.00  0.00           C
ATOM   4352 HD21 LEU A 278      68.140  65.900 105.870  1.00  0.00           H
ATOM   4353 HD22 LEU A 278      69.850  65.380 106.540  1.00  0.00           H
ATOM   4354 HD23 LEU A 278      69.210  64.530 105.210  1.00  0.00           H
ATOM   4355  C   LEU A 278      69.290  69.150 103.080  1.00  0.00           C
ATOM   4356  O   LEU A 278      69.420  68.390 102.060  1.00  0.00           O
ATOM   4357  N   ALA A 279      68.320  70.080 103.140  1.00  0.00           N
ATOM   4358  HN  ALA A 279      68.130  70.390 104.070  1.00  0.00           H
ATOM   4359  CA  ALA A 279      67.490  70.500 102.180  1.00  0.00           C
ATOM   4360  HA  ALA A 279      66.990  69.700 101.630  1.00  0.00           H
ATOM   4361  CB  ALA A 279      66.450  71.430 102.850  1.00  0.00           C
ATOM   4362  HB1 ALA A 279      65.860  70.950 103.660  1.00  0.00           H
ATOM   4363  HB2 ALA A 279      65.640  71.750 102.160  1.00  0.00           H
ATOM   4364  HB3 ALA A 279      66.890  72.330 103.320  1.00  0.00           H
ATOM   4365  C   ALA A 279      68.250  71.310 101.150  1.00  0.00           C
ATOM   4366  O   ALA A 279      67.930  71.290  99.930  1.00  0.00           O
ATOM   4367  N   TYR A 280      69.390  72.000 101.400  1.00  0.00           N
ATOM   4368  HN  TYR A 280      69.650  72.140 102.360  1.00  0.00           H
ATOM   4369  CA  TYR A 280      70.310  72.590 100.430  1.00  0.00           C
ATOM   4370  HA  TYR A 280      69.720  73.070  99.670  1.00  0.00           H
ATOM   4371  CB  TYR A 280      71.360  73.660 100.950  1.00  0.00           C
ATOM   4372  HB1 TYR A 280      71.930  74.070 100.090  1.00  0.00           H
ATOM   4373  HB2 TYR A 280      72.090  73.250 101.690  1.00  0.00           H
ATOM   4374  CG  TYR A 280      70.710  74.800 101.610  1.00  0.00           C
ATOM   4375  CD1 TYR A 280      69.540  75.300 101.030  1.00  0.00           C
ATOM   4376  HD1 TYR A 280      69.130  74.920 100.120  1.00  0.00           H
ATOM   4377  CE1 TYR A 280      68.840  76.370 101.580  1.00  0.00           C
ATOM   4378  HE1 TYR A 280      67.980  76.790 101.080  1.00  0.00           H
ATOM   4379  CZ  TYR A 280      69.260  76.970 102.750  1.00  0.00           C
ATOM   4380  OH  TYR A 280      68.550  78.020 103.300  1.00  0.00           O
ATOM   4381  HH  TYR A 280      68.000  78.440 102.630  1.00  0.00           H
ATOM   4382  CD2 TYR A 280      71.210  75.470 102.740  1.00  0.00           C
ATOM   4383  HD2 TYR A 280      72.050  75.020 103.240  1.00  0.00           H
ATOM   4384  CE2 TYR A 280      70.540  76.620 103.280  1.00  0.00           C
ATOM   4385  HE2 TYR A 280      71.000  77.060 104.140  1.00  0.00           H
ATOM   4386  C   TYR A 280      71.050  71.570  99.630  1.00  0.00           C
ATOM   4387  O   TYR A 280      71.230  71.690  98.410  1.00  0.00           O
ATOM   4388  N   PHE A 281      71.440  70.480 100.250  1.00  0.00           N
ATOM   4389  HN  PHE A 281      71.270  70.480 101.230  1.00  0.00           H
ATOM   4390  CA  PHE A 281      71.960  69.320  99.620  1.00  0.00           C
ATOM   4391  HA  PHE A 281      72.830  69.660  99.060  1.00  0.00           H
ATOM   4392  CB  PHE A 281      72.690  68.310 100.610  1.00  0.00           C
ATOM   4393  HB1 PHE A 281      72.940  67.380 100.040  1.00  0.00           H
ATOM   4394  HB2 PHE A 281      71.960  68.160 101.420  1.00  0.00           H
ATOM   4395  CG  PHE A 281      74.020  68.750 101.080  1.00  0.00           C
ATOM   4396  CD1 PHE A 281      75.080  69.000 100.110  1.00  0.00           C
ATOM   4397  HD1 PHE A 281      74.880  68.940  99.050  1.00  0.00           H
ATOM   4398  CE1 PHE A 281      76.370  69.380 100.600  1.00  0.00           C
ATOM   4399  HE1 PHE A 281      77.150  69.450  99.840  1.00  0.00           H
ATOM   4400  CZ  PHE A 281      76.690  69.400 101.960  1.00  0.00           C
ATOM   4401  HZ  PHE A 281      77.720  69.470 102.280  1.00  0.00           H
ATOM   4402  CD2 PHE A 281      74.340  68.790 102.430  1.00  0.00           C
ATOM   4403  HD2 PHE A 281      73.510  68.500 103.070  1.00  0.00           H
ATOM   4404  CE2 PHE A 281      75.670  69.090 102.920  1.00  0.00           C
ATOM   4405  HE2 PHE A 281      76.020  68.840 103.920  1.00  0.00           H
ATOM   4406  C   PHE A 281      70.960  68.580  98.700  1.00  0.00           C
ATOM   4407  O   PHE A 281      71.200  68.160  97.600  1.00  0.00           O
ATOM   4408  N   MET A 282      69.700  68.390  99.180  1.00  0.00           N
ATOM   4409  HN  MET A 282      69.540  68.530 100.160  1.00  0.00           H
ATOM   4410  CA  MET A 282      68.650  67.800  98.340  1.00  0.00           C
ATOM   4411  HA  MET A 282      69.080  66.950  97.850  1.00  0.00           H
ATOM   4412  CB  MET A 282      67.370  67.280  99.150  1.00  0.00           C
ATOM   4413  HB1 MET A 282      66.710  66.940  98.320  1.00  0.00           H
ATOM   4414  HB2 MET A 282      66.910  68.170  99.610  1.00  0.00           H
ATOM   4415  CG  MET A 282      67.660  66.090 100.050  1.00  0.00           C
ATOM   4416  HG1 MET A 282      66.710  65.860 100.590  1.00  0.00           H
ATOM   4417  HG2 MET A 282      68.370  66.430 100.840  1.00  0.00           H
ATOM   4418  SD  MET A 282      68.560  64.670  99.330  1.00  0.00           S
ATOM   4419  CE  MET A 282      68.330  63.550 100.760  1.00  0.00           C
ATOM   4420  HE1 MET A 282      67.250  63.550 101.020  1.00  0.00           H
ATOM   4421  HE2 MET A 282      68.970  63.990 101.550  1.00  0.00           H
ATOM   4422  HE3 MET A 282      68.570  62.480 100.620  1.00  0.00           H
ATOM   4423  C   MET A 282      68.260  68.680  97.130  1.00  0.00           C
ATOM   4424  O   MET A 282      68.170  68.210  96.030  1.00  0.00           O
ATOM   4425  N   GLN A 283      68.110  70.050  97.310  1.00  0.00           N
ATOM   4426  HN  GLN A 283      68.270  70.480  98.200  1.00  0.00           H
ATOM   4427  CA  GLN A 283      67.770  71.000  96.220  1.00  0.00           C
ATOM   4428  HA  GLN A 283      66.860  70.730  95.700  1.00  0.00           H
ATOM   4429  CB  GLN A 283      67.520  72.470  96.720  1.00  0.00           C
ATOM   4430  HB1 GLN A 283      67.450  73.100  95.800  1.00  0.00           H
ATOM   4431  HB2 GLN A 283      68.380  72.790  97.360  1.00  0.00           H
ATOM   4432  CG  GLN A 283      66.230  72.630  97.550  1.00  0.00           C
ATOM   4433  HG1 GLN A 283      66.260  71.970  98.430  1.00  0.00           H
ATOM   4434  HG2 GLN A 283      65.360  72.220  97.010  1.00  0.00           H
ATOM   4435  CD  GLN A 283      66.030  74.040  97.920  1.00  0.00           C
ATOM   4436  OE1 GLN A 283      66.590  74.410  98.950  1.00  0.00           O
ATOM   4437  NE2 GLN A 283      65.070  74.830  97.280  1.00  0.00           N
ATOM   4438 HE21 GLN A 283      64.840  75.690  97.730  1.00  0.00           H
ATOM   4439 HE22 GLN A 283      64.480  74.410  96.590  1.00  0.00           H
ATOM   4440  C   GLN A 283      68.800  70.960  95.040  1.00  0.00           C
ATOM   4441  O   GLN A 283      68.420  70.910  93.880  1.00  0.00           O
ATOM   4442  N   ILE A 284      70.190  70.930  95.360  1.00  0.00           N
ATOM   4443  HN  ILE A 284      70.330  70.950  96.340  1.00  0.00           H
ATOM   4444  CA  ILE A 284      71.280  70.710  94.490  1.00  0.00           C
ATOM   4445  HA  ILE A 284      71.120  71.470  93.740  1.00  0.00           H
ATOM   4446  CB  ILE A 284      72.660  70.770  95.180  1.00  0.00           C
ATOM   4447  HB  ILE A 284      72.690  70.060  96.030  1.00  0.00           H
ATOM   4448  CG2 ILE A 284      73.800  70.300  94.240  1.00  0.00           C
ATOM   4449 HG21 ILE A 284      73.660  69.210  94.070  1.00  0.00           H
ATOM   4450 HG22 ILE A 284      74.770  70.540  94.730  1.00  0.00           H
ATOM   4451 HG23 ILE A 284      73.850  70.820  93.260  1.00  0.00           H
ATOM   4452  CG1 ILE A 284      72.970  72.160  95.720  1.00  0.00           C
ATOM   4453 HG11 ILE A 284      72.010  72.600  96.040  1.00  0.00           H
ATOM   4454 HG12 ILE A 284      73.310  72.840  94.920  1.00  0.00           H
ATOM   4455  CD  ILE A 284      73.970  72.240  96.860  1.00  0.00           C
ATOM   4456  HD1 ILE A 284      75.000  71.960  96.530  1.00  0.00           H
ATOM   4457  HD2 ILE A 284      73.610  71.600  97.700  1.00  0.00           H
ATOM   4458  HD3 ILE A 284      74.040  73.300  97.190  1.00  0.00           H
ATOM   4459  C   ILE A 284      71.110  69.400  93.820  1.00  0.00           C
ATOM   4460  O   ILE A 284      71.240  69.320  92.620  1.00  0.00           O
ATOM   4461  N   LEU A 285      70.820  68.280  94.570  1.00  0.00           N
ATOM   4462  HN  LEU A 285      70.670  68.330  95.560  1.00  0.00           H
ATOM   4463  CA  LEU A 285      70.670  67.010  93.920  1.00  0.00           C
ATOM   4464  HA  LEU A 285      71.580  66.940  93.330  1.00  0.00           H
ATOM   4465  CB  LEU A 285      70.380  65.890  94.980  1.00  0.00           C
ATOM   4466  HB1 LEU A 285      69.450  66.050  95.570  1.00  0.00           H
ATOM   4467  HB2 LEU A 285      71.200  65.890  95.730  1.00  0.00           H
ATOM   4468  CG  LEU A 285      70.030  64.420  94.470  1.00  0.00           C
ATOM   4469  HG  LEU A 285      69.120  64.530  93.840  1.00  0.00           H
ATOM   4470  CD1 LEU A 285      71.100  63.810  93.570  1.00  0.00           C
ATOM   4471 HD11 LEU A 285      72.100  63.580  93.990  1.00  0.00           H
ATOM   4472 HD12 LEU A 285      71.320  64.540  92.770  1.00  0.00           H
ATOM   4473 HD13 LEU A 285      70.700  62.910  93.040  1.00  0.00           H
ATOM   4474  CD2 LEU A 285      69.750  63.510  95.690  1.00  0.00           C
ATOM   4475 HD21 LEU A 285      70.760  63.200  96.000  1.00  0.00           H
ATOM   4476 HD22 LEU A 285      69.280  62.590  95.260  1.00  0.00           H
ATOM   4477 HD23 LEU A 285      69.200  64.010  96.520  1.00  0.00           H
ATOM   4478  C   LEU A 285      69.610  66.940  92.780  1.00  0.00           C
ATOM   4479  O   LEU A 285      69.910  66.560  91.630  1.00  0.00           O
ATOM   4480  N   MET A 286      68.420  67.450  93.020  1.00  0.00           N
ATOM   4481  HN  MET A 286      68.220  67.750  93.950  1.00  0.00           H
ATOM   4482  CA  MET A 286      67.310  67.670  92.060  1.00  0.00           C
ATOM   4483  HA  MET A 286      67.100  66.660  91.710  1.00  0.00           H
ATOM   4484  CB  MET A 286      66.060  68.130  92.870  1.00  0.00           C
ATOM   4485  HB1 MET A 286      65.290  68.250  92.080  1.00  0.00           H
ATOM   4486  HB2 MET A 286      66.190  69.180  93.220  1.00  0.00           H
ATOM   4487  CG  MET A 286      65.570  67.190  93.970  1.00  0.00           C
ATOM   4488  HG1 MET A 286      64.490  67.370  94.170  1.00  0.00           H
ATOM   4489  HG2 MET A 286      66.000  67.600  94.910  1.00  0.00           H
ATOM   4490  SD  MET A 286      65.820  65.390  93.850  1.00  0.00           S
ATOM   4491  CE  MET A 286      66.470  65.120  95.600  1.00  0.00           C
ATOM   4492  HE1 MET A 286      67.450  65.600  95.800  1.00  0.00           H
ATOM   4493  HE2 MET A 286      66.680  64.070  95.910  1.00  0.00           H
ATOM   4494  HE3 MET A 286      65.780  65.620  96.310  1.00  0.00           H
ATOM   4495  C   MET A 286      67.710  68.480  90.880  1.00  0.00           C
ATOM   4496  O   MET A 286      67.570  68.130  89.730  1.00  0.00           O
ATOM   4497  N   ALA A 287      68.370  69.650  91.140  1.00  0.00           N
ATOM   4498  HN  ALA A 287      68.510  70.040  92.050  1.00  0.00           H
ATOM   4499  CA  ALA A 287      68.950  70.440  90.010  1.00  0.00           C
ATOM   4500  HA  ALA A 287      68.110  70.750  89.410  1.00  0.00           H
ATOM   4501  CB  ALA A 287      69.620  71.650  90.710  1.00  0.00           C
ATOM   4502  HB1 ALA A 287      69.770  72.470  89.980  1.00  0.00           H
ATOM   4503  HB2 ALA A 287      70.600  71.290  91.090  1.00  0.00           H
ATOM   4504  HB3 ALA A 287      69.040  72.040  91.570  1.00  0.00           H
ATOM   4505  C   ALA A 287      70.000  69.800  89.070  1.00  0.00           C
ATOM   4506  O   ALA A 287      69.950  69.970  87.850  1.00  0.00           O
ATOM   4507  N   VAL A 288      70.900  69.060  89.700  1.00  0.00           N
ATOM   4508  HN  VAL A 288      70.920  68.970  90.690  1.00  0.00           H
ATOM   4509  CA  VAL A 288      71.930  68.310  88.980  1.00  0.00           C
ATOM   4510  HA  VAL A 288      72.460  68.950  88.280  1.00  0.00           H
ATOM   4511  CB  VAL A 288      73.020  67.790  89.960  1.00  0.00           C
ATOM   4512  HB  VAL A 288      72.460  67.140  90.660  1.00  0.00           H
ATOM   4513  CG1 VAL A 288      74.050  66.790  89.240  1.00  0.00           C
ATOM   4514 HG11 VAL A 288      74.590  67.300  88.410  1.00  0.00           H
ATOM   4515 HG12 VAL A 288      73.590  65.800  89.030  1.00  0.00           H
ATOM   4516 HG13 VAL A 288      74.930  66.650  89.890  1.00  0.00           H
ATOM   4517  CG2 VAL A 288      73.840  68.830  90.630  1.00  0.00           C
ATOM   4518 HG21 VAL A 288      74.560  69.330  89.930  1.00  0.00           H
ATOM   4519 HG22 VAL A 288      74.500  68.470  91.450  1.00  0.00           H
ATOM   4520 HG23 VAL A 288      73.160  69.570  91.100  1.00  0.00           H
ATOM   4521  C   VAL A 288      71.380  67.250  88.090  1.00  0.00           C
ATOM   4522  O   VAL A 288      71.680  67.170  86.860  1.00  0.00           O
ATOM   4523  N   LEU A 289      70.500  66.400  88.590  1.00  0.00           N
ATOM   4524  HN  LEU A 289      70.310  66.370  89.560  1.00  0.00           H
ATOM   4525  CA  LEU A 289      69.680  65.660  87.730  1.00  0.00           C
ATOM   4526  HA  LEU A 289      70.300  64.930  87.240  1.00  0.00           H
ATOM   4527  CB  LEU A 289      68.620  64.990  88.570  1.00  0.00           C
ATOM   4528  HB1 LEU A 289      67.820  64.510  87.960  1.00  0.00           H
ATOM   4529  HB2 LEU A 289      68.110  65.810  89.140  1.00  0.00           H
ATOM   4530  CG  LEU A 289      69.080  63.850  89.520  1.00  0.00           C
ATOM   4531  HG  LEU A 289      69.730  64.300  90.290  1.00  0.00           H
ATOM   4532  CD1 LEU A 289      67.900  63.180  90.220  1.00  0.00           C
ATOM   4533 HD11 LEU A 289      67.080  63.820  90.580  1.00  0.00           H
ATOM   4534 HD12 LEU A 289      68.170  62.410  90.970  1.00  0.00           H
ATOM   4535 HD13 LEU A 289      67.410  62.590  89.410  1.00  0.00           H
ATOM   4536  CD2 LEU A 289      69.960  62.740  88.900  1.00  0.00           C
ATOM   4537 HD21 LEU A 289      71.010  63.040  88.720  1.00  0.00           H
ATOM   4538 HD22 LEU A 289      69.410  62.400  88.000  1.00  0.00           H
ATOM   4539 HD23 LEU A 289      70.000  61.960  89.690  1.00  0.00           H
ATOM   4540  C   LEU A 289      68.870  66.380  86.570  1.00  0.00           C
ATOM   4541  O   LEU A 289      69.070  66.010  85.440  1.00  0.00           O
ATOM   4542  N   MET A 290      68.100  67.480  86.880  1.00  0.00           N
ATOM   4543  HN  MET A 290      67.920  67.690  87.830  1.00  0.00           H
ATOM   4544  CA  MET A 290      67.410  68.230  85.820  1.00  0.00           C
ATOM   4545  HA  MET A 290      66.810  67.510  85.300  1.00  0.00           H
ATOM   4546  CB  MET A 290      66.650  69.430  86.430  1.00  0.00           C
ATOM   4547  HB1 MET A 290      66.150  70.000  85.630  1.00  0.00           H
ATOM   4548  HB2 MET A 290      67.380  70.090  86.950  1.00  0.00           H
ATOM   4549  CG  MET A 290      65.370  68.970  87.220  1.00  0.00           C
ATOM   4550  HG1 MET A 290      64.740  69.840  87.460  1.00  0.00           H
ATOM   4551  HG2 MET A 290      65.600  68.380  88.130  1.00  0.00           H
ATOM   4552  SD  MET A 290      64.330  67.870  86.160  1.00  0.00           S
ATOM   4553  CE  MET A 290      63.800  69.090  84.970  1.00  0.00           C
ATOM   4554  HE1 MET A 290      64.660  69.420  84.340  1.00  0.00           H
ATOM   4555  HE2 MET A 290      63.330  69.980  85.450  1.00  0.00           H
ATOM   4556  HE3 MET A 290      63.000  68.710  84.290  1.00  0.00           H
ATOM   4557  C   MET A 290      68.280  68.800  84.730  1.00  0.00           C
ATOM   4558  O   MET A 290      67.920  68.750  83.560  1.00  0.00           O
ATOM   4559  N   ALA A 291      69.440  69.400  85.130  1.00  0.00           N
ATOM   4560  HN  ALA A 291      69.740  69.410  86.090  1.00  0.00           H
ATOM   4561  CA  ALA A 291      70.450  69.820  84.320  1.00  0.00           C
ATOM   4562  HA  ALA A 291      70.030  70.510  83.600  1.00  0.00           H
ATOM   4563  CB  ALA A 291      71.530  70.630  85.170  1.00  0.00           C
ATOM   4564  HB1 ALA A 291      71.010  71.380  85.780  1.00  0.00           H
ATOM   4565  HB2 ALA A 291      72.310  71.100  84.520  1.00  0.00           H
ATOM   4566  HB3 ALA A 291      72.080  69.900  85.790  1.00  0.00           H
ATOM   4567  C   ALA A 291      71.120  68.710  83.560  1.00  0.00           C
ATOM   4568  O   ALA A 291      71.340  68.750  82.380  1.00  0.00           O
ATOM   4569  N   THR A 292      71.430  67.520  84.140  1.00  0.00           N
ATOM   4570  HN  THR A 292      71.250  67.420  85.120  1.00  0.00           H
ATOM   4571  CA  THR A 292      72.090  66.430  83.500  1.00  0.00           C
ATOM   4572  HA  THR A 292      73.020  66.740  83.050  1.00  0.00           H
ATOM   4573  CB  THR A 292      72.600  65.260  84.390  1.00  0.00           C
ATOM   4574  HB  THR A 292      71.720  64.810  84.900  1.00  0.00           H
ATOM   4575  OG1 THR A 292      73.300  65.810  85.430  1.00  0.00           O
ATOM   4576  HG1 THR A 292      72.550  66.230  85.860  1.00  0.00           H
ATOM   4577  CG2 THR A 292      73.450  64.260  83.650  1.00  0.00           C
ATOM   4578 HG21 THR A 292      74.140  64.890  83.040  1.00  0.00           H
ATOM   4579 HG22 THR A 292      72.850  63.620  82.970  1.00  0.00           H
ATOM   4580 HG23 THR A 292      74.120  63.680  84.310  1.00  0.00           H
ATOM   4581  C   THR A 292      71.160  65.750  82.380  1.00  0.00           C
ATOM   4582  O   THR A 292      71.590  65.190  81.360  1.00  0.00           O
ATOM   4583  N   PHE A 293      69.850  65.750  82.530  1.00  0.00           N
ATOM   4584  HN  PHE A 293      69.360  65.930  83.390  1.00  0.00           H
ATOM   4585  CA  PHE A 293      68.840  65.250  81.550  1.00  0.00           C
ATOM   4586  HA  PHE A 293      69.050  64.250  81.240  1.00  0.00           H
ATOM   4587  CB  PHE A 293      67.460  65.270  82.280  1.00  0.00           C
ATOM   4588  HB1 PHE A 293      66.640  64.830  81.670  1.00  0.00           H
ATOM   4589  HB2 PHE A 293      67.210  66.320  82.500  1.00  0.00           H
ATOM   4590  CG  PHE A 293      67.400  64.420  83.490  1.00  0.00           C
ATOM   4591  CD1 PHE A 293      68.300  63.390  83.730  1.00  0.00           C
ATOM   4592  HD1 PHE A 293      69.060  63.130  83.020  1.00  0.00           H
ATOM   4593  CE1 PHE A 293      68.110  62.480  84.720  1.00  0.00           C
ATOM   4594  HE1 PHE A 293      68.800  61.660  84.890  1.00  0.00           H
ATOM   4595  CZ  PHE A 293      67.140  62.760  85.740  1.00  0.00           C
ATOM   4596  HZ  PHE A 293      66.920  62.150  86.610  1.00  0.00           H
ATOM   4597  CD2 PHE A 293      66.370  64.740  84.440  1.00  0.00           C
ATOM   4598  HD2 PHE A 293      65.650  65.520  84.240  1.00  0.00           H
ATOM   4599  CE2 PHE A 293      66.240  63.850  85.510  1.00  0.00           C
ATOM   4600  HE2 PHE A 293      65.420  64.020  86.200  1.00  0.00           H
ATOM   4601  C   PHE A 293      68.760  66.100  80.300  1.00  0.00           C
ATOM   4602  O   PHE A 293      68.700  65.550  79.230  1.00  0.00           O
ATOM   4603  N   MET A 294      68.930  67.420  80.490  1.00  0.00           N
ATOM   4604  HN  MET A 294      69.130  67.670  81.430  1.00  0.00           H
ATOM   4605  CA  MET A 294      68.770  68.440  79.450  1.00  0.00           C
ATOM   4606  HA  MET A 294      68.050  68.030  78.740  1.00  0.00           H
ATOM   4607  CB  MET A 294      68.150  69.840  79.870  1.00  0.00           C
ATOM   4608  HB1 MET A 294      67.990  70.540  79.030  1.00  0.00           H
ATOM   4609  HB2 MET A 294      68.840  70.290  80.630  1.00  0.00           H
ATOM   4610  CG  MET A 294      66.820  69.690  80.560  1.00  0.00           C
ATOM   4611  HG1 MET A 294      66.490  70.700  80.900  1.00  0.00           H
ATOM   4612  HG2 MET A 294      66.850  69.070  81.490  1.00  0.00           H
ATOM   4613  SD  MET A 294      65.640  68.770  79.520  1.00  0.00           S
ATOM   4614  CE  MET A 294      64.120  68.840  80.460  1.00  0.00           C
ATOM   4615  HE1 MET A 294      63.570  69.790  80.300  1.00  0.00           H
ATOM   4616  HE2 MET A 294      64.270  68.780  81.550  1.00  0.00           H
ATOM   4617  HE3 MET A 294      63.470  67.980  80.160  1.00  0.00           H
ATOM   4618  C   MET A 294      70.000  68.650  78.580  1.00  0.00           C
ATOM   4619  O   MET A 294      70.040  69.230  77.530  1.00  0.00           O
ATOM   4620  N   LEU A 295      71.120  68.140  79.150  1.00  0.00           N
ATOM   4621  HN  LEU A 295      71.100  67.620  80.000  1.00  0.00           H
ATOM   4622  CA  LEU A 295      72.490  68.130  78.630  1.00  0.00           C
ATOM   4623  HA  LEU A 295      72.730  69.180  78.560  1.00  0.00           H
ATOM   4624  CB  LEU A 295      73.430  67.470  79.690  1.00  0.00           C
ATOM   4625  HB1 LEU A 295      73.300  66.370  79.740  1.00  0.00           H
ATOM   4626  HB2 LEU A 295      73.060  67.870  80.640  1.00  0.00           H
ATOM   4627  CG  LEU A 295      74.980  67.460  79.330  1.00  0.00           C
ATOM   4628  HG  LEU A 295      75.160  66.820  78.440  1.00  0.00           H
ATOM   4629  CD1 LEU A 295      75.470  68.930  79.100  1.00  0.00           C
ATOM   4630 HD11 LEU A 295      74.890  69.450  78.300  1.00  0.00           H
ATOM   4631 HD12 LEU A 295      76.580  68.880  79.030  1.00  0.00           H
ATOM   4632 HD13 LEU A 295      75.130  69.420  80.040  1.00  0.00           H
ATOM   4633  CD2 LEU A 295      75.810  66.720  80.380  1.00  0.00           C
ATOM   4634 HD21 LEU A 295      75.600  67.130  81.390  1.00  0.00           H
ATOM   4635 HD22 LEU A 295      76.900  66.910  80.230  1.00  0.00           H
ATOM   4636 HD23 LEU A 295      75.640  65.640  80.490  1.00  0.00           H
ATOM   4637  C   LEU A 295      72.750  67.480  77.300  1.00  0.00           C
ATOM   4638  O   LEU A 295      73.690  67.740  76.580  1.00  0.00           O
ATOM   4639  N   VAL A 296      71.840  66.480  76.900  1.00  0.00           N
ATOM   4640  HN  VAL A 296      71.100  66.240  77.520  1.00  0.00           H
ATOM   4641  CA  VAL A 296      72.030  65.630  75.730  1.00  0.00           C
ATOM   4642  HA  VAL A 296      73.000  65.190  75.880  1.00  0.00           H
ATOM   4643  CB  VAL A 296      71.050  64.470  75.690  1.00  0.00           C
ATOM   4644  HB  VAL A 296      71.140  63.870  74.770  1.00  0.00           H
ATOM   4645  CG1 VAL A 296      71.360  63.490  76.820  1.00  0.00           C
ATOM   4646 HG11 VAL A 296      71.130  63.870  77.840  1.00  0.00           H
ATOM   4647 HG12 VAL A 296      72.440  63.250  76.920  1.00  0.00           H
ATOM   4648 HG13 VAL A 296      70.750  62.560  76.810  1.00  0.00           H
ATOM   4649  CG2 VAL A 296      69.630  65.000  75.650  1.00  0.00           C
ATOM   4650 HG21 VAL A 296      69.250  65.540  76.550  1.00  0.00           H
ATOM   4651 HG22 VAL A 296      68.940  64.140  75.480  1.00  0.00           H
ATOM   4652 HG23 VAL A 296      69.390  65.660  74.790  1.00  0.00           H
ATOM   4653  C   VAL A 296      71.910  66.320  74.350  1.00  0.00           C
ATOM   4654  O   VAL A 296      72.550  65.930  73.360  1.00  0.00           O
ATOM   4655  N   ILE A 297      71.180  67.450  74.380  1.00  0.00           N
ATOM   4656  HN  ILE A 297      70.770  67.830  75.200  1.00  0.00           H
ATOM   4657  CA  ILE A 297      71.270  68.420  73.280  1.00  0.00           C
ATOM   4658  HA  ILE A 297      70.960  67.930  72.360  1.00  0.00           H
ATOM   4659  CB  ILE A 297      70.250  69.590  73.500  1.00  0.00           C
ATOM   4660  HB  ILE A 297      69.310  69.290  74.000  1.00  0.00           H
ATOM   4661  CG2 ILE A 297      70.790  70.650  74.430  1.00  0.00           C
ATOM   4662 HG21 ILE A 297      71.360  70.200  75.270  1.00  0.00           H
ATOM   4663 HG22 ILE A 297      69.960  71.230  74.900  1.00  0.00           H
ATOM   4664 HG23 ILE A 297      71.440  71.430  73.980  1.00  0.00           H
ATOM   4665  CG1 ILE A 297      69.890  70.260  72.200  1.00  0.00           C
ATOM   4666 HG11 ILE A 297      70.750  70.530  71.560  1.00  0.00           H
ATOM   4667 HG12 ILE A 297      69.340  71.220  72.400  1.00  0.00           H
ATOM   4668  CD  ILE A 297      68.970  69.400  71.250  1.00  0.00           C
ATOM   4669  HD1 ILE A 297      68.580  70.030  70.430  1.00  0.00           H
ATOM   4670  HD2 ILE A 297      68.140  69.090  71.910  1.00  0.00           H
ATOM   4671  HD3 ILE A 297      69.560  68.550  70.840  1.00  0.00           H
ATOM   4672  C   ILE A 297      72.600  69.110  72.950  1.00  0.00           C
ATOM   4673  O   ILE A 297      72.890  69.680  71.920  1.00  0.00           O
ATOM   4674  N   PHE A 298      73.550  69.180  73.950  1.00  0.00           N
ATOM   4675  HN  PHE A 298      73.300  68.730  74.810  1.00  0.00           H
ATOM   4676  CA  PHE A 298      74.810  69.820  73.810  1.00  0.00           C
ATOM   4677  HA  PHE A 298      74.650  70.850  73.560  1.00  0.00           H
ATOM   4678  CB  PHE A 298      75.530  69.810  75.180  1.00  0.00           C
ATOM   4679  HB1 PHE A 298      75.580  68.780  75.600  1.00  0.00           H
ATOM   4680  HB2 PHE A 298      74.990  70.410  75.950  1.00  0.00           H
ATOM   4681  CG  PHE A 298      77.030  70.270  75.230  1.00  0.00           C
ATOM   4682  CD1 PHE A 298      77.490  71.280  74.410  1.00  0.00           C
ATOM   4683  HD1 PHE A 298      76.790  71.720  73.720  1.00  0.00           H
ATOM   4684  CE1 PHE A 298      78.910  71.590  74.410  1.00  0.00           C
ATOM   4685  HE1 PHE A 298      79.320  72.320  73.740  1.00  0.00           H
ATOM   4686  CZ  PHE A 298      79.740  70.980  75.450  1.00  0.00           C
ATOM   4687  HZ  PHE A 298      80.790  71.180  75.420  1.00  0.00           H
ATOM   4688  CD2 PHE A 298      77.880  69.720  76.190  1.00  0.00           C
ATOM   4689  HD2 PHE A 298      77.540  68.860  76.750  1.00  0.00           H
ATOM   4690  CE2 PHE A 298      79.270  69.970  76.250  1.00  0.00           C
ATOM   4691  HE2 PHE A 298      79.940  69.500  76.950  1.00  0.00           H
ATOM   4692  C   PHE A 298      75.660  69.270  72.660  1.00  0.00           C
ATOM   4693  O   PHE A 298      76.090  70.060  71.810  1.00  0.00           O
ATOM   4694  N   PRO A 299      75.950  67.930  72.540  1.00  0.00           N
ATOM   4695  CD  PRO A 299      75.890  66.940  73.570  1.00  0.00           C
ATOM   4696  HD1 PRO A 299      74.880  66.840  74.020  1.00  0.00           H
ATOM   4697  HD2 PRO A 299      76.670  67.100  74.360  1.00  0.00           H
ATOM   4698  CA  PRO A 299      76.560  67.350  71.350  1.00  0.00           C
ATOM   4699  HA  PRO A 299      77.430  67.950  71.170  1.00  0.00           H
ATOM   4700  CB  PRO A 299      77.000  65.920  71.730  1.00  0.00           C
ATOM   4701  HB1 PRO A 299      78.020  66.100  72.160  1.00  0.00           H
ATOM   4702  HB2 PRO A 299      76.970  65.170  70.920  1.00  0.00           H
ATOM   4703  CG  PRO A 299      76.110  65.560  72.970  1.00  0.00           C
ATOM   4704  HG1 PRO A 299      75.130  65.260  72.530  1.00  0.00           H
ATOM   4705  HG2 PRO A 299      76.620  64.740  73.530  1.00  0.00           H
ATOM   4706  C   PRO A 299      75.730  67.440  70.180  1.00  0.00           C
ATOM   4707  O   PRO A 299      76.310  67.710  69.060  1.00  0.00           O
ATOM   4708  N   ARG A 300      74.420  67.180  70.270  1.00  0.00           N
ATOM   4709  HN  ARG A 300      73.990  66.870  71.120  1.00  0.00           H
ATOM   4710  CA  ARG A 300      73.600  67.260  69.080  1.00  0.00           C
ATOM   4711  HA  ARG A 300      73.880  66.500  68.370  1.00  0.00           H
ATOM   4712  CB  ARG A 300      72.170  66.920  69.490  1.00  0.00           C
ATOM   4713  HB1 ARG A 300      71.300  67.240  68.890  1.00  0.00           H
ATOM   4714  HB2 ARG A 300      72.080  67.550  70.400  1.00  0.00           H
ATOM   4715  CG  ARG A 300      72.090  65.450  69.920  1.00  0.00           C
ATOM   4716  HG1 ARG A 300      72.920  65.020  70.520  1.00  0.00           H
ATOM   4717  HG2 ARG A 300      72.110  64.840  68.980  1.00  0.00           H
ATOM   4718  CD  ARG A 300      70.830  65.110  70.670  1.00  0.00           C
ATOM   4719  HD1 ARG A 300      69.920  65.450  70.140  1.00  0.00           H
ATOM   4720  HD2 ARG A 300      70.860  65.560  71.680  1.00  0.00           H
ATOM   4721  NE  ARG A 300      70.890  63.570  70.790  1.00  0.00           N
ATOM   4722  HE  ARG A 300      71.640  63.160  70.270  1.00  0.00           H
ATOM   4723  CZ  ARG A 300      70.030  62.910  71.510  1.00  0.00           C
ATOM   4724  NH1 ARG A 300      69.040  63.450  72.220  1.00  0.00           N
ATOM   4725 HH11 ARG A 300      68.900  64.430  72.270  1.00  0.00           H
ATOM   4726 HH12 ARG A 300      68.360  62.860  72.660  1.00  0.00           H
ATOM   4727  NH2 ARG A 300      70.060  61.590  71.360  1.00  0.00           N
ATOM   4728 HH21 ARG A 300      70.910  61.220  71.000  1.00  0.00           H
ATOM   4729 HH22 ARG A 300      69.640  61.100  72.130  1.00  0.00           H
ATOM   4730  C   ARG A 300      73.640  68.570  68.310  1.00  0.00           C
ATOM   4731  O   ARG A 300      73.580  68.550  67.080  1.00  0.00           O
ATOM   4732  N   ALA A 301      73.580  69.680  69.110  1.00  0.00           N
ATOM   4733  HN  ALA A 301      73.570  69.620  70.110  1.00  0.00           H
ATOM   4734  CA  ALA A 301      73.830  70.980  68.610  1.00  0.00           C
ATOM   4735  HA  ALA A 301      73.170  71.250  67.800  1.00  0.00           H
ATOM   4736  CB  ALA A 301      73.640  71.900  69.850  1.00  0.00           C
ATOM   4737  HB1 ALA A 301      74.400  71.840  70.660  1.00  0.00           H
ATOM   4738  HB2 ALA A 301      72.640  71.630  70.240  1.00  0.00           H
ATOM   4739  HB3 ALA A 301      73.630  72.990  69.620  1.00  0.00           H
ATOM   4740  C   ALA A 301      75.250  71.230  68.050  1.00  0.00           C
ATOM   4741  O   ALA A 301      75.370  71.720  66.990  1.00  0.00           O
ATOM   4742  N   ALA A 302      76.340  70.730  68.670  1.00  0.00           N
ATOM   4743  HN  ALA A 302      76.300  70.330  69.580  1.00  0.00           H
ATOM   4744  CA  ALA A 302      77.700  70.900  68.170  1.00  0.00           C
ATOM   4745  HA  ALA A 302      77.870  71.970  68.080  1.00  0.00           H
ATOM   4746  CB  ALA A 302      78.600  70.260  69.200  1.00  0.00           C
ATOM   4747  HB1 ALA A 302      78.500  70.770  70.190  1.00  0.00           H
ATOM   4748  HB2 ALA A 302      79.610  70.400  68.760  1.00  0.00           H
ATOM   4749  HB3 ALA A 302      78.390  69.180  69.360  1.00  0.00           H
ATOM   4750  C   ALA A 302      78.000  70.280  66.800  1.00  0.00           C
ATOM   4751  O   ALA A 302      78.570  70.740  65.850  1.00  0.00           O
ATOM   4752  N   VAL A 303      77.460  69.030  66.660  1.00  0.00           N
ATOM   4753  HN  VAL A 303      77.060  68.560  67.430  1.00  0.00           H
ATOM   4754  CA  VAL A 303      77.380  68.390  65.370  1.00  0.00           C
ATOM   4755  HA  VAL A 303      78.350  68.350  64.890  1.00  0.00           H
ATOM   4756  CB  VAL A 303      76.810  66.930  65.510  1.00  0.00           C
ATOM   4757  HB  VAL A 303      75.880  66.940  66.110  1.00  0.00           H
ATOM   4758  CG1 VAL A 303      76.550  66.300  64.120  1.00  0.00           C
ATOM   4759 HG11 VAL A 303      77.530  66.330  63.580  1.00  0.00           H
ATOM   4760 HG12 VAL A 303      75.860  66.900  63.480  1.00  0.00           H
ATOM   4761 HG13 VAL A 303      76.160  65.270  64.270  1.00  0.00           H
ATOM   4762  CG2 VAL A 303      77.900  66.120  66.240  1.00  0.00           C
ATOM   4763 HG21 VAL A 303      78.910  66.290  65.800  1.00  0.00           H
ATOM   4764 HG22 VAL A 303      77.770  65.030  66.120  1.00  0.00           H
ATOM   4765 HG23 VAL A 303      77.880  66.410  67.310  1.00  0.00           H
ATOM   4766  C   VAL A 303      76.610  69.220  64.310  1.00  0.00           C
ATOM   4767  O   VAL A 303      77.080  69.520  63.220  1.00  0.00           O
ATOM   4768  N   CYS A 304      75.320  69.710  64.710  1.00  0.00           N
ATOM   4769  HN  CYS A 304      74.860  69.510  65.570  1.00  0.00           H
ATOM   4770  CA  CYS A 304      74.520  70.600  63.830  1.00  0.00           C
ATOM   4771  HA  CYS A 304      74.230  70.040  62.950  1.00  0.00           H
ATOM   4772  CB  CYS A 304      73.230  71.190  64.570  1.00  0.00           C
ATOM   4773  HB1 CYS A 304      72.750  71.870  63.820  1.00  0.00           H
ATOM   4774  HB2 CYS A 304      73.550  71.800  65.440  1.00  0.00           H
ATOM   4775  SG  CYS A 304      71.950  69.990  65.050  1.00  0.00           S
ATOM   4776  HG1 CYS A 304      72.770  69.460  65.940  1.00  0.00           H
ATOM   4777  C   CYS A 304      75.370  71.850  63.430  1.00  0.00           C
ATOM   4778  O   CYS A 304      75.380  72.110  62.230  1.00  0.00           O
ATOM   4779  N   ALA A 305      76.120  72.520  64.350  1.00  0.00           N
ATOM   4780  HN  ALA A 305      76.060  72.160  65.270  1.00  0.00           H
ATOM   4781  CA  ALA A 305      77.120  73.600  64.090  1.00  0.00           C
ATOM   4782  HA  ALA A 305      76.490  74.360  63.660  1.00  0.00           H
ATOM   4783  CB  ALA A 305      77.800  74.040  65.410  1.00  0.00           C
ATOM   4784  HB1 ALA A 305      78.440  73.290  65.910  1.00  0.00           H
ATOM   4785  HB2 ALA A 305      76.960  74.250  66.100  1.00  0.00           H
ATOM   4786  HB3 ALA A 305      78.410  74.970  65.280  1.00  0.00           H
ATOM   4787  C   ALA A 305      78.200  73.340  63.050  1.00  0.00           C
ATOM   4788  O   ALA A 305      78.600  74.300  62.320  1.00  0.00           O
ATOM   4789  N   ASP A 306      78.750  72.070  63.020  1.00  0.00           N
ATOM   4790  HN  ASP A 306      78.520  71.280  63.600  1.00  0.00           H
ATOM   4791  CA  ASP A 306      79.610  71.780  61.860  1.00  0.00           C
ATOM   4792  HA  ASP A 306      80.390  72.520  61.770  1.00  0.00           H
ATOM   4793  CB  ASP A 306      80.210  70.340  62.030  1.00  0.00           C
ATOM   4794  HB1 ASP A 306      80.670  70.020  61.080  1.00  0.00           H
ATOM   4795  HB2 ASP A 306      79.330  69.660  62.170  1.00  0.00           H
ATOM   4796  CG  ASP A 306      81.160  70.110  63.200  1.00  0.00           C
ATOM   4797  OD1 ASP A 306      81.370  68.950  63.710  1.00  0.00           O
ATOM   4798  OD2 ASP A 306      81.990  71.080  63.500  1.00  0.00           O
ATOM   4799  C   ASP A 306      78.770  71.820  60.550  1.00  0.00           C
ATOM   4800  O   ASP A 306      79.230  72.260  59.490  1.00  0.00           O
ATOM   4801  N   ARG A 307      77.450  71.310  60.520  1.00  0.00           N
ATOM   4802  HN  ARG A 307      76.910  71.100  61.340  1.00  0.00           H
ATOM   4803  CA  ARG A 307      76.720  71.290  59.250  1.00  0.00           C
ATOM   4804  HA  ARG A 307      77.260  70.720  58.490  1.00  0.00           H
ATOM   4805  CB  ARG A 307      75.420  70.450  59.320  1.00  0.00           C
ATOM   4806  HB1 ARG A 307      74.970  70.470  58.310  1.00  0.00           H
ATOM   4807  HB2 ARG A 307      74.660  71.020  59.910  1.00  0.00           H
ATOM   4808  CG  ARG A 307      75.570  69.010  59.860  1.00  0.00           C
ATOM   4809  HG1 ARG A 307      75.900  68.950  60.930  1.00  0.00           H
ATOM   4810  HG2 ARG A 307      76.160  68.430  59.130  1.00  0.00           H
ATOM   4811  CD  ARG A 307      74.200  68.340  59.750  1.00  0.00           C
ATOM   4812  HD1 ARG A 307      73.940  68.030  58.710  1.00  0.00           H
ATOM   4813  HD2 ARG A 307      73.340  68.950  60.070  1.00  0.00           H
ATOM   4814  NE  ARG A 307      74.270  67.000  60.380  1.00  0.00           N
ATOM   4815  HE  ARG A 307      74.860  66.280  60.050  1.00  0.00           H
ATOM   4816  CZ  ARG A 307      73.720  66.820  61.610  1.00  0.00           C
ATOM   4817  NH1 ARG A 307      72.990  67.760  62.230  1.00  0.00           N
ATOM   4818 HH11 ARG A 307      72.480  68.460  61.730  1.00  0.00           H
ATOM   4819 HH12 ARG A 307      72.870  67.680  63.220  1.00  0.00           H
ATOM   4820  NH2 ARG A 307      73.840  65.700  62.280  1.00  0.00           N
ATOM   4821 HH21 ARG A 307      74.020  64.890  61.720  1.00  0.00           H
ATOM   4822 HH22 ARG A 307      73.270  65.560  63.090  1.00  0.00           H
ATOM   4823  C   ARG A 307      76.360  72.690  58.690  1.00  0.00           C
ATOM   4824  O   ARG A 307      76.540  73.010  57.530  1.00  0.00           O
ATOM   4825  N   ILE A 308      75.790  73.550  59.570  1.00  0.00           N
ATOM   4826  HN  ILE A 308      75.730  73.250  60.520  1.00  0.00           H
ATOM   4827  CA  ILE A 308      75.510  74.910  59.230  1.00  0.00           C
ATOM   4828  HA  ILE A 308      74.810  74.830  58.420  1.00  0.00           H
ATOM   4829  CB  ILE A 308      74.740  75.710  60.340  1.00  0.00           C
ATOM   4830  HB  ILE A 308      75.400  75.560  61.230  1.00  0.00           H
ATOM   4831  CG2 ILE A 308      74.550  77.250  60.090  1.00  0.00           C
ATOM   4832 HG21 ILE A 308      75.490  77.720  59.760  1.00  0.00           H
ATOM   4833 HG22 ILE A 308      74.290  77.770  61.040  1.00  0.00           H
ATOM   4834 HG23 ILE A 308      73.630  77.450  59.500  1.00  0.00           H
ATOM   4835  CG1 ILE A 308      73.460  74.980  60.640  1.00  0.00           C
ATOM   4836 HG11 ILE A 308      73.810  73.980  60.970  1.00  0.00           H
ATOM   4837 HG12 ILE A 308      72.840  74.840  59.720  1.00  0.00           H
ATOM   4838  CD  ILE A 308      72.580  75.550  61.810  1.00  0.00           C
ATOM   4839  HD1 ILE A 308      73.080  75.420  62.790  1.00  0.00           H
ATOM   4840  HD2 ILE A 308      71.640  74.960  61.770  1.00  0.00           H
ATOM   4841  HD3 ILE A 308      72.510  76.650  61.590  1.00  0.00           H
ATOM   4842  C   ILE A 308      76.850  75.690  58.880  1.00  0.00           C
ATOM   4843  O   ILE A 308      76.910  76.490  57.910  1.00  0.00           O
ATOM   4844  N   GLY A 309      77.870  75.510  59.700  1.00  0.00           N
ATOM   4845  HN  GLY A 309      77.840  74.920  60.520  1.00  0.00           H
ATOM   4846  CA  GLY A 309      79.210  76.120  59.680  1.00  0.00           C
ATOM   4847  HA1 GLY A 309      79.880  75.670  60.400  1.00  0.00           H
ATOM   4848  HA2 GLY A 309      79.080  77.190  59.820  1.00  0.00           H
ATOM   4849  C   GLY A 309      79.990  75.880  58.390  1.00  0.00           C
ATOM   4850  O   GLY A 309      80.810  76.760  57.960  1.00  0.00           O
ATOM   4851  N   GLU A 310      79.780  74.700  57.790  1.00  0.00           N
ATOM   4852  HN  GLU A 310      79.200  74.030  58.240  1.00  0.00           H
ATOM   4853  CA  GLU A 310      80.250  74.290  56.450  1.00  0.00           C
ATOM   4854  HA  GLU A 310      81.290  74.560  56.430  1.00  0.00           H
ATOM   4855  CB  GLU A 310      80.130  72.760  56.300  1.00  0.00           C
ATOM   4856  HB1 GLU A 310      79.300  72.340  56.910  1.00  0.00           H
ATOM   4857  HB2 GLU A 310      81.050  72.330  56.760  1.00  0.00           H
ATOM   4858  CG  GLU A 310      80.000  72.280  54.890  1.00  0.00           C
ATOM   4859  HG1 GLU A 310      80.770  72.770  54.240  1.00  0.00           H
ATOM   4860  HG2 GLU A 310      78.970  72.470  54.520  1.00  0.00           H
ATOM   4861  CD  GLU A 310      80.350  70.770  54.890  1.00  0.00           C
ATOM   4862  OE1 GLU A 310      79.630  70.030  55.590  1.00  0.00           O
ATOM   4863  OE2 GLU A 310      81.160  70.470  54.030  1.00  0.00           O
ATOM   4864  C   GLU A 310      79.700  75.190  55.290  1.00  0.00           C
ATOM   4865  O   GLU A 310      80.360  75.600  54.350  1.00  0.00           O
ATOM   4866  N   VAL A 311      78.390  75.500  55.350  1.00  0.00           N
ATOM   4867  HN  VAL A 311      77.880  75.280  56.170  1.00  0.00           H
ATOM   4868  CA  VAL A 311      77.690  76.330  54.420  1.00  0.00           C
ATOM   4869  HA  VAL A 311      78.100  76.030  53.460  1.00  0.00           H
ATOM   4870  CB  VAL A 311      76.160  76.240  54.370  1.00  0.00           C
ATOM   4871  HB  VAL A 311      75.700  76.570  55.330  1.00  0.00           H
ATOM   4872  CG1 VAL A 311      75.360  77.000  53.290  1.00  0.00           C
ATOM   4873 HG11 VAL A 311      75.570  78.090  53.410  1.00  0.00           H
ATOM   4874 HG12 VAL A 311      74.280  76.810  53.510  1.00  0.00           H
ATOM   4875 HG13 VAL A 311      75.540  76.640  52.250  1.00  0.00           H
ATOM   4876  CG2 VAL A 311      75.820  74.690  54.280  1.00  0.00           C
ATOM   4877 HG21 VAL A 311      75.820  74.270  53.250  1.00  0.00           H
ATOM   4878 HG22 VAL A 311      74.740  74.620  54.560  1.00  0.00           H
ATOM   4879 HG23 VAL A 311      76.510  74.120  54.940  1.00  0.00           H
ATOM   4880  C   VAL A 311      78.080  77.730  54.520  1.00  0.00           C
ATOM   4881  O   VAL A 311      78.410  78.370  53.560  1.00  0.00           O
ATOM   4882  N   LEU A 312      78.220  78.230  55.760  1.00  0.00           N
ATOM   4883  HN  LEU A 312      77.830  77.740  56.540  1.00  0.00           H
ATOM   4884  CA  LEU A 312      78.740  79.570  56.040  1.00  0.00           C
ATOM   4885  HA  LEU A 312      78.210  80.330  55.500  1.00  0.00           H
ATOM   4886  CB  LEU A 312      78.620  79.910  57.480  1.00  0.00           C
ATOM   4887  HB1 LEU A 312      79.150  80.820  57.850  1.00  0.00           H
ATOM   4888  HB2 LEU A 312      79.040  79.080  58.080  1.00  0.00           H
ATOM   4889  CG  LEU A 312      77.150  80.160  57.870  1.00  0.00           C
ATOM   4890  HG  LEU A 312      76.580  79.260  57.560  1.00  0.00           H
ATOM   4891  CD1 LEU A 312      77.090  80.430  59.380  1.00  0.00           C
ATOM   4892 HD11 LEU A 312      76.050  80.570  59.740  1.00  0.00           H
ATOM   4893 HD12 LEU A 312      77.730  81.280  59.680  1.00  0.00           H
ATOM   4894 HD13 LEU A 312      77.510  79.550  59.910  1.00  0.00           H
ATOM   4895  CD2 LEU A 312      76.460  81.270  57.090  1.00  0.00           C
ATOM   4896 HD21 LEU A 312      75.440  81.390  57.510  1.00  0.00           H
ATOM   4897 HD22 LEU A 312      76.400  81.110  56.000  1.00  0.00           H
ATOM   4898 HD23 LEU A 312      77.040  82.210  57.230  1.00  0.00           H
ATOM   4899  C   LEU A 312      80.190  79.680  55.580  1.00  0.00           C
ATOM   4900  O   LEU A 312      80.630  80.780  55.310  1.00  0.00           O
ATOM   4901  N   SER A 313      81.020  78.600  55.500  1.00  0.00           N
ATOM   4902  HN  SER A 313      80.650  77.700  55.700  1.00  0.00           H
ATOM   4903  CA  SER A 313      82.440  78.610  55.130  1.00  0.00           C
ATOM   4904  HA  SER A 313      82.810  79.620  55.270  1.00  0.00           H
ATOM   4905  CB  SER A 313      83.380  77.860  56.050  1.00  0.00           C
ATOM   4906  HB1 SER A 313      83.370  78.320  57.060  1.00  0.00           H
ATOM   4907  HB2 SER A 313      84.460  77.830  55.810  1.00  0.00           H
ATOM   4908  OG  SER A 313      82.900  76.530  56.240  1.00  0.00           O
ATOM   4909  HG1 SER A 313      82.120  76.630  56.800  1.00  0.00           H
ATOM   4910  C   SER A 313      82.660  78.240  53.710  1.00  0.00           C
ATOM   4911  O   SER A 313      83.730  77.790  53.360  1.00  0.00           O
ATOM   4912  N   THR A 314      81.610  78.310  52.900  1.00  0.00           N
ATOM   4913  HN  THR A 314      80.800  78.820  53.150  1.00  0.00           H
ATOM   4914  CA  THR A 314      81.800  77.960  51.460  1.00  0.00           C
ATOM   4915  HA  THR A 314      82.660  77.340  51.290  1.00  0.00           H
ATOM   4916  CB  THR A 314      80.610  77.190  50.930  1.00  0.00           C
ATOM   4917  HB  THR A 314      79.680  77.710  51.220  1.00  0.00           H
ATOM   4918  OG1 THR A 314      80.660  75.900  51.490  1.00  0.00           O
ATOM   4919  HG1 THR A 314      80.670  76.090  52.430  1.00  0.00           H
ATOM   4920  CG2 THR A 314      80.760  77.060  49.450  1.00  0.00           C
ATOM   4921 HG21 THR A 314      81.770  76.710  49.130  1.00  0.00           H
ATOM   4922 HG22 THR A 314      80.370  77.980  48.940  1.00  0.00           H
ATOM   4923 HG23 THR A 314      80.150  76.250  49.020  1.00  0.00           H
ATOM   4924  C   THR A 314      81.940  79.310  50.740  1.00  0.00           C
ATOM   4925  O   THR A 314      81.190  80.210  51.030  1.00  0.00           O
ATOM   4926  N   GLN A 315      82.870  79.430  49.800  1.00  0.00           N
ATOM   4927  HN  GLN A 315      83.500  78.660  49.730  1.00  0.00           H
ATOM   4928  CA  GLN A 315      83.150  80.690  49.110  1.00  0.00           C
ATOM   4929  HA  GLN A 315      82.690  81.570  49.520  1.00  0.00           H
ATOM   4930  CB  GLN A 315      84.690  81.030  49.130  1.00  0.00           C
ATOM   4931  HB1 GLN A 315      84.850  82.040  48.690  1.00  0.00           H
ATOM   4932  HB2 GLN A 315      85.130  80.210  48.530  1.00  0.00           H
ATOM   4933  CG  GLN A 315      85.230  81.110  50.580  1.00  0.00           C
ATOM   4934  HG1 GLN A 315      86.260  81.540  50.540  1.00  0.00           H
ATOM   4935  HG2 GLN A 315      85.250  80.040  50.850  1.00  0.00           H
ATOM   4936  CD  GLN A 315      84.410  81.830  51.650  1.00  0.00           C
ATOM   4937  OE1 GLN A 315      84.110  81.110  52.640  1.00  0.00           O
ATOM   4938  NE2 GLN A 315      83.960  83.080  51.380  1.00  0.00           N
ATOM   4939 HE21 GLN A 315      83.350  83.480  52.050  1.00  0.00           H
ATOM   4940 HE22 GLN A 315      84.420  83.570  50.640  1.00  0.00           H
ATOM   4941  C   GLN A 315      82.660  80.480  47.670  1.00  0.00           C
ATOM   4942  O   GLN A 315      82.990  79.470  47.050  1.00  0.00           O
ATOM   4943  N   THR A 316      81.880  81.480  47.230  1.00  0.00           N
ATOM   4944  HN  THR A 316      81.520  82.130  47.890  1.00  0.00           H
ATOM   4945  CA  THR A 316      81.340  81.520  45.820  1.00  0.00           C
ATOM   4946  HA  THR A 316      80.800  80.600  45.650  1.00  0.00           H
ATOM   4947  CB  THR A 316      80.350  82.640  45.570  1.00  0.00           C
ATOM   4948  HB  THR A 316      79.510  82.690  46.300  1.00  0.00           H
ATOM   4949  OG1 THR A 316      79.750  82.340  44.310  1.00  0.00           O
ATOM   4950  HG1 THR A 316      79.350  81.470  44.450  1.00  0.00           H
ATOM   4951  CG2 THR A 316      80.960  84.050  45.420  1.00  0.00           C
ATOM   4952 HG21 THR A 316      80.080  84.720  45.340  1.00  0.00           H
ATOM   4953 HG22 THR A 316      81.480  84.210  44.450  1.00  0.00           H
ATOM   4954 HG23 THR A 316      81.520  84.460  46.290  1.00  0.00           H
ATOM   4955  C   THR A 316      82.450  81.510  44.740  1.00  0.00           C
ATOM   4956  O   THR A 316      83.600  82.110  44.850  1.00  0.00           O
ATOM   4957  N   ALA A 317      82.350  80.740  43.690  1.00  0.00           N
ATOM   4958  HN  ALA A 317      81.550  80.160  43.560  1.00  0.00           H
ATOM   4959  CA  ALA A 317      83.390  80.550  42.660  1.00  0.00           C
ATOM   4960  HA  ALA A 317      84.390  80.540  43.080  1.00  0.00           H
ATOM   4961  CB  ALA A 317      83.160  79.120  42.100  1.00  0.00           C
ATOM   4962  HB1 ALA A 317      83.550  78.880  41.100  1.00  0.00           H
ATOM   4963  HB2 ALA A 317      82.080  78.870  42.060  1.00  0.00           H
ATOM   4964  HB3 ALA A 317      83.720  78.400  42.740  1.00  0.00           H
ATOM   4965  C   ALA A 317      83.390  81.580  41.540  1.00  0.00           C
ATOM   4966  O   ALA A 317      84.350  81.690  40.750  1.00  0.00           O
ATOM   4967  N   ILE A 318      82.450  82.570  41.640  1.00  0.00           N
ATOM   4968  HN  ILE A 318      81.770  82.500  42.360  1.00  0.00           H
ATOM   4969  CA  ILE A 318      82.270  83.690  40.730  1.00  0.00           C
ATOM   4970  HA  ILE A 318      82.790  83.450  39.820  1.00  0.00           H
ATOM   4971  CB  ILE A 318      80.760  84.010  40.500  1.00  0.00           C
ATOM   4972  HB  ILE A 318      80.310  84.250  41.490  1.00  0.00           H
ATOM   4973  CG2 ILE A 318      80.510  85.120  39.500  1.00  0.00           C
ATOM   4974 HG21 ILE A 318      79.450  85.420  39.340  1.00  0.00           H
ATOM   4975 HG22 ILE A 318      80.840  84.790  38.490  1.00  0.00           H
ATOM   4976 HG23 ILE A 318      81.020  86.050  39.820  1.00  0.00           H
ATOM   4977  CG1 ILE A 318      80.060  82.630  40.110  1.00  0.00           C
ATOM   4978 HG11 ILE A 318      80.250  81.770  40.800  1.00  0.00           H
ATOM   4979 HG12 ILE A 318      80.440  82.290  39.120  1.00  0.00           H
ATOM   4980  CD  ILE A 318      78.510  82.710  40.030  1.00  0.00           C
ATOM   4981  HD1 ILE A 318      78.290  83.530  39.320  1.00  0.00           H
ATOM   4982  HD2 ILE A 318      78.220  82.990  41.070  1.00  0.00           H
ATOM   4983  HD3 ILE A 318      77.990  81.740  39.830  1.00  0.00           H
ATOM   4984  C   ILE A 318      82.970  84.900  41.280  1.00  0.00           C
ATOM   4985  O   ILE A 318      82.720  85.290  42.440  1.00  0.00           O
ATOM   4986  N   THR A 319      83.800  85.600  40.420  1.00  0.00           N
ATOM   4987  HN  THR A 319      83.910  85.190  39.520  1.00  0.00           H
ATOM   4988  CA  THR A 319      84.630  86.820  40.670  1.00  0.00           C
ATOM   4989  HA  THR A 319      84.910  86.840  41.710  1.00  0.00           H
ATOM   4990  CB  THR A 319      85.880  86.880  39.830  1.00  0.00           C
ATOM   4991  HB  THR A 319      85.600  87.040  38.770  1.00  0.00           H
ATOM   4992  OG1 THR A 319      86.470  85.600  39.830  1.00  0.00           O
ATOM   4993  HG1 THR A 319      85.800  85.020  39.450  1.00  0.00           H
ATOM   4994  CG2 THR A 319      86.860  87.890  40.390  1.00  0.00           C
ATOM   4995 HG21 THR A 319      86.530  88.920  40.140  1.00  0.00           H
ATOM   4996 HG22 THR A 319      87.880  87.780  39.950  1.00  0.00           H
ATOM   4997 HG23 THR A 319      86.990  87.770  41.490  1.00  0.00           H
ATOM   4998  C   THR A 319      83.860  88.060  40.380  1.00  0.00           C
ATOM   4999  O   THR A 319      83.580  88.360  39.230  1.00  0.00           O
ATOM   5000  N   ASN A 320      83.440  88.830  41.370  1.00  0.00           N
ATOM   5001  HN  ASN A 320      83.810  88.720  42.290  1.00  0.00           H
ATOM   5002  CA  ASN A 320      82.760  90.120  41.180  1.00  0.00           C
ATOM   5003  HA  ASN A 320      81.850  89.960  40.630  1.00  0.00           H
ATOM   5004  CB  ASN A 320      82.460  90.680  42.650  1.00  0.00           C
ATOM   5005  HB1 ASN A 320      82.090  91.720  42.730  1.00  0.00           H
ATOM   5006  HB2 ASN A 320      83.370  90.520  43.270  1.00  0.00           H
ATOM   5007  CG  ASN A 320      81.330  89.870  43.320  1.00  0.00           C
ATOM   5008  OD1 ASN A 320      80.720  88.960  42.850  1.00  0.00           O
ATOM   5009  ND2 ASN A 320      81.100  90.270  44.650  1.00  0.00           N
ATOM   5010 HD21 ASN A 320      80.460  89.800  45.260  1.00  0.00           H
ATOM   5011 HD22 ASN A 320      81.560  91.060  45.050  1.00  0.00           H
ATOM   5012  C   ASN A 320      83.760  91.080  40.480  1.00  0.00           C
ATOM   5013  O   ASN A 320      84.950  90.870  40.460  1.00  0.00           O
ATOM   5014  N   PRO A 321      83.270  92.150  39.900  1.00  0.00           N
ATOM   5015  CD  PRO A 321      81.850  92.400  39.730  1.00  0.00           C
ATOM   5016  HD1 PRO A 321      81.240  92.050  40.590  1.00  0.00           H
ATOM   5017  HD2 PRO A 321      81.410  91.830  38.890  1.00  0.00           H
ATOM   5018  CA  PRO A 321      84.110  93.090  39.150  1.00  0.00           C
ATOM   5019  HA  PRO A 321      84.630  92.510  38.400  1.00  0.00           H
ATOM   5020  CB  PRO A 321      83.030  94.030  38.520  1.00  0.00           C
ATOM   5021  HB1 PRO A 321      82.860  93.860  37.440  1.00  0.00           H
ATOM   5022  HB2 PRO A 321      83.540  95.010  38.560  1.00  0.00           H
ATOM   5023  CG  PRO A 321      81.810  93.870  39.360  1.00  0.00           C
ATOM   5024  HG1 PRO A 321      81.830  94.390  40.330  1.00  0.00           H
ATOM   5025  HG2 PRO A 321      80.900  94.240  38.850  1.00  0.00           H
ATOM   5026  C   PRO A 321      85.110  93.810  40.080  1.00  0.00           C
ATOM   5027  O   PRO A 321      84.770  94.370  41.110  1.00  0.00           O
ATOM   5028  N   ALA A 322      86.360  93.880  39.710  1.00  0.00           N
ATOM   5029  HN  ALA A 322      86.660  93.670  38.780  1.00  0.00           H
ATOM   5030  CA  ALA A 322      87.360  94.530  40.560  1.00  0.00           C
ATOM   5031  HA  ALA A 322      87.360  94.110  41.560  1.00  0.00           H
ATOM   5032  CB  ALA A 322      88.730  94.320  39.910  1.00  0.00           C
ATOM   5033  HB1 ALA A 322      89.610  94.780  40.400  1.00  0.00           H
ATOM   5034  HB2 ALA A 322      88.780  94.700  38.870  1.00  0.00           H
ATOM   5035  HB3 ALA A 322      88.910  93.240  40.050  1.00  0.00           H
ATOM   5036  C   ALA A 322      87.210  96.030  40.800  1.00  0.00           C
ATOM   5037  O   ALA A 322      87.510  96.530  41.950  1.00  0.00           O
ATOM   5038  N   ASP A 323      86.710  96.730  39.750  1.00  0.00           N
ATOM   5039  HN  ASP A 323      86.810  96.360  38.840  1.00  0.00           H
ATOM   5040  CA  ASP A 323      86.120  98.080  39.750  1.00  0.00           C
ATOM   5041  HA  ASP A 323      86.030  98.400  40.780  1.00  0.00           H
ATOM   5042  CB  ASP A 323      87.050  99.130  39.060  1.00  0.00           C
ATOM   5043  HB1 ASP A 323      86.620 100.100  39.390  1.00  0.00           H
ATOM   5044  HB2 ASP A 323      87.010  99.150  37.940  1.00  0.00           H
ATOM   5045  CG  ASP A 323      88.470  99.060  39.520  1.00  0.00           C
ATOM   5046  OD1 ASP A 323      89.440  98.830  38.760  1.00  0.00           O
ATOM   5047  OD2 ASP A 323      88.640  99.360  40.730  1.00  0.00           O
ATOM   5048  C   ASP A 323      84.760  98.000  39.100  1.00  0.00           C
ATOM   5049  O   ASP A 323      84.720  97.880  37.910  1.00  0.00           O
ATOM   5050  N   PRO A 324      83.580  97.990  39.750  1.00  0.00           N
ATOM   5051  CD  PRO A 324      83.470  98.290  41.170  1.00  0.00           C
ATOM   5052  HD1 PRO A 324      84.000  99.260  41.310  1.00  0.00           H
ATOM   5053  HD2 PRO A 324      83.910  97.500  41.820  1.00  0.00           H
ATOM   5054  CA  PRO A 324      82.290  97.810  39.070  1.00  0.00           C
ATOM   5055  HA  PRO A 324      82.400  96.910  38.470  1.00  0.00           H
ATOM   5056  CB  PRO A 324      81.260  97.700  40.220  1.00  0.00           C
ATOM   5057  HB1 PRO A 324      81.120  96.620  40.420  1.00  0.00           H
ATOM   5058  HB2 PRO A 324      80.290  98.170  39.990  1.00  0.00           H
ATOM   5059  CG  PRO A 324      81.960  98.430  41.430  1.00  0.00           C
ATOM   5060  HG1 PRO A 324      81.540  99.460  41.350  1.00  0.00           H
[truncated: 1,049,132 more chars]
