# Supplementary material for: Structure and mechanism of a mycobacterial isoniazid efflux pump MsRv1273c/72c with a degenerate nucleotide-binding site
Source: Nat Commun. 2025 Apr 28;16:3969. doi: 10.1038/s41467-025-59300-5 (PMC12038006; doi:10.1038/s41467-025-59300-5)
Supplement: Supplementary file 10 — Source Data [file 41467_2025_59300_MOESM10_ESM.xlsx]

## Sheet: Fig1a
Raw data
	Absorbance at 620 nm
	repeat1	repeat2	repeat3
control	0.099	0.106	0.094
MsRv1273c/72c (peptidisc)	0.375	0.37	0.372
	ATPase activity of MsRv1273c/72c (nmol Pi/mg/min)
	repeat1	repeat2	repeat3
MsRv1273c/72c (peptidisc)	149.696	143.188	150.78
	Absorbance at 620 nm
	repeat1	repeat2	repeat3
control	0.447	0.449	0.439
MsRv1273c/72c (detergent)	1.303	1.06	1.04
	ATPase activity of MsRv1273c/72c (nmol Pi/mg/min)
	repeat1	repeat2	repeat3
MsRv1273c/72c (detergent)	141.026	101.085	97.7975
	Absorbance at 620 nm
	repeat1	repeat2	repeat3
control	0.423	0.437	0.411
MsRv1273c/72c (proteoliposomes)	1.002	1.021	0.994
	ATPase activity of MsRv1273c/72c (nmol Pi/mg/min)
	repeat1	repeat2	repeat3
MsRv1273c/72c (proteoliposomes)	181.164	185.078	177.25
Figure data
	ATPase activity of MsRv1273c/72c (nmol Pi/mg/min)	SEM
MsRv1273c/72c (peptidisc)	147.888	2.37074
MsRv1273c/72c (detergent)	113.303	13.8939
MsRv1273c/72c (proteoliposomes)	181.164	2.25977

## Sheet: Fig1c
Raw data
	Absorbance at 620 nm
	repeat1	repeat2	repeat3
control	0.447	0.449	0.439
MsRv1273c/72c (wt)	1.303	1.06	1.04
73c-72c(E553Q)	0.604	0.58	0.59
73c(D497N)-72c	1.18	1.042	1.061
73c(D497N)-72c(E553Q)	0.491	0.51	0.488
	ATPase activity of MsRv1273c/72c (nmol Pi/mg/min)
	repeat1	repeat2	repeat3
MsRv1273c/72c (wt)	122.034	106.305	107.932
73c-72c(E553Q)	26.1341	22.1893	23.833
73c(D497N)-72c	120.809	98.1262	101.249
73c(D497N)-72c(E553Q)	7.56082	10.6838	7.06772
Figure data
	wt	73c-72c(E553Q)	73c(D497N)-72c	73c(D497N)-72c(E553Q)
ATPase activity of MsRv1273c/72c (nmol Pi/mg/min)	112.09	24.0522	106.728	8.43743
SEM	4.99389	1.14402	7.09781	1.13215

## Sheet: Fig1f
Raw data
strandard curve
concentration (μg/mL)	area
0.02	0.0252
0.2	0.1541
1	0.5914
10	8.3822
50	33.8466
	area
	repeat1	repeat2	repeat3
5 μg/mL INH	0.2514	0.2581	0.2556
50 μg/mL INH	3.2659	2.9029	5.6761
500 μg/mL INH	6.1459	5.9379	6.3762
	Transport rate (nmol INH /min/mg)
	repeat1	repeat2	repeat3
5 μg/mL INH	12.8696	12.7351	12.5961
50 μg/mL INH	108.202	94.8165	197.078
500 μg/mL INH	214.402	206.732	222.894
Figure data
	Transport rate (nmol INH /min/mg)	SEM
5 μg/mL INH	12.7336	0.0789775
50 μg/mL INH	133.366	32.0897
500 μg/mL INH	214.676	4.66766

## Sheet: Fig1g
Figure data
	ΔMsRv1273c/1272c			Δ+MsRv1273c/1272c			WT-Msm
Time(hours)	repeat1	repeat2	repeat3	repeat1	repeat2	repeat3	repeat1	repeat2	repeat3
0	0.01	0.01	0	0.01	0.01	0	0.01	0.01	0
5	0.03	0.04	0.06	0.05	0.04	0.04	0.06	0.04	0.05
12	0.19	0.21	0.23	0.26	0.23	0.22	0.21	0.18	0.19
16	0.74	0.6	0.52	0.82	0.62	0.65	0.49	0.56	0.54
22	1.94	2.16	2.25	2.26	2.29	2.57	2.19	2.21	2.3
25	2.73	2.76	2.75	2.76	2.74	2.74	2.73	2.76	2.75
29	2.89	2.73	2.92	2.71	2.76	2.83	2.72	2.9	2.72
	ΔMsRv1273c/1272c + INH			Δ+MsRv1273c/1272c + INH			WT-Msm + INH
Time(hours)	repeat1	repeat2	repeat3	repeat1	repeat2	repeat3	repeat1	repeat2	repeat3
0	0.02	0.01	0.02	0.02	0.01	0	0.02	0.01	0.02
8	0.05	0.03	0.05	0.09	0.09	0.09	0.08	0.07	0.08
16	0.16	0.16	0.16	0.37	0.38	0.35	0.27	0.29	0.3
22	0.48	0.5	0.51	1.19	1.19	1.13	0.92	0.97	0.9
25	1.78	1.72	1.59	2.72	2.72	2.69	2.64	2.67	2.6
29	2.76	2.76	2.75	2.77	2.76	2.77	2.74	2.77	2.76

## Sheet: Supplement figure1a-b
		S-1a									S-1b

## Sheet: Supplement Figure1c-d
Raw data
	Absorbance at 620 nm
	repeat1	repeat2	repeat3
control	0.224	0.226	0.246
0 μM INH	0.874	0.821	0.859
10 μM INH	0.888	1.029	0.744
20 μM INH	0.669	0.763	0.684
40 μM INH	0.722	0.794	0.767
0 μM EMB	0.736	0.714	0.778
10 μM EMB	0.872	0.692	0.837
20 μM EMB	0.814	0.876	0.735
40 μM EMB	0.678	0.814	0.838
	ATPase activity of MsRv1273c/72c (nmol Pi/mg/min)
	repeat1	repeat2	repeat3
0 μM INH	105.523	96.8113	103.057
10 μM INH	107.824	130.999	84.1552
20 μM INH	71.8277	87.2781	74.2932
40 μM INH	80.5391	92.3734	87.9356
0 μM EMB	82.8402	80.2104	90.4011
10 μM EMB	105.194	76.5943	100.099
20 μM EMB	95.6607	106.838	83.3333
40 μM EMB	73.307	96.6469	100.263
Figure data
	0 μM INH	10 μM INH	20 μM INH	40 μM INH	0 μM EMB	10 μM EMB	20 μM EMB	40 μM EMB
ATPase activity of MsRv1273c/72c (nmol Pi/mg/min)	101.797	107.659	77.7997	86.9494	84.4839	93.9623	95.2772	90.0773
SEM	2.59249	13.523	4.79235	3.45168	3.05443	8.80767	6.78781	8.44739

## Sheet: Supplement Figure1e
Supplement Figure1e

## Sheet: Supplement Figure1h
Figure data
	ΔMsRv1273c/1272c			Δ+MsRv1273c/1272c			WT-Msm
Time(hours)	repeat1	repeat2	repeat3	repeat1	repeat2	repeat3	repeat1	repeat2	repeat3
0	0.01	0.03	0	0.01	0.01	0.02	0.01	0	0.03
6.5	0.04	0.03	0.05	0.04	0.04	0.07	0.06	0.04	0.06
12	0.14	0.12	0.15	0.27	0.18	0.31	0.25	0.23	0.16
16.5	0.59	0.86	0.83	0.51	0.8	0.9	0.8	0.61	0.72
20	1.58	1.56	1.73	1.83	2.13	1.87	1.53	1.53	1.72
24	2.37	2.4	2.61	2.74	2.76	2.55	2.51	2.53	2.76
28	2.75	2.75	2.65	2.75	2.76	2.72	2.75	2.72	2.76
	ΔMsRv1273c/1272c + EMB			Δ+MsRv1273c/1272c + EMB			WT-Msm + EMB
Time(hours)	repeat1	repeat2	repeat3	repeat1	repeat2	repeat3	repeat1	repeat2	repeat3
0	0.01	0.03	0	0.01	0.01	0.02	0.01	0	0.03
6.5	0.04	0.03	0.05	0.04	0.04	0.07	0.06	0.04	0.06
12	0.17	0.21	0.16	0.25	0.2	0.19	0.23	0.28	0.15
16.5	0.46	0.43	0.46	0.36	0.57	0.4	0.54	0.39	0.38
20	0.91	0.79	1.12	1.12	0.78	0.93	0.88	0.71	0.99
24	1.4	1.38	1.6	1.42	1.53	1.75	1.56	1.75	1.62
28	2.76	2.75	2.76	2.75	2.75	2.75	2.75	2.74	2.76
